# Supplementary material for: Integrative analysis reveals associations between oral microbiota dysbiosis and host genetic and epigenetic aberrations in oral cavity squamous cell carcinoma
Source: NPJ Biofilms Microbiomes. 2024 Apr 8;10:39. doi: 10.1038/s41522-024-00511-x (PMC11001959; doi:10.1038/s41522-024-00511-x)
Supplement: Supplementary file 3 — Supplementary Tables [file 41522_2024_511_MOESM3_ESM.xlsx]

## Sheet: Supplementary Table 1
Supplementary Table 1: Summary of the demographic and clinical information of OSCC patients included in this study.
Characteristic	Total (N=90)	Microbiota 16S (N=81)	Transcriptome RNA-seq (N=40)	DNA CpG methylation (N=38)
Age (yr)
≤ 60	27	23	11	14
> 60	63	58	29	24
Gender
Female	33	30	13	12
Male	57	51	27	26
Smoking
No*	71	63	31	30
Yes	19	18	9	8
Alcohol
No**	75	68	33	31
Yes	15	13	7	7
HPV (HR)
No	90	81	40	38
Yes	0	0	0	0
T_Stage
T1	24	22	7	11
T2	23	20	14	9
T3	7	5	3	3
T4	36	34	16	15
N_Stage
N0	50	43	22	19
N1	8	8	3	5
N2	32	30	15	14
Died of disease (DOD)
No	72	65	33	27
Yes	18	16	7	11
Recurrence
No	67	60	30	26
Yes	23	21	10	12
* No-smokers include never smokers and ex-smokers.
** No-dinkers include never drinkers and ex-drinkers.

## Sheet: Supplementary Table 2
Supplementary Table 2: Detailed demographic and clinical information of surveyed samples included in this study.
Participator Number	Participator Label	16S	16S_AN	16S_Tumor	lncRNAseq_AN	lncRNAseq_Tumor	Methylation_AN	Methylation_Tumor	OSCC site	Gender	Age	Collection date	Smoking	Alcohol	T Stage	N Stage	Survival (Overall)	Survival (DOD)	Overall Survival Month (by 2022-09-30)	Relapse	Oral Exam (dental)	HPV	Oral examination	Dental condition
S001	TBR0929	Yes	Yes	Yes	NA	NA	Yes	Yes	Tongue	F	66	2015-10-26	Non-smoker	Non-drinker	4	2c	No	No	3	Yes	NA	HPV6	NA	NA
S002	TBR0930	Yes	Yes	Yes	Yes	Yes	NA	NA	Buccal	F	79	2015-10-28	Non-smoker	Non-drinker	1	0	Yes	Yes	84.3	No	Dental Hygiene: Fair	Negative	Dental Hygiene: Fair	normal
S003	TBR0932	Yes	Yes	Yes	NA	NA	NA	NA	Buccal	F	79	2015-11-02	Non-smoker	Non-drinker	2	0	No	No	25.2	Yes	NA	Negative	NA	NA
S004	TBR0934	Yes	Yes	Yes	NA	NA	Yes	Yes	Alveolar	M	77	2015-11-09	Smoker	Non-drinker	4	1	No	Yes	50.3	No	NA	Negative	NA	NA
S005	TBR0936	Yes	Yes	Yes	NA	NA	NA	NA	Tongue	F	70	2015-11-16	Non-smoker	Non-drinker	1	0	Yes	Yes	83.6667	No	private dentist: no dental source of infection	Negative	private dentist: no dental source of infection	normal
S006	TBR0939	Yes	Yes	Yes	NA	NA	NA	NA	Tongue	M	66	2015-11-23	Non-smoker	Non-drinker	2	0	Yes	Yes	83.4333	No	NA	Negative	NA	NA
S007	TBR0955	Yes	Yes	Yes	NA	NA	Yes	Yes	Buccal	M	87	2015-12-21	Non-smoker	Non-drinker	1	0	No	No	18	Yes	NA	Negative	NA	NA
S008	TBR0956	Yes	Yes	Yes	Yes	Yes	NA	NA	Retromolar trigone	M	69	2015-12-21	Ex-smoker	Drinker	2	0	Yes	Yes	82.5	No	NA	Negative	NA	NA
S009	TBR0963	Yes	Yes	Yes	NA	NA	NA	NA	Tongue	M	62	2016-01-11	Ex-smoker	Non-drinker	4	2c	No	Yes	6.6	No	always requested mouth wash, dental gap 4cm, dental hygiene fair	Negative	always requested mouth wash, dental gap 4cm, dental hygiene fair	normal
S010	TBR1005	Yes	Yes	Yes	Yes	Yes	Yes	Yes	Tongue	M	66	2016-02-15	Ex-smoker	Non-drinker	2	0	No	Yes	26.4	No	NA	Negative	NA	NA
S011	TBR1057	Yes	Yes	Yes	Yes	Yes	Yes	Yes	Tongue/Larynx/Hypopharynx	M	75	2016-05-09	Ex-smoker	Non-drinker	2	2b	No	No	7.9	Yes	NA	Negative	NA	NA
S012	TBR1059	Yes	Yes	Yes	NA	Yes	Yes	Yes	Alveolar	M	92	2016-03-21	Ex-smoker	Non-drinker	4	2b	No	No	8.4	Yes	NA	Negative	NA	NA
S013	TBR1070	Yes	Yes	Yes	NA	NA	Yes	Yes	Floor of mouth	M	75	2016-03-30	Smoker	Drinker	4	0	Yes	Yes	79.1667	Yes	NA	Negative	NA	NA
S014	TBR1123	Yes	Yes	Yes	Yes	Yes	Yes	Yes	Floor of mouth	M	55	2016-04-25	Smoker	Non-drinker	2	1	No	No	24.2	Yes	Fair dental condition - some loose teeth and dental caries with enamel. Last 2 Lt posterior lower molars removed	Negative	Fair dental condition - some loose teeth and dental caries with enamel. Last 2 Lt posterior lower molars removed	normal
S015	TBR1138	Yes	Yes	Yes	Yes	Yes	Yes	Yes	Tongue	M	68	2016-05-18	Smoker	Non-drinker	4	0	No	No	13.1	Yes	patient is total edentulous (no teeth)	Negative	patient is total edentulous (no teeth)	poor
S016	TBR1146	Yes	Yes	Yes	Yes	Yes	Yes	Yes	Tongue	M	74	2016-05-04	Ex-smoker	Non-drinker	1	0	Yes	Yes	78	No	NA	Negative	NA	NA
S017	TBR1221	Yes	Yes	Yes	NA	NA	Yes	Yes	Retromolar trigone	F	57	2016-06-13	Non-smoker	Non-drinker	1	2b	Yes	Yes	76.6667	No	NA	Negative	NA	NA
S018	TBR1256	Yes	Yes	Yes	Yes	Yes	Yes	Yes	Floor of mouth	M	41	2016-06-27	Smoker	Drinker	1	0	Yes	Yes	76.2	No	NA	Negative	NA	NA
S019	TBR1257	Yes	Yes	Yes	NA	NA	NA	NA	Tongue	F	57	2016-06-27	Non-smoker	Non-drinker	1	1	Yes	Yes	76.2	No	NA	Negative	NA	NA
S020	TBR1267	Yes	Yes	Yes	NA	Yes	NA	NA	Floor of mouth	M	69	2016-07-04	Smoker	Drinker	2	2c	No	Yes	5.9	No	NA	Negative	NA	NA
S021	TBR1278	Yes	Yes	Yes	NA	NA	NA	NA	Tongue	F	59	2016-07-11	Non-smoker	Non-drinker	1	2b	Yes	Yes	75.7333	Yes	NA	Negative	NA	NA
S022	TBR1307	Yes	Yes	Yes	Yes	Yes	Yes	Yes	Tongue	M	68	2016-08-01	Non-smoker	Non-drinker	4	2b	No	Yes	29	No	NA	Negative	NA	NA
S023	TBR1311	Yes	Yes	Yes	NA	Yes	NA	NA	Tongue	M	64	2016-08-16	Non-smoker	Drinker	4	2b	Yes	Yes	74.5333	No	Loose maxillary canine on the left	Negative	Loose maxillary canine on the left	normal
S024	TBR1334	Yes	Yes	Yes	NA	NA	NA	NA	Tongue	M	66	2016-08-29	Smoker	Drinker	4	2b	No	No	11.5	Yes	NA	Negative	NA	NA
S025	TBR1345	Yes	Yes	Yes	NA	Yes	NA	NA	Tongue	F	31	2016-09-07	Ex-smoker	Non-drinker	4	0	Yes	Yes	73.8	No	NA	Negative	NA	NA
S026	TBR1362	Yes	Yes	Yes	NA	NA	NA	NA	Buccal	M	69	2016-09-26	Non-smoker	Non-drinker	1	0	Yes	Yes	73.1667	No	NA	Negative	NA	NA
S027	TBR1389	Yes	Yes	Yes	NA	NA	Yes	Yes	Hard palate	F	68	2016-10-03	Ex-smoker	Non-drinker	4	0	Yes	Yes	72.9333	No	seen dental, dental cares with tooth extraction done, dental extraction site well	Negative	seen dental, dental cares with tooth extraction done, dental extraction site well	normal
S028	TBR1415	Yes	Yes	Yes	NA	NA	Yes	Yes	Tongue	M	54	2016-10-17	Non-smoker	Drinker	4	2c	Yes	Yes	72.4667	No	NA	Negative	NA	NA
S029	TBR1488	Yes	Yes	Yes	NA	NA	Yes	Yes	Tongue	F	54	2016-11-07	Non-smoker	Non-drinker	4	2b	No	No	22	Yes	fair dental hygiene, right floor of mouth at last molar normal	Negative	fair dental hygiene, right floor of mouth at last molar normal	normal
S030	TBR1507	Yes	Yes	Yes	NA	NA	Yes	Yes	Tongue	M	54	2016-11-14	Non-smoker	Non-drinker	1	0	Yes	Yes	71.5333	Yes	NA	Negative	NA	NA
S031	TBR1508	Yes	Yes	Yes	NA	NA	NA	NA	Tongue	M	60	2016-11-14	Smoker	Non-drinker	4	2c	Yes	Yes	71.5333	No	NA	Negative	NA	NA
S032	TBR1569	Yes	Yes	Yes	NA	NA	Yes	Yes	Tongue	M	63	2016-12-08	Non-smoker	Drinker	1	0	Yes	Yes	70.7333	No	NA	Negative	NA	NA
S033	TBR1580	Yes	Yes	Yes	NA	NA	NA	NA	Hard palate	M	69	2016-12-14	Smoker	Non-drinker	4a	2b	No	No	22.7	Yes	NA	Negative	NA	NA
S034	TBR1656	Yes	Yes	Yes	NA	NA	Yes	Yes	Tongue	M	60	2017-01-06	Smoker	Drinker	1	0	Yes	Yes	69.7667	No	NA	Negative	NA	NA
S035	TBR1714	Yes	Yes	Yes	NA	NA	NA	NA	Tongue	F	58	2017-01-27	Non-smoker	Non-drinker	1	0	Yes	Yes	69.0667	No	NA	Negative	NA	NA
S036	TBR1815	Yes	Yes	Yes	NA	NA	Yes	Yes	Tongue	F	60	2017-03-13	Non-smoker	Non-drinker	2	2b	Yes	Yes	67.5667	No	NA	Negative	NA	NA
S037	TBR2024	Yes	Yes	Yes	NA	Yes	Yes	Yes	Tongue	M	62	2017-06-28	Non-smoker	Non-drinker	2	2b	Yes	Yes	64	No	Poor dental condition	Negative	Poor dental condition	poor
S038	TBR2031	Yes	Yes	Yes	Yes	Yes	Yes	Yes	Tongue	M	68	2017-07-03	Non-smoker	Non-drinker	3	0	No	Yes	5	No	NA	Negative	NA	NA
S039	TBR2085	Yes	Yes	Yes	NA	NA	NA	NA	Tongue	F	64	2017-08-09	Non-smoker	Non-drinker	2	2b	Yes	Yes	62.6	No	NA	Negative	NA	NA
S040	TBR2094	Yes	Yes	Yes	NA	NA	Yes	Yes	Tongue	M	86	2017-08-14	Ex-smoker	Non-drinker	1	0	Yes	Yes	62.4333	No	NA	Negative	NA	NA
S041	TBR2108	Yes	Yes	Yes	NA	NA	Yes	Yes	Buccal	M	78	2017-08-21	Ex-smoker	Non-drinker	2	2b	Yes	Yes	62.2	No	NA	Negative	NA	NA
S042	TBR2124	Yes	Yes	Yes	NA	NA	Yes	Yes	Tongue	M	64	2017-08-28	Smoker	Drinker	1	1	Yes	Yes	61.9667	No	NA	Negative	NA	NA
S043	TBR2196	Yes	Yes	Yes	NA	NA	NA	NA	Tongue	M	62	2017-10-16	Non-smoker	Non-drinker	2	0	Yes	Yes	60.3333	No	NA	Negative	NA	NA
S044	TBR2204	Yes	Yes	Yes	NA	NA	Yes	Yes	Buccal	F	69	2017-10-23	Non-smoker	Non-drinker	4a	0	Yes	Yes	60.1	No	NA	Negative	NA	NA
S045	TBR2217	Yes	Yes	Yes	NA	NA	NA	NA	Tongue	M	61	2017-11-06	Non-smoker	Non-drinker	3	0	Yes	Yes	59.6333	No	dental gap 4.3cm, dentition ok	Negative	dental gap 4.3cm, dentition ok	normal
S046	TBR2227	Yes	Yes	Yes	NA	NA	NA	NA	Tongue Ca	M	65	2017-11-15	Smoker	Drinker	4a	2b	Yes	Yes	59.3333	No	NA	Negative	NA	NA
S047	TBR2255	Yes	Yes	Yes	NA	NA	Yes	Yes	Tongue	M	57	2017-12-11	Non-smoker	Non-drinker	2	2b	Yes	Yes	58.4667	No	Dental status stable, no sign of infection, no loose tooth noted, INV OPG mild periapical radiolucency of tooth 36	Negative	Dental status stable, no sign of infection, no loose tooth noted, INV OPG mild periapical radiolucency of tooth 36	normal
S048	TBR2258	Yes	Yes	Yes	NA	NA	Yes	Yes	Alveolar	M	69	2017-12-13	Ex-smoker	Non-drinker	4a	1	Yes	Yes	58.4	No	NA	Negative	NA	NA
S049	TBR2266	Yes	Yes	Yes	NA	NA	Yes	Yes	Tongue SCC	F	44	2017-12-18	Non-smoker	Non-drinker	4a	2b	Yes	Yes	58.2333	No	NA	Negative	NA	NA
S050	TBR2291	Yes	Yes	Yes	NA	NA	Yes	Yes	Hard palate	F	90	2018-01-08	Non-smoker	Non-drinker	4a	0	No	No	4	No	NA	Negative	NA	NA
S051	TBR2328	Yes	Yes	Yes	NA	NA	Yes	Yes	Tongue	F	58	2018-02-05	Non-smoker	Non-drinker	1	0	Yes	Yes	56.6	No	NA	Negative	NA	NA
S052	TBR2354	Yes	Yes	Yes	NA	NA	Yes	Yes	Tongue	M	74	2018-02-26	Ex-smoker	Drinker	4a	2c	No	No	2.1	Yes	NA	Negative	NA	NA
S053	TBR2375	Yes	Yes	Yes	NA	NA	NA	NA	Tongue	M	62	2018-03-21	Smoker	Non-drinker	3	0	No	No	14.5	Yes	NA	Negative	NA	NA
S054	TBR2383	Yes	Yes	Yes	NA	NA	Yes	Yes	Buccal	F	41	2018-03-26	Smoker	Non-drinker	4a	2b	No	No	9.9	Yes	NA	HPV90	NA	NA
S055	TBR2391	Yes	Yes	Yes	NA	NA	Yes	Yes	Tongue	M	63	2018-04-11	Ex-smoker	Non-drinker	2	1	Yes	Yes	54.4333	No	NA	Negative	NA	NA
S056	TBR2393	Yes	Yes	Yes	NA	NA	Yes	Yes	Tongue	M	46	2018-04-16	Non-smoker	Non-drinker	3	0	Yes	Yes	54.2667	No	NA	Negative	NA	NA
S057	TBR2494	Yes	Yes	Yes	NA	Yes	NA	NA	Alveolar	M	74	2018-07-09	Smoker	Non-drinker	4a	0	Yes	Yes	51.4667	Yes	dental assessment: large area of mucosal erosion with significant erythema, atrophic and roled edged features over 26,27 edentulous ridge area extending both bucally to sulcus reflection and palatally.	Negative	dental assessment: large area of mucosal erosion with significant erythema, atrophic and roled edged features over 26,27 edentulous ridge area extending both bucally to sulcus reflection and palatally.	poor
S058	TBR2507	Yes	Yes	Yes	NA	NA	NA	NA	Alveolar SCC	M	76	2018-07-23	Non-smoker	Non-drinker	4	0	Yes	Yes	51	No	NA	Negative	NA	NA
S059	TBR2563	Yes	Yes	Yes	NA	NA	NA	NA	Tongue SCC	M	75	2018-08-27	Ex-smoker	Non-drinker	4a	0	Yes	Yes	49.8333	No	NA	Negative	NA	NA
S060	TBR2672	Yes	Yes	Yes	NA	Yes	NA	NA	Tongue SCC	M	62	2018-11-14	Non-smoker	Non-drinker	1	0	Yes	Yes	47.2	No	NA	Negative	NA	NA
S061	TBR2706	Yes	Yes	Yes	NA	Yes	NA	NA	Buccal SCC	F	65	2018-12-03	Non-smoker	Non-drinker	2	0	Yes	Yes	46.5667	No	teeth feel stable	Negative	teeth feel stable	normal
S062	TBR2829	Yes	Yes	Yes	Yes	Yes	NA	NA	Tongue Ca	F	64	2019-02-25	Non-smoker	Non-drinker	4a	0	Yes	Yes	43.7667	No	Poor dental hygiene	Negative	Poor dental hygiene	poor
S063	TBR2840	Yes	Yes	Yes	NA	Yes	NA	NA	Lower gum SCC	F	80	2019-03-04	Non-smoker	Non-drinker	2	0	Yes	Yes	43.5333	No	NA	Negative	NA	NA
S064	TBR2861	Yes	Yes	Yes	Yes	Yes	NA	NA	Rt lower alveolas SCC	M	69	2019-03-25	Smoker	Ex-drinker	4a	0	Yes	Yes	42.8333	No	dental team: Ulcerative mass at buccal side of right mandibular, molars and premolars region	Negative	dental team: Ulcerative mass at buccal side of right mandibular, molars and premolars region	poor
S065	TBR2925	Yes	Yes	Yes	NA	NA	NA	NA	Right alveolar SCC	F	78	2019-05-20	Non-smoker	Non-drinker	4a	0	Yes	Yes	40.9667	No	NA	Negative	NA	NA
S066	TBR2928	Yes	Yes	Yes	Yes	Yes	NA	NA	Tongue Ca	F	60	2019-05-22	Non-smoker	Non-drinker	2	0	Yes	Yes	40.9	No	NA	Negative	NA	NA
S067	TBR2932	Yes	Yes	Yes	Yes	Yes	NA	NA	Lt tongue SCC	M	46	2019-05-27	Non-smoker	Non-drinker	4	1	Yes	Yes	40.7333	Yes	NA	Negative	NA	NA
S068	TBR2944	Yes	Yes	Yes	Yes	Yes	NA	NA	Rt upper alveolas SCC	F	66	2019-06-03	Non-smoker	Non-drinker	2	2b	Yes	Yes	40.5	No	NA	Negative	NA	NA
S069	TBR2957	Yes	Yes	Yes	NA	NA	NA	NA	Buccal SCC	M	80	2019-06-17	Non-smoker	Non-drinker	1	0	Yes	Yes	40.0333	No	NA	Negative	NA	NA
S070	TBR2958	Yes	Yes	Yes	NA	Yes	NA	NA	Tongue Ca	F	76	2019-06-17	Non-smoker	Non-drinker	1	0	Yes	Yes	40.0333	No	NA	Negative	NA	NA
S071	TBR3006	Yes	Yes	Yes	NA	NA	NA	NA	Rt Tongue Ca	F	71	2019-07-22	Non-smoker	Non-drinker	1	0	Yes	Yes	38.8667	No	NA	Negative	NA	NA
S072	TBR3010	Yes	Yes	Yes	Yes	Yes	NA	NA	Ca Fom Floor of Mouth	M	70	2019-07-29	Smoker	Ex-drinker	1	0	Yes	Yes	38.6333	No	fair dentition	Negative	fair dentition	normal
S073	TBR3048	Yes	Yes	Yes	Yes	Yes	NA	NA	Lt. Ca Tongue	M	53	2019-08-26	Non-smoker	Non-drinker	4a	2b	Yes	Yes	37.7	No	NA	Negative	NA	NA
S074	TBR3105	Yes	Yes	Yes	NA	Yes	NA	NA	Tongue SCC	F	88	2019-10-21	Non-smoker	Non-drinker	4a	2b	No	No	2.5	Yes	Good dental hygiene	Negative	Good dental hygiene	normal
S075	TBR3143	Yes	Yes	Yes	NA	NA	NA	NA	Left Tongue+Right Submandibular carcinoma	M	68	2019-11-04	Ex-smoker	Non-drinker	1	0	Yes	Yes	35.3667	No	NA	Negative	NA	NA
S076	TBR3175	Yes	Yes	Yes	NA	Yes	NA	NA	Buccal SCC	M	72	2019-11-25	Non-smoker	Drinker	4b	2b	Yes	Yes	34.6667	Yes	NA	Negative	NA	NA
S077	TBR3239	Yes	Yes	Yes	NA	Yes	NA	NA	Buccal SCC	F	81	2019-12-23	Non-smoker	Non-drinker	2	2b	Yes	Yes	33.7333	No	NA	Negative	NA	NA
S078	TBR3240	Yes	Yes	Yes	NA	Yes	NA	NA	Tongue SCC	F	65	2019-12-23	Non-smoker	Non-drinker	4a	2b	Yes	Yes	33.7333	No	NA	Negative	NA	NA
S079	TBR3243	Yes	Yes	Yes	Yes	Yes	NA	NA	Tongue SCC	M	35	2019-12-30	Non-smoker	Non-drinker	4a	2a	No	No	4.9	Yes	NA	Negative	NA	NA
S080	TBR3247	Yes	Yes	Yes	NA	Yes	NA	NA	Lt Ca Tongue	M	71	2020-01-06	Non-smoker	Non-drinker	2	0	Yes	Yes	33.2667	No	NA	Negative	NA	NA
S081	TBR3274	Yes	Yes	Yes	NA	Yes	NA	NA	Lt Ca.Tongue	F	27	2020-01-20	Smoker	Non-drinker	3	1	Yes	Yes	32.8	No	NA	Negative	NA	NA
S082	TBR1356	NA	NA	Yes	NA	NA	Yes	Yes	Hard palate	F	86	2016-09-14	Non-smoker	Non-drinker	2	0	Yes	Yes	73.5667	No	NA	Negative	NA	NA
S083	TBR2233	NA	NA	Yes	NA	NA	Yes	Yes	Tongue	M	56	2017-11-20	Ex-smoker	Non-drinker	3	0	No	No	9.1	Yes	NA	Negative	NA	NA
S084	TBR2256	NA	Yes	NA	NA	NA	Yes	Yes	Buccal	F	65	2017-12-11	Non-smoker	Non-drinker	1	0	Yes	Yes	58.4667	No	NA	Negative	NA	NA
S085	TBR2510	NA	Yes	NA	Yes	Yes	NA	NA	Tongue SCC	M	57	2018-07-25	Ex-smoker	Non-drinker	3	0	Yes	Yes	50.9333	No	NA	Negative	NA	NA
S086	TBR2836	NA	Yes	NA	Yes	Yes	NA	NA	Floor of mouth SCC	M	51	2019-02-27	Smoker	Drinker	4a	2b	No	No	2.3	Yes	NA	Negative	NA	NA
S087	TBR2865	NA	NA	Yes	Yes	Yes	NA	NA	Left Buccal SCC	M	68	2019-04-01	Ex-smoker	Ex-drinker	2	0	Yes	Yes	42.6	No	NA	Negative	NA	NA
S088	TBR2945	NA	Yes	NA	NA	Yes	NA	NA	Tongue Ca	M	67	2019-06-03	Ex-smoker	Drinker	1	0	Yes	Yes	40.5	No	NA	Negative	NA	NA
S089	TBR3106	NA	Yes	NA	NA	Yes	NA	NA	Tongue SCC	M	77	2019-10-14	Ex-smoker	Non-drinker	4a	2b	Yes	Yes	36.0667	No	NA	Negative	NA	NA
S090	TBR3262	NA	Yes	NA	Yes	Yes	NA	NA	Recurrent Scc Tongue	F	57	2020-01-13	Non-smoker	Non-drinker	2	0	Yes	Yes	33.0333	No	NA	Negative	NA	NA
S091	TBR1046	NA	Yes	Yes	NA	NA	NA	NA	Tongue	M	55	2016-04-11	Non-smoker	Non-drinker	4	0	No	No	4.11828	Yes	NA	HPV16	NA	NA
S092	TBR1340	NA	Yes	Yes	NA	NA	NA	NA	Tongue	F	69	2016-09-05	Non-smoker	Non-drinker	1	2b	Yes	Yes	73.8667	No	NA	HPV16	NA	NA
S093	TBR1475	NA	Yes	Yes	NA	NA	NA	NA	Retromolar Trigone	M	57	2016-11-02	Ex-smoker	Drinker	4	0	No	No	37.7086	Yes	NA	HPV16	NA	NA
S094	TBR1762	NA	Yes	Yes	NA	NA	NA	NA	Tongue	M	58	2017-02-27	Smoker	Drinker	4a	2b	No	No	21.2005	Yes	NA	HPV16	NA	NA
S095	TBR1874	NA	Yes	Yes	NA	NA	NA	NA	Buccal	F	68	2017-03-04	Non-smoker	Non-drinker	1	0	Yes	Yes	67.8667	No	NA	HPV16	NA	NA
S096	TBR1970	NA	Yes	Yes	NA	NA	NA	NA	Retromolar Trigone	M	63	2017-05-29	Smoker	Non-drinker	4a	1	Yes	Yes	65	No	NA	HPV16	NA	NA
S097	TBR1991	NA	Yes	Yes	NA	NA	NA	NA	Tongue	F	57	2017-06-14	Non-smoker	Non-drinker	4a	2b	No	Yes	33.3409	Yes	NA	HPV16	NA	NA
S098	TBR2296	NA	Yes	Yes	NA	NA	NA	NA	Retromolar trigone	F	56	2018-01-10	Ex-smoker	Non-drinker	2	0	Yes	Yes	57.4667	No	NA	HPV18	NA	NA

## Sheet: Supplementary Table 3
Supplementary Table 3: Data quality information of bacterial 16S V3-V4 reads from 81 pairs of tumors and AN tissues.
Participator Number	Participator	Group	input	filtered	denoised	non-chimeric
S001	TBR0929	AN	38046	33584	32691	32453
S001	TBR0929	Tumor	13714	12109	12059	12059
S002	TBR0930	AN	13354	11717	11384	11384
S002	TBR0930	Tumor	5308	4161	4002	4002
S003	TBR0932	AN	15101	13216	13019	13017
S003	TBR0932	Tumor	24802	20917	19969	19156
S004	TBR0934	AN	39834	34664	33769	33685
S004	TBR0934	Tumor	42093	36560	35881	35791
S005	TBR0936	AN	25672	22432	22181	22181
S005	TBR0936	Tumor	39746	34225	33260	32555
S006	TBR0939	AN	11542	10061	9893	9893
S006	TBR0939	Tumor	36506	31630	31204	31168
S007	TBR0955	AN	11420	9908	9763	9763
S007	TBR0955	Tumor	45572	40849	40426	38520
S008	TBR0956	AN	7827	6932	6766	6766
S008	TBR0956	Tumor	38357	33807	32136	27499
S009	TBR0963	AN	8646	7646	7454	7454
S009	TBR0963	Tumor	21794	18982	18732	18730
S010	TBR1005	AN	40394	35956	35635	35560
S010	TBR1005	Tumor	29662	26191	25780	25505
S011	TBR1057	AN	10945	9689	9489	9489
S011	TBR1057	Tumor	36174	31053	30807	29397
S012	TBR1059	AN	36015	31241	30834	30829
S012	TBR1059	Tumor	35342	30835	30488	30480
S013	TBR1070	AN	5185	4520	4399	4399
S013	TBR1070	Tumor	41924	36957	36063	34850
S014	TBR1123	AN	23413	19758	19426	19413
S014	TBR1123	Tumor	27499	23910	23723	23721
S015	TBR1138	AN	21121	18164	17961	17809
S015	TBR1138	Tumor	38362	33126	32623	32044
S016	TBR1146	AN	17306	15135	14896	14896
S016	TBR1146	Tumor	6885	6035	5853	5853
S017	TBR1221	AN	21663	19114	19055	19047
S017	TBR1221	Tumor	48015	42825	42734	42715
S018	TBR1256	AN	38598	33742	33291	33225
S018	TBR1256	Tumor	48198	42517	41801	41415
S019	TBR1257	AN	43766	38003	37491	37379
S019	TBR1257	Tumor	4892	3443	3187	3187
S020	TBR1267	AN	51622	45480	44313	44015
S020	TBR1267	Tumor	48668	43381	43167	43040
S021	TBR1278	AN	32569	27875	27006	26713
S021	TBR1278	Tumor	13682	11984	11832	11832
S022	TBR1307	AN	6679	5817	5632	5632
S022	TBR1307	Tumor	46778	41185	39993	39001
S023	TBR1311	AN	41044	35799	34500	32410
S023	TBR1311	Tumor	46464	40286	39572	39307
S024	TBR1334	AN	47382	41331	40706	40581
S024	TBR1334	Tumor	40488	35548	35310	35238
S025	TBR1345	AN	16248	13070	12716	12710
S025	TBR1345	Tumor	44500	38994	38051	36584
S026	TBR1362	AN	17504	15314	15244	15244
S026	TBR1362	Tumor	53235	46796	45626	43255
S027	TBR1389	AN	29914	26040	25384	25376
S027	TBR1389	Tumor	53211	47151	45253	41555
S028	TBR1415	AN	28253	24701	24244	24173
S028	TBR1415	Tumor	60263	52424	50940	48776
S029	TBR1488	AN	54683	47903	46183	45707
S029	TBR1488	Tumor	12614	11045	10956	10956
S030	TBR1507	AN	17582	15140	15058	15058
S030	TBR1507	Tumor	36716	31125	28401	26950
S031	TBR1508	AN	51392	44255	43610	43393
S031	TBR1508	Tumor	43137	37194	36621	36515
S032	TBR1569	AN	32775	29486	29366	29366
S032	TBR1569	Tumor	55836	49484	48360	47496
S033	TBR1580	AN	16303	14181	14018	14018
S033	TBR1580	Tumor	36465	29499	29052	28578
S034	TBR1656	AN	10563	9219	9116	9116
S034	TBR1656	Tumor	50859	44193	43732	43608
S035	TBR1714	AN	19577	17048	16895	16895
S035	TBR1714	Tumor	43020	37692	37460	37333
S036	TBR1815	AN	13912	12108	12016	12016
S036	TBR1815	Tumor	53819	46598	46019	45687
S037	TBR2024	AN	57460	50505	49394	48340
S037	TBR2024	Tumor	62121	54772	53479	51939
S038	TBR2031	AN	35889	31009	30643	30635
S038	TBR2031	Tumor	32836	29120	29000	29000
S039	TBR2085	AN	55420	48231	47441	47396
S039	TBR2085	Tumor	28433	24994	24793	24793
S040	TBR2094	AN	24989	21519	21349	21342
S040	TBR2094	Tumor	27548	24182	24063	24061
S041	TBR2108	AN	28377	24629	24554	24554
S041	TBR2108	Tumor	29144	25373	25135	25130
S042	TBR2124	AN	12420	10497	10228	10228
S042	TBR2124	Tumor	3107	2358	2217.6	2217.6
S043	TBR2196	AN	9673	8338	8226	8212
S043	TBR2196	Tumor	46413	40211	39463	39180
S044	TBR2204	AN	4210	3379	3267	3267
S044	TBR2204	Tumor	44858	38675	37851	34941
S045	TBR2217	AN	13869	11965	11723	11723
S045	TBR2217	Tumor	43845	38424	36491	33992
S046	TBR2227	AN	38655	33013	32466	32383
S046	TBR2227	Tumor	41559	35977	35146	35028
S047	TBR2255	AN	3474	3060	2969	2969
S047	TBR2255	Tumor	35097	28879	27375	25323
S048	TBR2258	AN	33979	29022	28060	28031
S048	TBR2258	Tumor	37899	32260	31387	30979
S049	TBR2266	AN	37968	32291	31875	31392
S049	TBR2266	Tumor	40307	34470	34063	34015
S050	TBR2291	AN	8728	7528	7415	7415
S050	TBR2291	Tumor	42452	33941	31615	30052
S051	TBR2328	AN	45019	38998	36333	33868
S051	TBR2328	Tumor	6304	4777	4366	4366
S052	TBR2354	AN	8369	7330	7165	7165
S052	TBR2354	Tumor	25130	21418	21288	21288
S053	TBR2375	AN	38711	33304	32741	32710
S053	TBR2375	Tumor	39627	34013	32430	28871
S054	TBR2383	AN	40358	35223	34447	34426
S054	TBR2383	Tumor	15901	13817	13656	13656
S055	TBR2391	AN	47256	41503	40590	40535
S055	TBR2391	Tumor	34084	28794	26241	24351
S056	TBR2393	AN	13249	11487	11395	11395
S056	TBR2393	Tumor	17227	15291	15149	15149
S057	TBR2494	AN	45259	40665	40480	40478
S057	TBR2494	Tumor	58376	52545	52339	52061
S058	TBR2507	AN	65753	58953	58595	58585
S058	TBR2507	Tumor	137451	124158	123605	123355
S059	TBR2563	AN	14734	13341	13112	13112
S059	TBR2563	Tumor	74921	69739	67431	48630
S060	TBR2672	AN	102906	94064	93692	93299
S060	TBR2672	Tumor	74262	68252	65192	54057
S061	TBR2706	AN	64644	59384	56809	54154
S061	TBR2706	Tumor	81315	74988	74504	74199
S062	TBR2829	AN	9125	8367	8257	8257
S062	TBR2829	Tumor	125565	113042	109674	83968
S063	TBR2840	AN	53529	48474	48241	48218
S063	TBR2840	Tumor	59359	54777	53079	43060
S064	TBR2861	AN	76666	70177	69425	68633
S064	TBR2861	Tumor	60298	54475	54302	54299
S065	TBR2925	AN	18397	16727	16636	16524
S065	TBR2925	Tumor	71391	65277	62492	58375
S066	TBR2928	AN	68611	61396	61217	60717
S066	TBR2928	Tumor	33666	30686	30448	30442
S067	TBR2932	AN	80380	72340	71575	70959
S067	TBR2932	Tumor	70069	64959	63420	44826
S068	TBR2944	AN	42140	38241	38044	38034
S068	TBR2944	Tumor	116600	105831	101490	67919
S069	TBR2957	AN	7434	6671	6584	6584
S069	TBR2957	Tumor	60130	55200	54083	51169
S070	TBR2958	AN	75490	69568	69203	68976
S070	TBR2958	Tumor	58409	53501	51861	50335
S071	TBR3006	AN	12494	10895	10837	10835
S071	TBR3006	Tumor	55195	51343	51136	51079
S072	TBR3010	AN	23732	21592	21470	21470
S072	TBR3010	Tumor	67217	60969	59179	39803
S073	TBR3048	AN	84443	76981	76757	75823
S073	TBR3048	Tumor	75617	66661	66301	65147
S074	TBR3105	AN	133575	120511	117232	110678
S074	TBR3105	Tumor	77884	72061	70875	58893
S075	TBR3143	AN	60614	55395	53727	50622
S075	TBR3143	Tumor	75699	65156	64662	64430
S076	TBR3175	AN	103352	94601	92216	79594
S076	TBR3175	Tumor	27922	22358	20434	18333
S077	TBR3239	AN	11661	10643	10568	10568
S077	TBR3239	Tumor	47840	43900	42684	37598
S078	TBR3240	AN	17368	15054	14967	14967
S078	TBR3240	Tumor	31875	28514	27451	22874
S079	TBR3243	AN	7314	6730	6689	6689
S079	TBR3243	Tumor	47835	44322	43294	39160
S080	TBR3247	AN	42776	39250	38248	37709
S080	TBR3247	Tumor	46142	42669	40694	35326
S081	TBR3274	AN	56705	50806	49807	49248
S081	TBR3274	Tumor	41405	37259	36105	31185
S082	TBR1356	AN	1003	837	772	772
S082	TBR1356	Tumor	49987	43929	43426	43269
S083	TBR2233	AN	912	786	734	734
S083	TBR2233	Tumor	18511	15562	15505	15505
S084	TBR2256	AN	45936	41164	40966	40941
S084	TBR2256	Tumor	799	689	638	638
S085	TBR2510	AN	64896	59020	58589	58550
S085	TBR2510	Tumor	141	118	39	39
S086	TBR2836	AN	3220	2893	2758	2758
S086	TBR2836	Tumor	65	53	5	5
S087	TBR2865	AN	106	88	5	3
S087	TBR2865	Tumor	75894	70088	68889	64638
S088	TBR2945	AN	62227	56415	54823	53714
S088	TBR2945	Tumor	87	70	7	7
S089	TBR3106	AN	41875	37948	37746	37741
S089	TBR3106	Tumor	137	109	10	10
S090	TBR3262	AN	35504	31609	31471	31464
S090	TBR3262	Tumor	1656	1498	1431	1431
S091	TBR1046	AN	36779	32183	31287	31195
S091	TBR1046	Tumor	40497	35387	33750	30995
S092	TBR1340	AN	47725	41932	40143	38625
S092	TBR1340	Tumor	45895	40157	39393	39297
S093	TBR1475	AN	10915	9601	9530	9530
S093	TBR1475	Tumor	17066	14040	13800	13800
S094	TBR1762	AN	41275	34857	33511	32915
S094	TBR1762	Tumor	8522	7383	7282	7282
S095	TBR1874	AN	10814	9437	9275	9275
S095	TBR1874	Tumor	7777	6880	6814	6814
S096	TBR1970	AN	44811	39318	38722	38532
S096	TBR1970	Tumor	51775	45183	43236	42913
S097	TBR1991	AN	19731	16801	16683	16667
S097	TBR1991	Tumor	52266	46014	45167	41046
S098	TBR2296	AN	42834	37516	35017	33840
S098	TBR2296	Tumor	28843	25743	25554	25422

## Sheet: Supplementary Table 4a
Supplementary Table 4a: Relative abundance of bacterial genera between tumor and the paired adjacent normal (AN) tissues from 81 patients with oral cavity squamous cell carcinoma (OSCC).
	Total			Adjacent normal tissue (AN)			Tumor tissue			Tukey HSD test (Tumor vs AN)			MWU test			LEfSe test				GLM test							ANCOM-BC2 test								ALDEx2 test				ZicoSeq test			edge test
Genus	Mean abundance (±sd) (%)	Prevalance (%)		Mean abundance (±sd) (%)	Prevalance (%)		Mean abundance (±sd) (%)	Prevalance (%)		Difference (%)	TukeyHSD padj		p value	padj value		LDA group	LDA score	LDA padj		Z score	p value	padj value		songbird log2FC	AUC		ANCOMBC2.lfc_Group2_Tumor	ANCOMBC2.se_Group2_Tumor	ANCOMBC2.W_Group2_Tumor	ANCOMBC2.p_Group2_Tumor	ANCOMBC2.q_Group2_Tumor	ANCOMBC2.diff_Group2_Tumor	ANCOMBC2.passed_ss_Group2_Tumor		ALDEx2.glm.tval	ALDEx2.glm.pval	ALDEx2.glm.pval.holm		ZicoSeq.p.raw	ZicoSeq.p.adj.fdr		edgeR.logFC	edgeR.PValue	edgeR.FDR
D_0__Bacteria;D_1__Fusobacteria;D_2__Fusobacteriia;D_3__Fusobacteriales;D_4__Fusobacteriaceae;D_5__Fusobacterium	14.98 ± 1.07	93.8272		8.75 ± 0.76	91.358		21.20 ± 1.74	96.2963		12.45 (8.71, 16.20)	6.92812e-10		6.92255e-10	8.65319e-08		Tumor	4.7819	5.425e-09		6.78371	2.22019e-10	8.3257e-08		1.05584	0.765 (0.689, 0.842)		1.11689	0.261278	4.27473	3.30926e-05	0.000184078	TRUE	TRUE		5.72446	1.67627e-07	6.27904e-05		0.06	0.0978535		1.77233	1.67365e-07	6.22597e-05
D_0__Bacteria;D_1__Spirochaetes;D_2__Spirochaetia;D_3__Spirochaetales;D_4__Treponemataceae;D_5__Treponema	3.20 ± 0.58	38.8889		1.16 ± 0.23	29.6296		5.24 ± 1.10	48.1481		4.07 (1.85, 6.29)	0.000388894		0.000111751	0.00279377		Tumor	4.29433	0.0180169		3.65517	0.000349386	0.0163775		1.76902	0.606 (0.520, 0.693)		0.810569	0.314938	2.57374	0.0113545	0.0235011	TRUE	TRUE		2.56835	0.0156131	0.981942		0.01	0.0016835		2.97579	3.23305e-06	0.000400898
D_0__Bacteria;D_1__Firmicutes;D_2__Clostridia;D_3__Eubacteriales;D_4__Peptostreptococcaceae;D_5__Peptoanaerobacter	0.77 ± 0.19	15.4321		0.17 ± 0.04	3.7037		1.37 ± 0.36	27.1605		1.19 (0.47, 1.92)	0.00139479		3.52986e-06	0.000147077		Tumor	3.81863	0.00173364		3.2665	0.00133553	0.0455296		2.44642	0.635 (0.554, 0.715)		1.4585	0.236775	6.15987	2.66803e-08	4.74909e-07	TRUE	TRUE		3.57955	0.00117998	0.310429		0.01	0.00699301		3.53008	2.25376e-06	0.000400898
D_0__Bacteria;D_1__Firmicutes;D_2__Clostridia;D_3__Eubacteriales;D_4__Peptostreptococcaceae;D_5__Peptostreptococcus	1.51 ± 0.24	36.4198		0.91 ± 0.18	25.9259		2.11 ± 0.44	46.9136		1.20 (0.26, 2.14)	0.0125285		0.000350373	0.0065695		Tumor	3.80345	0.00191869		2.51903	0.012762	0.217534		0.9349	0.641 (0.556, 0.726)		0.711403	0.259527	2.74116	0.00696469	0.0151185	TRUE	TRUE		3.76993	0.00044142	0.143216		0.03	0.046832		1.76139	0.000123803	0.00921092
D_0__Bacteria;D_1__Firmicutes;D_2__Clostridia;D_3__Eubacteriales;D_4__Lachnospiraceae;D_5__Catonella	0.58 ± 0.09	14.8148		0.27 ± 0.06	4.93827		0.88 ± 0.16	24.6914		0.62 (0.29, 0.95)	0.000316109		8.55768e-06	0.000291739		Tumor	3.54278	0.000101437		3.753	0.000245028	0.0131265		1.29718	0.673 (0.592, 0.754)		0.724183	0.224114	3.23132	0.0016549	0.00438241	TRUE	TRUE		3.94296	0.000341687	0.122234		0.01	0.00631313		2.12483	0.00020992	0.011545
D_0__Bacteria;D_1__Firmicutes;D_2__Clostridia;D_3__Eubacteriales;D_4__Peptococcaceae;D_5__Peptococcus	0.23 ± 0.03	6.17284		0.12 ± 0.03	2.46914		0.35 ± 0.06	9.87654		0.23 (0.10, 0.36)	0.000754495		6.68269e-05	0.00179001		Tumor	3.05874	0.000181161		3.43102	0.000767449	0.0287793		1.37247	0.659 (0.581, 0.738)		0.873612	0.206569	4.22916	6.39957e-05	0.000316423	TRUE	TRUE		3.77958	0.000807288	0.207416		0.01	0.0016835		2.46389	0.00048832	0.0227069
D_0__Bacteria;D_1__Firmicutes;D_2__Bacilli;D_3__Lactobacillales;D_4__Streptococcaceae;D_5__Streptococcus	10.34 ± 0.87	84.5679		14.04 ± 1.26	95.0617		6.65 ± 1.07	74.0741		-7.39 (-10.66, -4.13)	1.4269e-05		1.06173e-08	9.95368e-07		AN	4.55393	4.12983e-08		-4.533	1.14241e-05	0.00107101		-0.363424	0.750 (0.674, 0.825)		-0.909689	0.249984	-3.63898	0.000370947	0.00132057	TRUE	TRUE		-3.04471	0.00458056	0.723952		0.01	0.0313131		-0.594981	0.0971464	0.201891
D_0__Bacteria;D_1__Firmicutes;D_2__Negativicutes;D_3__Veillonellales;D_4__Veillonellaceae;D_5__Veillonella	3.38 ± 0.35	54.321		5.37 ± 0.59	72.8395		1.40 ± 0.24	35.8025		-3.97 (-5.22, -2.71)	3.63357e-09		2.05092e-10	5.35729e-08		AN	4.30129	1.15595e-08		-6.25002	3.65709e-09	6.85704e-07		-1.10702	0.759 (0.685, 0.833)		-1.11016	0.281165	-3.94842	0.000127771	0.000516891	TRUE	TRUE		-3.98389	0.00017982	0.0659524		0.01	0.00673401		-1.43633	0.00186364	0.0577729
D_0__Bacteria;D_1__Actinobacteria;D_2__Actinomycetia;D_3__Micrococcales;D_4__Micrococcaceae;D_5__Rothia	2.48 ± 0.46	39.5062		3.38 ± 0.61	58.0247		1.58 ± 0.68	20.9877		-1.80 (-3.62, 0.01)	0.0517904		4.64823e-07	2.21842e-05		AN	3.97675	3.18071e-07		-1.95763	0.0520354	0.404821		-0.217019	0.731 (0.653, 0.810)		-1.26664	0.287698	-4.40267	2.29457e-05	0.000145869	TRUE	TRUE		-4.37933	5.97069e-05	0.0219571		0.01	0.0207962		-1.65101	0.00918331	0.103521
D_0__Bacteria;D_1__Firmicutes;D_2__Bacilli;D_3__Lactobacillales;D_4__Carnobacteriaceae;D_5__Granulicatella	1.27 ± 0.16	35.8025		1.74 ± 0.23	53.0864		0.79 ± 0.21	18.5185		-0.96 (-1.58, -0.34)	0.00274855		4.73262e-07	2.21842e-05		AN	3.68543	5.20059e-07		-3.05935	0.00260652	0.0698175		-0.759428	0.728 (0.649, 0.807)		-0.847122	0.264055	-3.20813	0.00167418	0.00438241	TRUE	TRUE		-4.01781	0.000214265	0.0767709		0.01	0.042809		-1.30569	0.00426677	0.0835389
D_0__Bacteria;D_1__Actinobacteria;D_2__Actinomycetia;D_3__Actinomycetales;D_4__Actinomycetaceae;D_5__Schaalia	0.85 ± 0.11	27.7778		1.28 ± 0.17	45.679		0.42 ± 0.12	9.87654		-0.85 (-1.26, -0.45)	4.75945e-05		7.3181e-08	5.48857e-06		AN	3.63696	1.57977e-07		-4.1667	5.07336e-05	0.00317085		-0.992047	0.736 (0.659, 0.814)		-0.983286	0.244189	-4.02674	0.000101766	0.000431294	TRUE	TRUE		-4.00132	0.000272655	0.0866646		0.01	0.00126263		-1.16181	0.026043	0.159047
D_0__Bacteria;D_1__Actinobacteria;D_2__Actinomycetia;D_3__Actinomycetales;D_4__Actinomycetaceae;D_5__Actinomyces	0.43 ± 0.07	12.963		0.77 ± 0.12	24.6914		0.09 ± 0.02	1.23457		-0.68 (-0.93, -0.43)	2.52265e-07		2.85722e-10	5.35729e-08		AN	3.56764	1.61359e-08		-5.35861	2.92026e-07	3.65033e-05		-1.77469	0.740 (0.669, 0.812)		-1.07809	0.202706	-5.31851	9.93891e-07	9.82848e-06	TRUE	TRUE		-4.91862	1.98317e-05	0.00732442		0.01	0.00808081		-2.63934	0.000217244	0.011545
D_0__Bacteria;D_1__Proteobacteria;D_2__Betaproteobacteria;D_3__Burkholderiales;D_4__Burkholderiaceae;D_5__Lautropia	0.29 ± 0.07	6.79012		0.49 ± 0.13	12.3457		0.08 ± 0.05	1.23457		-0.42 (-0.68, -0.15)	0.00232717		1.56687e-05	0.000489646		AN	3.35619	0.000170022		-3.08463	0.00240643	0.0694164		-1.14281	0.638 (0.570, 0.706)		-0.867853	0.21279	-4.07844	0.000187343	0.000694731	TRUE	TRUE		-3.17877	0.00586662	0.596516		0.01	0.00126263		-2.46721	0.0212647	0.152125
D_0__Bacteria;D_1__Actinobacteria;D_2__Actinomycetia;D_3__Corynebacteriales;D_4__Corynebacteriaceae;D_5__Corynebacterium	0.28 ± 0.06	6.79012		0.46 ± 0.11	11.1111		0.10 ± 0.04	2.46914		-0.36 (-0.59, -0.14)	0.00180948		4.33612e-06	0.000162604		AN	3.29711	4.15321e-06		-3.15758	0.00190597	0.0595615		-1.59786	0.689 (0.615, 0.762)		-0.750828	0.212997	-3.52507	0.000781338	0.00257552	TRUE	TRUE		-3.96447	0.000623374	0.161191		0.01	0.00126263		-2.11142	0.00872685	0.103521
D_0__Bacteria;D_1__Firmicutes;D_2__Clostridia;D_3__Eubacteriales;D_4__Eubacteriaceae;D_5__Eubacterium	0.50 ± 0.08	13.5802		0.69 ± 0.13	19.7531		0.31 ± 0.07	7.40741		-0.38 (-0.67, -0.09)	0.0117403		0.000693664	0.0113097		AN	3.27737	0.0392723		-2.5333	0.0122738	0.217534		-0.52447	0.592 (0.505, 0.680)		-0.562779	0.232992	-2.41544	0.0174435	0.0337495	TRUE	FALSE		-0.632117	0.545891	1		0.01	0.0207962		-1.0218	0.0705443	0.192332
D_0__Bacteria;D_1__Proteobacteria;D_2__Gammaproteobacteria;D_3__Oceanospirillales;D_4__Halomonadaceae;D_5__Halomonas	0.15 ± 0.09	3.08642		0.29 ± 0.19	6.17284		0.00 ± 0.00	0		-0.28 (-0.65, 0.09)	0.130496		0.0045073	0.0545238		AN	3.21565	0.00239711		-1.51802	0.131009	0.404821		-3.41705	0.575 (0.528, 0.623)		-1.14875	0.168544	-6.81573	8.38242e-06	6.78214e-05	TRUE	TRUE		-1.99464	0.11345	0.950302		0.01	0.0469917		-5.05486	0.00254249	0.0630536
D_0__Bacteria;D_1__Firmicutes;D_2__Negativicutes;D_3__Veillonellales;D_4__Veillonellaceae;D_5__Megasphaera	0.25 ± 0.05	8.02469		0.39 ± 0.09	12.3457		0.12 ± 0.04	3.7037		-0.27 (-0.47, -0.08)	0.00634081		0.000301733	0.00595527		AN	3.15594	0.00280792		-2.74982	0.00665838	0.156056		-0.867635	0.620 (0.544, 0.697)		-0.625971	0.210369	-2.97559	0.00418689	0.00955471	TRUE	TRUE		-2.41616	0.0294552	0.96251		0.01	0.00721501		-0.927905	0.252048	0.363549
D_0__Bacteria;D_1__Actinobacteria;D_2__Coriobacteriia;D_3__Coriobacteriales;D_4__Atopobiaceae;D_5__Lancefieldella	0.50 ± 0.08	14.8148		0.62 ± 0.10	20.9877		0.39 ± 0.12	8.64198		-0.24 (-0.55, 0.08)	0.144729		6.14368e-05	0.00177221		AN	3.11487	0.0115021		-1.47263	0.142841	0.404821		-0.327875	0.613 (0.526, 0.700)		-1.06204	0.227688	-4.66444	9.32583e-06	6.91666e-05	TRUE	FALSE		-1.19864	0.266315	1		0.01	0.00699301		-1.14303	0.045905	0.190672
D_0__Bacteria;D_1__Bacteroidetes;D_2__Bacteroidia;D_3__Bacteroidales;D_4__Bacteroidaceae;D_5__Phocaeicola	0.15 ± 0.05	3.08642		0.26 ± 0.09	4.93827		0.04 ± 0.02	1.23457		-0.22 (-0.41, -0.03)	0.021182		0.0006377	0.0108699		AN	3.04326	0.00402969		-2.31897	0.0216778	0.353443		-1.28059	0.607 (0.536, 0.678)		-0.741537	0.207716	-3.56996	0.000849184	0.00269919	TRUE	TRUE		-2.49487	0.0387382	0.890776		0.01	0.00699301		-4.22393	5.31763e-05	0.0049454
D_0__Bacteria;D_1__Acidobacteria;D_2__Acidobacteriia;D_3__Bryobacterales;D_4__Bryobacteraceae;D_5__Paludibaculum	0.00 ± 0.00	0		0.00 ± 0.00	0		0.01 ± 0.01	0		0.01 (-0.01, 0.02)	0.31882		1	1						0.998885	0.319378	0.404821			0.506 (0.494, 0.518)										0.461073	0.476433	1					1.72261	0.105688	0.209754
D_0__Bacteria;D_1__Actinobacteria;D_2__Acidimicrobiia;D_3__Acidimicrobiales;D_4__Acidimicrobiaceae;D_5__Acidiferrimicrobium	0.00 ± 0.00	0		0.00 ± 0.00	0		0.00 ± 0.00	0		0.00 (-0.01, 0.00)	0.175927		0.371093	0.897807						-1.35335	0.177878	0.404821			0.512 (0.495, 0.529)										-0.11741	0.525772	1					-2.00447	0.0371198	0.190672
D_0__Bacteria;D_1__Actinobacteria;D_2__Acidimicrobiia;D_3__Acidimicrobiales;D_4__Acidimicrobiaceae;D_5__Aciditerrimonas	0.00 ± 0.00	0		0.00 ± 0.00	0		0.01 ± 0.01	0		0.01 (-0.01, 0.02)	0.31882		1	1						0.998885	0.319378	0.404821			0.506 (0.494, 0.518)										0.439058	0.474772	0.999657					1.7748	0.102482	0.206071
D_0__Bacteria;D_1__Actinobacteria;D_2__Acidimicrobiia;D_3__Acidimicrobiales;D_4__Iamiaceae;D_5__Rhabdothermincola	0.00 ± 0.00	0		0.00 ± 0.00	0		0.00 ± 0.00	0		0.00 (-0.01, 0.00)	0.31882		1	1						-0.997012	0.320283	0.404821			0.506 (0.494, 0.518)										0.125601	0.53699	1					-1.77353	0.0834478	0.196906
D_0__Bacteria;D_1__Actinobacteria;D_2__Actinomycetia;D_3__Actinomycetales;D_4__Actinomycetaceae;D_5__Fannyhessea	0.00 ± 0.00	0		0.00 ± 0.00	0		0.01 ± 0.00	0		0.01 (0.00, 0.02)	0.247234		0.371093	0.897807						1.18	0.239775	0.404821			0.506 (0.485, 0.527)										0.491025	0.47338	0.995939					0.746394	0.506323	0.596051
D_0__Bacteria;D_1__Actinobacteria;D_2__Actinomycetia;D_3__Actinomycetales;D_4__Actinomycetaceae;D_5__Mobiluncus	0.10 ± 0.09	0.617284		0.01 ± 0.01	0		0.19 ± 0.18	1.23457		0.17 (-0.18, 0.53)	0.32882		0.635586	1						0.985515	0.325878	0.40871			0.506 (0.471, 0.542)										0.531217	0.495525	1		0.98	0.821923		4.1343	0.0527031	0.190672
D_0__Bacteria;D_1__Actinobacteria;D_2__Actinomycetia;D_3__Actinomycetales;D_4__Actinomycetaceae;D_5__Peptidiphaga	0.02 ± 0.01	0.617284		0.04 ± 0.02	1.23457		0.00 ± 0.00	0		-0.04 (-0.08, 0.00)	0.0297557		0.000384708	0.00686978		AN	2.80603	0.00114474		-2.19915	0.0293205	0.404821		-3.05949	0.583 (0.534, 0.631)		-1.41433	0.164421	-8.60188	3.48524e-07	3.87733e-06	TRUE	TRUE		-2.14462	0.0986592	0.927207					-4.16343	0.00373937	0.0772802
D_0__Bacteria;D_1__Actinobacteria;D_2__Actinomycetia;D_3__Bifidobacteriales;D_4__Bifidobacteriaceae;D_5__Aeriscardovia	0.00 ± 0.00	0		0.01 ± 0.01	0		0.00 ± 0.00	0		-0.01 (-0.02, 0.01)	0.31882		1	1						-0.998885	0.319378	0.404821			0.506 (0.494, 0.518)										0.0687837	0.511821	0.995279					-2.2042	0.0728996	0.193705
D_0__Bacteria;D_1__Actinobacteria;D_2__Actinomycetia;D_3__Bifidobacteriales;D_4__Bifidobacteriaceae;D_5__Alloscardovia	0.01 ± 0.00	0		0.01 ± 0.00	0		0.01 ± 0.00	0		0.00 (-0.01, 0.01)	0.644486		0.759766	1						0.46175	0.644896	0.715491		0.257427	0.507 (0.468, 0.546)										0.295602	0.552014	1					0.402649	0.840049	0.877804
D_0__Bacteria;D_1__Actinobacteria;D_2__Actinomycetia;D_3__Bifidobacteriales;D_4__Bifidobacteriaceae;D_5__Bifidobacterium	0.25 ± 0.06	6.17284		0.27 ± 0.09	6.17284		0.22 ± 0.09	6.17284		-0.05 (-0.30, 0.20)	0.709031		0.448866	0.978632						-0.376161	0.707302	0.768807		0.284247	0.537 (0.467, 0.606)		-0.18175	0.214856	-0.845913	0.402634	0.480193	FALSE	TRUE		-0.522475	0.559716	1		0.29	0.485955		-0.713486	0.497952	0.588058
D_0__Bacteria;D_1__Actinobacteria;D_2__Actinomycetia;D_3__Bifidobacteriales;D_4__Bifidobacteriaceae;D_5__Gardnerella	0.01 ± 0.01	0		0.01 ± 0.01	0		0.01 ± 0.01	0		0.00 (-0.02, 0.02)	0.841553		1	1						-0.201851	0.840293	0.880195			0.506 (0.485, 0.527)										0.0942665	0.520581	0.996471					-0.324013	0.861671	0.897875
D_0__Bacteria;D_1__Actinobacteria;D_2__Actinomycetia;D_3__Bifidobacteriales;D_4__Bifidobacteriaceae;D_5__Parascardovia	0.01 ± 0.00	0		0.02 ± 0.01	0		0.00 ± 0.00	0		-0.02 (-0.03, 0.00)	0.107944		0.0590582	0.369825						-1.62392	0.106386	0.404821			0.525 (0.496, 0.554)										-0.57034	0.478773	1					-2.81514	0.0626218	0.190945
D_0__Bacteria;D_1__Actinobacteria;D_2__Actinomycetia;D_3__Bifidobacteriales;D_4__Bifidobacteriaceae;D_5__Scardovia	0.04 ± 0.02	1.23457		0.07 ± 0.03	2.46914		0.00 ± 0.00	0		-0.07 (-0.14, -0.01)	0.0240896		0.00209326	0.0313989		AN	2.73438	0.000762723		-2.29447	0.0230801	0.360627		-2.94128	0.581 (0.536, 0.627)		-0.935567	0.16938	-5.52349	9.81556e-05	0.000431294	TRUE	TRUE		-1.9194	0.141427	0.94268					-6.13882	0.00340331	0.0744724
D_0__Bacteria;D_1__Actinobacteria;D_2__Actinomycetia;D_3__Catenulisporales;D_4__;D_5__	0.01 ± 0.00	0		0.01 ± 0.01	0		0.00 ± 0.00	0		-0.01 (-0.03, 0.00)	0.176673		0.294507	0.897807						-1.35746	0.176571	0.404821			0.513 (0.483, 0.542)										-0.1123	0.566838	0.997124					-1.65467	0.526948	0.612577
D_0__Bacteria;D_1__Actinobacteria;D_2__Actinomycetia;D_3__Corynebacteriales;D_4__Dietziaceae;D_5__Dietzia	0.01 ± 0.01	0.617284		0.01 ± 0.01	1.23457		0.00 ± 0.00	0		-0.01 (-0.04, 0.01)	0.364868		1	1						-0.905271	0.3667	0.440745			0.500 (0.483, 0.517)										0.169531	0.501388	0.99687					-2.7742	0.306455	0.413545
D_0__Bacteria;D_1__Actinobacteria;D_2__Actinomycetia;D_3__Corynebacteriales;D_4__Gordoniaceae;D_5__Gordonia	0.00 ± 0.00	0		0.00 ± 0.00	0		0.00 ± 0.00	0		0.00 (-0.01, 0.00)	0.31882		1	1						-0.997012	0.320283	0.404821			0.506 (0.494, 0.518)										-0.0470816	0.493841	0.996889					-2.8804	0.0442233	0.190672
D_0__Bacteria;D_1__Actinobacteria;D_2__Actinomycetia;D_3__Corynebacteriales;D_4__Lawsonellaceae;D_5__Lawsonella	0.01 ± 0.00	0		0.02 ± 0.01	0		0.00 ± 0.00	0		-0.01 (-0.03, 0.00)	0.122785		0.107802	0.525009						-1.54983	0.123182	0.404821		-1.32903	0.537 (0.497, 0.577)										-0.843952	0.432305	1					-3.31512	0.120819	0.221402
D_0__Bacteria;D_1__Actinobacteria;D_2__Actinomycetia;D_3__Corynebacteriales;D_4__Mycobacteriaceae;D_5__Mycolicibacterium	0.00 ± 0.00	0		0.00 ± 0.00	0		0.00 ± 0.00	0		0.00 (-0.01, 0.00)	0.31882		1	1						-0.997012	0.320283	0.404821			0.506 (0.494, 0.518)										0.0731723	0.518954	1					-1.54388	0.096552	0.201783
D_0__Bacteria;D_1__Actinobacteria;D_2__Actinomycetia;D_3__Geodermatophilales;D_4__Geodermatophilaceae;D_5__Geodermatophilus	0.00 ± 0.00	0		0.00 ± 0.00	0		0.00 ± 0.00	0		0.00 (0.00, 0.00)	0.31882		1	1						-0.997012	0.320283	0.404821			0.506 (0.494, 0.518)										0.14202	0.471338	0.995894					-1.24672	0.118109	0.220966
D_0__Bacteria;D_1__Actinobacteria;D_2__Actinomycetia;D_3__Jatrophihabitantales;D_4__Jatrophihabitantaceae;D_5__Jatrophihabitans	0.00 ± 0.00	0		0.01 ± 0.01	0		0.00 ± 0.00	0		-0.01 (-0.02, 0.01)	0.31882		1	1						-0.997012	0.320283	0.404821			0.506 (0.494, 0.518)										0.0796307	0.511865	1					-2.59694	0.0516203	0.190672
D_0__Bacteria;D_1__Actinobacteria;D_2__Actinomycetia;D_3__Micrococcales;D_4__Brevibacteriaceae;D_5__Brevibacterium	0.00 ± 0.00	0		0.00 ± 0.00	0		0.00 ± 0.00	0		0.00 (0.00, 0.00)	0.31882		1	1						0.997012	0.320283	0.404821			0.506 (0.494, 0.518)										0.446001	0.466835	1					1.64151	0.088076	0.197487
D_0__Bacteria;D_1__Actinobacteria;D_2__Actinomycetia;D_3__Micrococcales;D_4__Cellulomonadaceae;D_5__Cellulomonas	0.00 ± 0.00	0		0.00 ± 0.00	0		0.00 ± 0.00	0		0.00 (0.00, 0.00)	0.31882		1	1						-0.998885	0.319378	0.404821			0.506 (0.494, 0.518)										0.0956241	0.536756	1					-0.698788	0.189192	0.300767
D_0__Bacteria;D_1__Actinobacteria;D_2__Actinomycetia;D_3__Micrococcales;D_4__Dermabacteraceae;D_5__Brachybacterium	0.00 ± 0.00	0		0.00 ± 0.00	0		0.00 ± 0.00	0		0.00 (0.00, 0.00)	0.31882		1	1						0.997012	0.320283	0.404821			0.506 (0.494, 0.518)										0.389194	0.520627	0.994316					1.08723	0.128922	0.231686
D_0__Bacteria;D_1__Actinobacteria;D_2__Actinomycetia;D_3__Micrococcales;D_4__Dermabacteraceae;D_5__Dermabacter	0.00 ± 0.00	0		0.00 ± 0.00	0		0.01 ± 0.01	0		0.00 (-0.01, 0.01)	0.567569		1	1						0.581397	0.561801	0.632659			0.500 (0.483, 0.517)										0.326763	0.463742	1					0.0530307	0.967882	0.978402
D_0__Bacteria;D_1__Actinobacteria;D_2__Actinomycetia;D_3__Micrococcales;D_4__Intrasporangiaceae;D_5__Janibacter	0.00 ± 0.00	0		0.01 ± 0.01	0		0.00 ± 0.00	0		-0.01 (-0.03, 0.01)	0.31882		1	1						-0.997012	0.320283	0.404821			0.506 (0.494, 0.518)										0.0162814	0.517108	1					-3.33478	0.0348624	0.190672
D_0__Bacteria;D_1__Actinobacteria;D_2__Actinomycetia;D_3__Micrococcales;D_4__Microbacteriaceae;D_5__Aurantimicrobium	0.00 ± 0.00	0		0.01 ± 0.00	0		0.00 ± 0.00	0		-0.01 (-0.02, 0.00)	0.108291		0.181449	0.73165						-1.60874	0.109669	0.404821			0.519 (0.498, 0.539)										-0.125112	0.507571	1					-3.31178	0.0162047	0.141596
D_0__Bacteria;D_1__Actinobacteria;D_2__Actinomycetia;D_3__Micrococcales;D_4__Microbacteriaceae;D_5__Leifsonia	0.00 ± 0.00	0		0.00 ± 0.00	0		0.00 ± 0.00	0		0.00 (-0.01, 0.00)	0.31882		1	1						-1.00627	0.315824	0.404821			0.506 (0.494, 0.518)										0.0473613	0.504277	1					-0.760036	0.267724	0.373008
D_0__Bacteria;D_1__Actinobacteria;D_2__Actinomycetia;D_3__Micrococcales;D_4__Microbacteriaceae;D_5__Leucobacter	0.01 ± 0.01	0.617284		0.02 ± 0.02	1.23457		0.00 ± 0.00	0		-0.02 (-0.05, 0.02)	0.29465		0.371093	0.897807						-1.05	0.295322	0.404821			0.512 (0.495, 0.529)										-0.184434	0.483159	1					-3.25428	0.0171504	0.141596
D_0__Bacteria;D_1__Actinobacteria;D_2__Actinomycetia;D_3__Micrococcales;D_4__Microbacteriaceae;D_5__Planktoluna	0.00 ± 0.00	0		0.00 ± 0.00	0		0.00 ± 0.00	0		0.00 (0.00, 0.01)	0.31882		1	1						1.01078	0.313666	0.404821			0.506 (0.494, 0.518)										0.378689	0.449952	0.999313					0.61154	0.437486	0.53359
D_0__Bacteria;D_1__Actinobacteria;D_2__Actinomycetia;D_3__Micrococcales;D_4__Microbacteriaceae;D_5__Rhodoluna	0.02 ± 0.01	0.617284		0.03 ± 0.02	1.23457		0.02 ± 0.01	0		-0.01 (-0.06, 0.04)	0.652992		0.833635	1						-0.45207	0.651838	0.72106			0.506 (0.471, 0.542)										-0.0350375	0.522524	1					-1.38196	0.473726	0.563023
D_0__Bacteria;D_1__Actinobacteria;D_2__Actinomycetia;D_3__Micrococcales;D_4__Micrococcaceae;D_5__Kocuria	0.00 ± 0.00	0		0.00 ± 0.00	0		0.00 ± 0.00	0		0.00 (-0.01, 0.00)	0.279671		0.371093	0.897807						-1.08213	0.280845	0.404821			0.512 (0.495, 0.529)										-0.123845	0.504426	1					-1.78979	0.0825857	0.196906
D_0__Bacteria;D_1__Actinobacteria;D_2__Actinomycetia;D_3__Sporichthyales;D_4__Sporichthyaceae;D_5__Longivirga	0.00 ± 0.00	0		0.00 ± 0.00	0		0.00 ± 0.00	0		0.00 (-0.01, 0.00)	0.927607		1	1						-0.0910266	0.927587	0.950396			0.500 (0.483, 0.517)										0.208954	0.512019	1					0.0384552	0.97839	0.986344
D_0__Bacteria;D_1__Actinobacteria;D_2__Actinomycetia;D_3__Streptomycetales;D_4__Streptomycetaceae;D_5__Yinghuangia	0.00 ± 0.00	0		0.00 ± 0.00	0		0.00 ± 0.00	0		0.00 (0.00, 0.00)	0.31882		1	1						0.998885	0.319378	0.404821			0.506 (0.494, 0.518)										0.382663	0.49306	1					0.816601	0.191367	0.301678
D_0__Bacteria;D_1__Actinobacteria;D_2__Coriobacteriia;D_3__Coriobacteriales;D_4__Atopobiaceae;D_5__Atopobium	0.00 ± 0.00	0		0.00 ± 0.00	0		0.00 ± 0.00	0		0.00 (0.00, 0.01)	0.221814		0.371093	0.897807						1.22432	0.222656	0.404821			0.512 (0.495, 0.529)										0.68731	0.43888	0.995166					2.54193	0.0405584	0.190672
D_0__Bacteria;D_1__Actinobacteria;D_2__Coriobacteriia;D_3__Coriobacteriales;D_4__Atopobiaceae;D_5__Olsenella	0.04 ± 0.01	0.617284		0.04 ± 0.01	0		0.04 ± 0.02	1.23457		0.00 (-0.04, 0.04)	0.958921		0.159884	0.70537						-0.0513935	0.959077	0.965203		0.217661	0.557 (0.495, 0.619)		0.335028	0.166031	2.01787	0.0529416	0.088902	FALSE	TRUE		-0.969929	0.381388	0.994528					-0.473943	0.696972	0.762263
D_0__Bacteria;D_1__Actinobacteria;D_2__Coriobacteriia;D_3__Coriobacteriales;D_4__Atopobiaceae;D_5__Tractidigestivibacter	0.00 ± 0.00	0		0.01 ± 0.01	0		0.00 ± 0.00	0		-0.01 (-0.02, 0.01)	0.345129		1	1						-0.946331	0.345425	0.421936			0.500 (0.483, 0.517)										0.0689526	0.518494	1					-1.61044	0.359141	0.455974
D_0__Bacteria;D_1__Actinobacteria;D_2__Coriobacteriia;D_3__Coriobacteriales;D_4__Coriobacteriaceae;D_5__Collinsella	0.01 ± 0.01	0.617284		0.02 ± 0.02	1.23457		0.00 ± 0.00	0		-0.02 (-0.06, 0.02)	0.317499		0.422678	0.937895						-0.999781	0.318945	0.404821			0.506 (0.485, 0.527)										-0.0704914	0.516217	1					-4.27665	0.0537317	0.190672
D_0__Bacteria;D_1__Actinobacteria;D_2__Coriobacteriia;D_3__Coriobacteriales;D_4__Coriobacteriaceae;D_5__Olegusella	0.00 ± 0.00	0		0.00 ± 0.00	0		0.00 ± 0.00	0		0.00 (-0.01, 0.01)	0.926829		1	1						-0.0916437	0.927097	0.950396			0.506 (0.485, 0.527)										0.101695	0.500662	1					-3.39599	0.0692162	0.192332
D_0__Bacteria;D_1__Actinobacteria;D_2__Coriobacteriia;D_3__Eggerthellales;D_4__Eggerthellaceae;D_5__Cryptobacterium	0.02 ± 0.01	0		0.03 ± 0.01	0		0.01 ± 0.00	0		-0.02 (-0.05, 0.00)	0.107375		0.0366713	0.269642						-1.62838	0.105437	0.404821		-1.1192	0.537 (0.497, 0.578)										-0.819525	0.428616	0.998592					-3.3637	0.0832761	0.196906
D_0__Bacteria;D_1__Actinobacteria;D_2__Coriobacteriia;D_3__Eggerthellales;D_4__Eggerthellaceae;D_5__Eggerthella	0.00 ± 0.00	0		0.00 ± 0.00	0		0.00 ± 0.00	0		0.00 (0.00, 0.00)	0.31882		1	1						-0.998885	0.319378	0.404821			0.506 (0.494, 0.518)										0.0837377	0.497177	1					-1.67886	0.0977248	0.201965
D_0__Bacteria;D_1__Actinobacteria;D_2__Coriobacteriia;D_3__Eggerthellales;D_4__Eggerthellaceae;D_5__Gordonibacter	0.00 ± 0.00	0		0.00 ± 0.00	0		0.00 ± 0.00	0		0.00 (0.00, 0.00)	0.31882		1	1						-0.998885	0.319378	0.404821			0.506 (0.494, 0.518)										0.0621617	0.511702	1					-2.05176	0.0786934	0.196689
D_0__Bacteria;D_1__Actinobacteria;D_2__Coriobacteriia;D_3__Eggerthellales;D_4__Eggerthellaceae;D_5__Slackia	0.02 ± 0.01	0		0.02 ± 0.01	0		0.01 ± 0.00	0		-0.02 (-0.04, 0.01)	0.289746		1	1						-1.07272	0.285032	0.404821		0.179414	0.493 (0.438, 0.547)		0.118243	0.169277	0.698516	0.493317	0.570197	FALSE	TRUE		0.431444	0.52928	1					-1.09773	0.37064	0.468909
D_0__Bacteria;D_1__Bacteroidetes;D_2__;D_3__;D_4__;D_5__	0.00 ± 0.00	0		0.00 ± 0.00	0		0.00 ± 0.00	0		0.00 (0.00, 0.00)	0.174684		0.371093	0.897807						1.35865	0.176193	0.404821			0.512 (0.495, 0.529)										0.479504	0.511302	0.999462					1.52194	0.0556911	0.190672
D_0__Bacteria;D_1__Bacteroidetes;D_2__Bacteroidia;D_3__;D_4__;D_5__	0.00 ± 0.00	0		0.00 ± 0.00	0		0.00 ± 0.00	0		0.00 (0.00, 0.00)	0.31882		1	1						-1.00627	0.315824	0.404821			0.506 (0.494, 0.518)										0.213244	0.481062	0.995307					-0.564903	0.324958	0.428669
D_0__Bacteria;D_1__Bacteroidetes;D_2__Bacteroidia;D_3__Bacteroidales;D_4__;D_5__	0.22 ± 0.08	3.08642		0.20 ± 0.04	3.7037		0.24 ± 0.16	2.46914		0.04 (-0.28, 0.37)	0.787731		0.00222132	0.0320382		Tumor	2.94553	0.00326069		0.270062	0.787465	0.836542		-0.678437	0.383 (0.308, 0.459)		-0.394673	0.188651	-2.09208	0.0408966	0.0713686	FALSE	FALSE		-2.45104	0.0317626	0.9222		0.01	0.0313131		-0.511618	0.560732	0.643803
D_0__Bacteria;D_1__Bacteroidetes;D_2__Bacteroidia;D_3__Bacteroidales;D_4__Bacteroidaceae;D_5__Bacteroides	0.26 ± 0.07	7.40741		0.34 ± 0.13	8.64198		0.17 ± 0.06	6.17284		-0.17 (-0.45, 0.11)	0.238349		0.290744	0.897807						-1.18266	0.238719	0.404821		0.54566	0.510 (0.440, 0.580)		-0.0723755	0.225474	-0.320993	0.74993	0.804142	FALSE	TRUE		0.0637246	0.702666	1		0.29	0.518519		-0.556142	0.610853	0.686518
D_0__Bacteria;D_1__Bacteroidetes;D_2__Bacteroidia;D_3__Bacteroidales;D_4__Dysgonomonadaceae;D_5__Proteiniphilum	0.00 ± 0.00	0		0.00 ± 0.00	0		0.00 ± 0.00	0		0.00 (-0.01, 0.00)	0.31882		1	1						-0.997012	0.320283	0.404821			0.506 (0.494, 0.518)										0.137951	0.512489	1					-2.52579	0.0537804	0.190672
D_0__Bacteria;D_1__Bacteroidetes;D_2__Bacteroidia;D_3__Bacteroidales;D_4__Dysgonomonadaceae;D_5__Seramator	0.00 ± 0.00	0		0.00 ± 0.00	0		0.00 ± 0.00	0		0.00 (0.00, 0.00)	0.157025		0.371093	0.897807						1.42238	0.156886	0.404821			0.512 (0.495, 0.529)										0.494782	0.496542	0.99444					1.07452	0.130028	0.231794
D_0__Bacteria;D_1__Bacteroidetes;D_2__Bacteroidia;D_3__Bacteroidales;D_4__Muribaculaceae;D_5__	0.00 ± 0.00	0		0.00 ± 0.00	0		0.00 ± 0.00	0		0.00 (0.00, 0.00)	0.806847		1	1						0.249432	0.80335	0.851007			0.500 (0.483, 0.517)										0.276613	0.498769	1					0.105954	0.903969	0.929967
D_0__Bacteria;D_1__Bacteroidetes;D_2__Bacteroidia;D_3__Bacteroidales;D_4__Odoribacteraceae;D_5__Odoribacter	0.05 ± 0.03	1.85185		0.10 ± 0.05	3.7037		0.01 ± 0.01	0		-0.09 (-0.19, 0.01)	0.0762181		0.00265508	0.0355591		AN	2.88535	0.0322129		-1.77758	0.0773965	0.404821		-3.59975	0.550 (0.505, 0.596)										-1.41003	0.241327	1		0.03	0.0876507		-4.10197	0.0204236	0.149164
D_0__Bacteria;D_1__Bacteroidetes;D_2__Bacteroidia;D_3__Bacteroidales;D_4__Porphyromonadaceae;D_5__	0.04 ± 0.02	1.23457		0.01 ± 0.01	0		0.08 ± 0.04	2.46914		0.06 (-0.02, 0.15)	0.144009		0.0423153	0.297214						1.47535	0.14211	0.404821		2.03966	0.520 (0.478, 0.562)										0.927609	0.399908	0.998352		0.3	0.460478		3.88997	0.0498587	0.190672
D_0__Bacteria;D_1__Bacteroidetes;D_2__Bacteroidia;D_3__Bacteroidales;D_4__Porphyromonadaceae;D_5__Porphyromonas	3.20 ± 0.39	57.4074		4.20 ± 0.69	65.4321		2.19 ± 0.33	49.3827		-2.01 (-3.51, -0.51)	0.00912246		0.00103059	0.0161029		AN	3.97881	0.032958		-2.62322	0.0095635	0.19924		-0.316447	0.597 (0.509, 0.685)		-0.466786	0.259921	-1.79587	0.0748371	0.116851	FALSE	TRUE		-0.189328	0.793584	1		0.09	0.146184		-0.814872	0.083432	0.196906
D_0__Bacteria;D_1__Bacteroidetes;D_2__Bacteroidia;D_3__Bacteroidales;D_4__Prevotellaceae;D_5__	0.00 ± 0.00	0		0.00 ± 0.00	0		0.00 ± 0.00	0		0.00 (0.00, 0.00)	0.192963		0.371093	0.897807						1.30931	0.192329	0.404821			0.512 (0.495, 0.529)										0.676508	0.431222	0.998151					1.39488	0.0559467	0.190672
D_0__Bacteria;D_1__Bacteroidetes;D_2__Bacteroidia;D_3__Bacteroidales;D_4__Prevotellaceae;D_5__Alloprevotella	1.98 ± 0.23	48.1481		2.07 ± 0.33	49.3827		1.90 ± 0.31	46.9136		-0.17 (-1.07, 0.73)	0.711583		0.337236	0.897807						-0.368123	0.713275	0.773058		0.0510916	0.485 (0.395, 0.575)		-0.275203	0.262888	-1.04684	0.297129	0.377778	FALSE	TRUE		1.1052	0.285501	1		0.74	0.821923		0.0673766	0.884295	0.918877
D_0__Bacteria;D_1__Bacteroidetes;D_2__Bacteroidia;D_3__Bacteroidales;D_4__Prevotellaceae;D_5__Prevotella	6.64 ± 0.52	82.0988		7.74 ± 0.74	87.6543		5.54 ± 0.72	76.5432		-2.19 (-4.24, -0.15)	0.0358977		0.0042876	0.053595		AN	4.08682	0.00416026		-2.12061	0.035516	0.404821		-0.196269	0.630 (0.543, 0.718)		-0.261885	0.258373	-1.01359	0.312378	0.391572	FALSE	TRUE		-0.0387557	0.876491	1		0.22	0.449247		-0.0361804	0.91737	0.932409
D_0__Bacteria;D_1__Bacteroidetes;D_2__Bacteroidia;D_3__Bacteroidales;D_4__Rikenellaceae;D_5__Acetobacteroides	0.00 ± 0.00	0		0.00 ± 0.00	0		0.00 ± 0.00	0		0.00 (-0.01, 0.00)	0.15659		0.201243	0.770061						-1.41634	0.158645	0.404821			0.513 (0.489, 0.537)										-0.141655	0.534476	1					-1.93323	0.106005	0.209754
D_0__Bacteria;D_1__Bacteroidetes;D_2__Bacteroidia;D_3__Bacteroidales;D_4__Rikenellaceae;D_5__Alistipes	0.01 ± 0.01	0		0.01 ± 0.01	0		0.00 ± 0.00	0		-0.01 (-0.03, 0.01)	0.31882		1	1						-0.998885	0.319378	0.404821			0.506 (0.494, 0.518)										0.0965941	0.509458	1					-2.97332	0.0472123	0.190672
D_0__Bacteria;D_1__Bacteroidetes;D_2__Bacteroidia;D_3__Bacteroidales;D_4__Tannerellaceae;D_5__Parabacteroides	0.01 ± 0.01	0		0.02 ± 0.01	0		0.00 ± 0.00	0		-0.02 (-0.04, 0.01)	0.211039		0.280713	0.897807						-1.25343	0.211901	0.404821			0.519 (0.492, 0.545)										-0.274259	0.503397	0.996915					-3.87156	0.0593456	0.190945
D_0__Bacteria;D_1__Bacteroidetes;D_2__Bacteroidia;D_3__Bacteroidales;D_4__Tannerellaceae;D_5__Tannerella	0.51 ± 0.09	9.87654		0.50 ± 0.10	11.1111		0.52 ± 0.16	8.64198		0.03 (-0.35, 0.40)	0.891726		0.122864	0.583214						0.13649	0.891608	0.926185		0.0178632	0.580 (0.493, 0.668)		-0.24725	0.22712	-1.08863	0.278808	0.364911	FALSE	TRUE		-0.799776	0.451207	1		0.35	0.518519		0.147516	0.794115	0.84403
D_0__Bacteria;D_1__Bacteroidetes;D_2__Bacteroidia;D_3__Bacteroidales;D_4__Williamwhitmaniaceae;D_5__Williamwhitmania	0.04 ± 0.01	0		0.02 ± 0.01	0		0.06 ± 0.02	0		0.04 (0.00, 0.08)	0.0788716		0.02381	0.202122						1.78434	0.0762879	0.404821		1.45987	0.552 (0.491, 0.614)		0.869795	0.179072	4.85725	4.09749e-05	0.000214515	TRUE	FALSE		1.60354	0.181083	1					2.47553	0.0409975	0.190672
D_0__Bacteria;D_1__Bacteroidetes;D_2__Bacteroidia;D_3__Marinilabiliales;D_4__;D_5__	0.00 ± 0.00	0		0.00 ± 0.00	0		0.00 ± 0.00	0		0.00 (0.00, 0.00)	0.31882		1	1						0.997012	0.320283	0.404821			0.506 (0.494, 0.518)										0.460241	0.494295	1					1.10177	0.127444	0.230627
D_0__Bacteria;D_1__Bacteroidetes;D_2__Bacteroidia;D_3__Marinilabiliales;D_4__Marinilabiliaceae;D_5__	0.00 ± 0.00	0		0.00 ± 0.00	0		0.00 ± 0.00	0		0.00 (0.00, 0.00)	0.218225		0.371093	0.897807						1.23459	0.218817	0.404821			0.512 (0.495, 0.529)										0.629193	0.449212	0.990536					2.1159	0.0660261	0.192332
D_0__Bacteria;D_1__Bacteroidetes;D_2__Bacteroidia;D_3__Marinilabiliales;D_4__Marinilabiliaceae;D_5__Breznakibacter	0.52 ± 0.17	7.40741		0.09 ± 0.05	2.46914		0.94 ± 0.33	12.3457		0.84 (0.19, 1.49)	0.0114894		0.0180126	0.182231						2.56475	0.0112562	0.211054		2.38118	0.553 (0.488, 0.618)		1.5985	0.218367	7.32025	2.10782e-08	4.74909e-07	TRUE	FALSE		1.80816	0.119252	0.997765		0.03	0.0645743		3.61428	0.00896664	0.103521
D_0__Bacteria;D_1__Bacteroidetes;D_2__Bacteroidia;D_3__Marinilabiliales;D_4__Marinilabiliaceae;D_5__Mangroviflexus	0.56 ± 0.17	8.64198		0.13 ± 0.07	2.46914		0.98 ± 0.32	14.8148		0.85 (0.21, 1.50)	0.00936296		0.008252	0.0967031						2.63763	0.0091833	0.19924		2.87824	0.517 (0.459, 0.575)		2.77274	0.17979	15.4221	1.27732e-13	1.13682e-11	TRUE	FALSE		1.08289	0.331888	1		0.03	0.0587355		3.68087	0.012653	0.123866
D_0__Bacteria;D_1__Bacteroidetes;D_2__Bacteroidia;D_3__Marinilabiliales;D_4__Marinilabiliaceae;D_5__Saccharicrinis	0.00 ± 0.00	0		0.00 ± 0.00	0		0.00 ± 0.00	0		0.00 (-0.01, 0.00)	0.31882		1	1						-0.997012	0.320283	0.404821			0.506 (0.494, 0.518)										0.0319268	0.480773	1					-1.82278	0.0809573	0.196906
D_0__Bacteria;D_1__Bacteroidetes;D_2__Bacteroidia;D_3__Marinilabiliales;D_4__Prolixibacteraceae;D_5__	0.00 ± 0.00	0		0.00 ± 0.00	0		0.00 ± 0.00	0		0.00 (-0.01, 0.00)	0.31882		1	1						-0.997012	0.320283	0.404821			0.506 (0.494, 0.518)										0.118353	0.513959	0.997635					-1.78471	0.0828623	0.196906
D_0__Bacteria;D_1__Bacteroidetes;D_2__Chitinophagia;D_3__Chitinophagales;D_4__Chitinophagaceae;D_5__Niabella	0.00 ± 0.00	0		0.00 ± 0.00	0		0.00 ± 0.00	0		0.00 (0.00, 0.00)	0.31882		1	1						-0.997012	0.320283	0.404821			0.506 (0.494, 0.518)										-0.0824679	0.502435	0.999498					-1.68636	0.0881858	0.197487
D_0__Bacteria;D_1__Bacteroidetes;D_2__Chitinophagia;D_3__Chitinophagales;D_4__Chitinophagaceae;D_5__Sediminibacterium	0.00 ± 0.00	0		0.00 ± 0.00	0		0.00 ± 0.00	0		0.00 (-0.01, 0.00)	0.119602		0.17753	0.73165						-1.5673	0.119046	0.404821			0.519 (0.492, 0.545)										-0.46415	0.500324	1					-2.24566	0.0345451	0.190672
D_0__Bacteria;D_1__Bacteroidetes;D_2__Chitinophagia;D_3__Chitinophagales;D_4__Chitinophagaceae;D_5__Thermoflavifilum	0.00 ± 0.00	0		0.01 ± 0.01	0		0.00 ± 0.00	0		-0.01 (-0.02, 0.01)	0.31882		1	1						-0.997012	0.320283	0.404821			0.506 (0.494, 0.518)										0.110351	0.471525	0.993971					-2.00168	0.0726467	0.193705
D_0__Bacteria;D_1__Bacteroidetes;D_2__Cytophagia;D_3__Cytophagales;D_4__;D_5__	0.00 ± 0.00	0		0.00 ± 0.00	0		0.00 ± 0.00	0		0.00 (-0.01, 0.00)	0.477945		1	1						-0.710319	0.478554	0.557322			0.500 (0.483, 0.517)										0.395745	0.489241	1					-0.398485	0.79015	0.842223
D_0__Bacteria;D_1__Bacteroidetes;D_2__Cytophagia;D_3__Cytophagales;D_4__Cytophagaceae;D_5__Spirosoma	0.00 ± 0.00	0		0.01 ± 0.01	0		0.00 ± 0.00	0		-0.01 (-0.02, 0.01)	0.31882		1	1						-0.998885	0.319378	0.404821			0.506 (0.494, 0.518)										0.0394544	0.537214	1					-2.01906	0.0803464	0.196906
D_0__Bacteria;D_1__Bacteroidetes;D_2__Cytophagia;D_3__Cytophagales;D_4__Fulvivirgaceae;D_5__Xanthovirga	0.00 ± 0.00	0		0.00 ± 0.00	0		0.00 ± 0.00	0		0.00 (0.00, 0.01)	0.31882		1	1						0.997012	0.320283	0.404821			0.506 (0.494, 0.518)										0.495969	0.433769	0.995934					1.63548	0.0884185	0.197487
D_0__Bacteria;D_1__Bacteroidetes;D_2__Flavobacteriia;D_3__Flavobacteriales;D_4__Crocinitomicaceae;D_5__Fluviicola	0.00 ± 0.00	0		0.01 ± 0.00	0		0.00 ± 0.00	0		-0.01 (-0.01, 0.00)	0.205109		0.371093	0.897807						-1.27521	0.204107	0.404821			0.512 (0.495, 0.529)										-0.100369	0.540346	1					-2.39758	0.0277659	0.161389
D_0__Bacteria;D_1__Bacteroidetes;D_2__Flavobacteriia;D_3__Flavobacteriales;D_4__Flavobacteriaceae;D_5__Capnocytophaga	1.96 ± 0.27	48.7654		1.43 ± 0.19	48.1481		2.50 ± 0.50	49.3827		1.07 (0.03, 2.12)	0.0446468		0.278074	0.897807						2.02354	0.0447028	0.404821		0.765367	0.484 (0.394, 0.574)		0.428845	0.272894	1.57147	0.118542	0.170165	FALSE	TRUE		0.556198	0.582444	1		0.16	0.2781		1.08066	0.0255973	0.159047
D_0__Bacteria;D_1__Bacteroidetes;D_2__Flavobacteriia;D_3__Flavobacteriales;D_4__Flavobacteriaceae;D_5__Flavobacterium	0.14 ± 0.07	3.08642		0.26 ± 0.14	4.93827		0.03 ± 0.02	1.23457		-0.23 (-0.50, 0.04)	0.0927272		0.0206718	0.193565		AN	3.08296	0.00213449		-1.68511	0.0939414	0.404821		-1.28997	0.586 (0.533, 0.640)		-0.294029	0.179739	-1.63586	0.11751	0.170165	FALSE	FALSE		-2.06636	0.0913529	0.92958		0.01	0.00699301		-4.51797	0.00664203	0.0931206
D_0__Bacteria;D_1__Bacteroidetes;D_2__Flavobacteriia;D_3__Flavobacteriales;D_4__Weeksellaceae;D_5__Chryseobacterium	0.01 ± 0.01	0.617284		0.03 ± 0.03	1.23457		0.00 ± 0.00	0		-0.03 (-0.08, 0.03)	0.31882		1	1						-0.997012	0.320283	0.404821			0.506 (0.494, 0.518)										0.0454407	0.539684	1					-3.02161	0.0409993	0.190672
D_0__Bacteria;D_1__Bacteroidetes;D_2__Flavobacteriia;D_3__Flavobacteriales;D_4__Weeksellaceae;D_5__Cloacibacterium	0.00 ± 0.00	0		0.01 ± 0.01	0		0.00 ± 0.00	0		-0.01 (-0.02, 0.01)	0.388142		0.789268	1						-0.863685	0.38907	0.463179			0.506 (0.485, 0.527)										0.0789081	0.536413	1					-1.0084	0.515712	0.605189
D_0__Bacteria;D_1__Bacteroidetes;D_2__Flavobacteriia;D_3__Flavobacteriales;D_4__Weeksellaceae;D_5__Elizabethkingia	0.00 ± 0.00	0		0.00 ± 0.00	0		0.00 ± 0.00	0		0.00 (-0.01, 0.00)	0.31882		1	1						-0.998885	0.319378	0.404821			0.506 (0.494, 0.518)										0.0628512	0.486268	0.999023					-1.75553	0.0936247	0.199563
D_0__Bacteria;D_1__Bacteroidetes;D_2__Flavobacteriia;D_3__Flavobacteriales;D_4__Weeksellaceae;D_5__Kaistella	0.13 ± 0.02	0.617284		0.14 ± 0.03	1.23457		0.12 ± 0.02	0		-0.01 (-0.08, 0.05)	0.677701		0.60004	1						-0.429495	0.668148	0.731022		-0.0423732	0.494 (0.409, 0.579)		-0.134896	0.203785	-0.661955	0.509856	0.581759	FALSE	TRUE		0.570429	0.574229	1					0.275189	0.665259	0.736537
D_0__Bacteria;D_1__Bacteroidetes;D_2__Saprospiria;D_3__Saprospirales;D_4__Saprospiraceae;D_5__	0.00 ± 0.00	0		0.00 ± 0.00	0		0.00 ± 0.00	0		0.00 (0.00, 0.00)	0.31882		1	1						-1.00627	0.315824	0.404821			0.506 (0.494, 0.518)										0.169794	0.517405	0.996821					-0.522809	0.337239	0.441735
D_0__Bacteria;D_1__Bacteroidetes;D_2__Sphingobacteriia;D_3__;D_4__;D_5__	0.00 ± 0.00	0		0.00 ± 0.00	0		0.00 ± 0.00	0		0.00 (0.00, 0.00)	0.148684		0.181449	0.73165						1.4592	0.146496	0.404821			0.519 (0.498, 0.539)										0.808539	0.391012	0.996427					1.642	0.0744606	0.195066
D_0__Bacteria;D_1__Bacteroidetes;D_2__Sphingobacteriia;D_3__Sphingobacteriales;D_4__;D_5__	0.06 ± 0.03	1.85185		0.10 ± 0.05	3.7037		0.02 ± 0.01	0		-0.08 (-0.18, 0.02)	0.0970852		0.0211631	0.193565						-1.68402	0.0941523	0.404821		-1.37021	0.531 (0.472, 0.590)		-0.713919	0.173858	-4.10633	0.000402619	0.00137819	TRUE	FALSE		-0.782933	0.458469	1		0.16	0.333952		-1.88415	0.158363	0.266565
D_0__Bacteria;D_1__Bacteroidetes;D_2__Sphingobacteriia;D_3__Sphingobacteriales;D_4__Sphingobacteriaceae;D_5__	0.06 ± 0.02	1.85185		0.02 ± 0.01	0		0.10 ± 0.05	3.7037		0.08 (-0.01, 0.18)	0.0845844		0.0916805	0.505591						1.73376	0.0849105	0.404821		2.06459	0.503 (0.457, 0.549)										0.607784	0.524652	1		0.27	0.485955		3.3329	0.0675364	0.192332
D_0__Bacteria;D_1__Bacteroidetes;D_2__Sphingobacteriia;D_3__Sphingobacteriales;D_4__Sphingobacteriaceae;D_5__Mucilaginibacter	0.00 ± 0.00	0		0.01 ± 0.01	0		0.00 ± 0.00	0		-0.01 (-0.03, 0.01)	0.31882		1	1						-0.998885	0.319378	0.404821			0.506 (0.494, 0.518)										0.0050893	0.485243	1					-2.24721	0.0707617	0.192332
D_0__Bacteria;D_1__Bacteroidetes;D_2__Sphingobacteriia;D_3__Sphingobacteriales;D_4__Sphingobacteriaceae;D_5__Olivibacter	0.18 ± 0.13	1.23457		0.01 ± 0.01	0		0.34 ± 0.26	2.46914		0.33 (-0.19, 0.85)	0.215637		0.401678	0.937895						1.23968	0.216934	0.404821			0.506 (0.471, 0.542)										0.535699	0.478083	1		0.41	0.495768		3.69451	0.0623388	0.190945
D_0__Bacteria;D_1__Bacteroidetes;D_2__Sphingobacteriia;D_3__Sphingobacteriales;D_4__Sphingobacteriaceae;D_5__Pedobacter	0.00 ± 0.00	0		0.00 ± 0.00	0		0.00 ± 0.00	0		0.00 (-0.01, 0.00)	0.169645		0.371093	0.897807						-1.37957	0.169667	0.404821			0.512 (0.495, 0.529)										-0.085037	0.532256	1					-1.76993	0.0836319	0.196906
D_0__Bacteria;D_1__Candidatus.Melainabacteria;D_2__;D_3__Vampirovibrionales;D_4__;D_5__Vampirovibrio	0.00 ± 0.00	0		0.00 ± 0.00	0		0.00 ± 0.00	0		0.00 (0.00, 0.00)	0.31882		1	1						-0.997012	0.320283	0.404821			0.506 (0.494, 0.518)										0.0701697	0.496319	1					-0.588472	0.200915	0.308845
D_0__Bacteria;D_1__Chlamydiae;D_2__Chlamydiia;D_3__Parachlamydiales;D_4__Simkaniaceae;D_5__Simkania	0.00 ± 0.00	0		0.00 ± 0.00	0		0.00 ± 0.00	0		0.00 (0.00, 0.00)	0.31882		1	1						-0.997012	0.320283	0.404821			0.506 (0.494, 0.518)										0.109268	0.510914	0.999235					-0.655196	0.188382	0.300767
D_0__Bacteria;D_1__Chloroflexi;D_2__Anaerolineae;D_3__Anaerolineales;D_4__Anaerolineaceae;D_5__Flexilinea	0.01 ± 0.01	0		0.02 ± 0.01	0		0.00 ± 0.00	0		-0.02 (-0.04, 0.00)	0.0786987		0.0787915	0.456387		AN	3.00991	0.0266443		-1.76612	0.0793068	0.404821		-1.23135	0.549 (0.506, 0.592)										-1.06638	0.355027	0.994077					-2.02899	0.265771	0.37168
D_0__Bacteria;D_1__Chloroflexi;D_2__Ktedonobacteria;D_3__Ktedonobacterales;D_4__;D_5__	0.00 ± 0.00	0		0.00 ± 0.00	0		0.00 ± 0.00	0		0.00 (0.00, 0.00)	0.31882		1	1						-1.00627	0.315824	0.404821			0.506 (0.494, 0.518)										-0.0369317	0.47201	1					-0.486085	0.348262	0.448612
D_0__Bacteria;D_1__Cyanobacteria;D_2__;D_3__Synechococcales;D_4__Synechococcaceae;D_5__Synechococcus	0.00 ± 0.00	0		0.00 ± 0.00	0		0.00 ± 0.00	0		0.00 (0.00, 0.00)	0.31882		1	1						1.00627	0.315824	0.404821			0.506 (0.494, 0.518)										0.387674	0.498085	1					0.648586	0.289963	0.399504
D_0__Bacteria;D_1__Deinococcus-Thermus;D_2__Deinococci;D_3__Deinococcales;D_4__Deinococcaceae;D_5__Deinococcus	0.00 ± 0.00	0		0.01 ± 0.01	0		0.00 ± 0.00	0		-0.01 (-0.02, 0.01)	0.31882		1	1						-0.997012	0.320283	0.404821			0.506 (0.494, 0.518)										0.124673	0.511886	1					-1.87283	0.0785048	0.196689
D_0__Bacteria;D_1__Deinococcus-Thermus;D_2__Deinococci;D_3__Thermales;D_4__Thermaceae;D_5__Meiothermus	0.00 ± 0.00	0		0.00 ± 0.00	0		0.00 ± 0.00	0		0.00 (0.00, 0.00)	0.31882		1	1						0.998885	0.319378	0.404821			0.506 (0.494, 0.518)										0.460424	0.469254	1					0.553925	0.23732	0.347571
D_0__Bacteria;D_1__Elusimicrobia;D_2__Endomicrobia;D_3__Endomicrobiales;D_4__Endomicrobiaceae;D_5__Endomicrobium	0.00 ± 0.00	0		0.00 ± 0.00	0		0.00 ± 0.00	0		0.00 (0.00, 0.00)	0.31882		1	1						-0.997012	0.320283	0.404821			0.506 (0.494, 0.518)										0.101263	0.511691	1
D_0__Bacteria;D_1__Fibrobacteres;D_2__;D_3__;D_4__;D_5__	0.32 ± 0.11	6.79012		0.17 ± 0.06	3.7037		0.47 ± 0.21	9.87654		0.31 (-0.13, 0.74)	0.169191		0.543823	1						1.39192	0.165903	0.404821		1.76894	0.527 (0.452, 0.602)		0.41714	0.220939	1.88803	0.0648313	0.106852	FALSE	TRUE		0.962012	0.387068	1		0.35	0.520385		2.28246	0.0175092	0.141596
D_0__Bacteria;D_1__Firmicutes;D_2__;D_3__;D_4__;D_5__	0.00 ± 0.00	0		0.01 ± 0.00	0		0.00 ± 0.00	0		-0.01 (-0.02, 0.00)	0.0452571		0.0224943	0.200842		AN	3.31685	0.028496		-2.01199	0.0459204	0.404821			0.537 (0.504, 0.570)										-0.790061	0.419236	0.998079					-3.47946	0.0539038	0.190672
D_0__Bacteria;D_1__Firmicutes;D_2__Bacilli;D_3__Bacillales;D_4__;D_5__Gemella	1.83 ± 0.21	47.5309		1.79 ± 0.33	43.2099		1.87 ± 0.26	51.8519		0.08 (-0.75, 0.91)	0.847659		0.233577	0.867241						0.191793	0.848151	0.88349		0.438078	0.555 (0.466, 0.644)		0.272556	0.255342	1.06741	0.287622	0.370991	FALSE	TRUE		1.97459	0.0590865	1		0.38	0.485955		0.00278602	0.994741	0.997423
D_0__Bacteria;D_1__Firmicutes;D_2__Bacilli;D_3__Bacillales;D_4__Alicyclobacillaceae;D_5__Alicyclobacillus	0.00 ± 0.00	0		0.00 ± 0.00	0		0.00 ± 0.00	0		0.00 (-0.01, 0.00)	0.31882		1	1						-0.997012	0.320283	0.404821			0.506 (0.494, 0.518)										-0.083023	0.540767	1					-2.39032	0.0579599	0.190672
D_0__Bacteria;D_1__Firmicutes;D_2__Bacilli;D_3__Bacillales;D_4__Bacillaceae;D_5__	0.01 ± 0.00	0		0.01 ± 0.01	0		0.01 ± 0.00	0		0.00 (-0.02, 0.02)	0.914147		0.61012	1						-0.107699	0.914371	0.944599		-0.81731	0.493 (0.448, 0.538)										0.407144	0.52787	0.99593					-1.31115	0.410889	0.508341
D_0__Bacteria;D_1__Firmicutes;D_2__Bacilli;D_3__Bacillales;D_4__Bacillaceae;D_5__Alkalihalobacillus	0.00 ± 0.00	0		0.00 ± 0.00	0		0.00 ± 0.00	0		0.00 (-0.01, 0.00)	0.375729		0.855132	1						-0.884559	0.377739	0.451121			0.500 (0.476, 0.524)										0.210878	0.488604	1					-1.79156	0.42382	0.520333
D_0__Bacteria;D_1__Firmicutes;D_2__Bacilli;D_3__Bacillales;D_4__Bacillaceae;D_5__Anaerobacillus	0.00 ± 0.00	0		0.00 ± 0.00	0		0.00 ± 0.00	0		0.00 (0.00, 0.00)	0.31882		1	1						0.997012	0.320283	0.404821			0.506 (0.494, 0.518)										0.522617	0.462436	0.998823					1.30401	0.110065	0.215785
D_0__Bacteria;D_1__Firmicutes;D_2__Bacilli;D_3__Bacillales;D_4__Bacillaceae;D_5__Anoxybacillus	0.00 ± 0.00	0		0.00 ± 0.00	0		0.00 ± 0.00	0		0.00 (0.00, 0.00)	0.31882		1	1						0.997012	0.320283	0.404821			0.506 (0.494, 0.518)										0.329326	0.47619	1					1.21785	0.117053	0.220966
D_0__Bacteria;D_1__Firmicutes;D_2__Bacilli;D_3__Bacillales;D_4__Bacillaceae;D_5__Bacillus	0.02 ± 0.02	0.617284		0.03 ± 0.03	1.23457		0.00 ± 0.00	0		-0.03 (-0.09, 0.03)	0.31504		0.371093	0.897807						-1.00683	0.315558	0.404821			0.512 (0.495, 0.529)										-0.231193	0.544421	1		0.28	0.403479		-3.47033	0.0193345	0.149164
D_0__Bacteria;D_1__Firmicutes;D_2__Bacilli;D_3__Bacillales;D_4__Bacillaceae;D_5__Caldalkalibacillus	0.00 ± 0.00	0		0.00 ± 0.00	0		0.00 ± 0.00	0		0.00 (-0.01, 0.00)	0.172737		0.371093	0.897807						-1.38983	0.166535	0.404821			0.512 (0.495, 0.529)										-0.107113	0.490832	1					-0.817048	0.174611	0.284892
D_0__Bacteria;D_1__Firmicutes;D_2__Bacilli;D_3__Bacillales;D_4__Bacillaceae;D_5__Caldibacillus	0.00 ± 0.00	0		0.00 ± 0.00	0		0.00 ± 0.00	0		0.00 (0.00, 0.01)	0.159195		0.371093	0.897807						1.41117	0.160159	0.404821			0.512 (0.495, 0.529)										0.579069	0.452971	0.99393					2.72619	0.0227842	0.153177
D_0__Bacteria;D_1__Firmicutes;D_2__Bacilli;D_3__Bacillales;D_4__Bacillaceae;D_5__Domibacillus	0.00 ± 0.00	0		0.00 ± 0.00	0		0.00 ± 0.00	0		0.00 (0.00, 0.00)	0.31882		1	1						1.01078	0.313666	0.404821			0.506 (0.494, 0.518)										0.395795	0.476234	0.999439					0.448253	0.478685	0.567104
D_0__Bacteria;D_1__Firmicutes;D_2__Bacilli;D_3__Bacillales;D_4__Bacillaceae;D_5__Fictibacillus	0.00 ± 0.00	0		0.00 ± 0.00	0		0.00 ± 0.00	0		0.00 (0.00, 0.00)	0.31882		1	1						-1.00627	0.315824	0.404821			0.506 (0.494, 0.518)										-0.0315521	0.527976	1					-0.667742	0.295477	0.405599
D_0__Bacteria;D_1__Firmicutes;D_2__Bacilli;D_3__Bacillales;D_4__Bacillaceae;D_5__Gracilibacillus	0.00 ± 0.00	0		0.00 ± 0.00	0		0.00 ± 0.00	0		0.00 (0.00, 0.00)	0.31882		1	1						-0.997012	0.320283	0.404821			0.506 (0.494, 0.518)										0.19396	0.505239	1					-0.496841	0.221372	0.333402
D_0__Bacteria;D_1__Firmicutes;D_2__Bacilli;D_3__Bacillales;D_4__Bacillaceae;D_5__Lysinibacillus	0.00 ± 0.00	0		0.00 ± 0.00	0		0.00 ± 0.00	0		0.00 (-0.01, 0.00)	0.31882		1	1						-0.997012	0.320283	0.404821			0.506 (0.494, 0.518)										0.165848	0.515845	1					-2.37648	0.0584319	0.190672
D_0__Bacteria;D_1__Firmicutes;D_2__Bacilli;D_3__Bacillales;D_4__Bacillaceae;D_5__Neobacillus	0.00 ± 0.00	0		0.00 ± 0.00	0		0.00 ± 0.00	0		0.00 (0.00, 0.00)	0.31882		1	1						1.01078	0.313666	0.404821			0.506 (0.494, 0.518)										0.514005	0.479072	0.994246					0.652146	0.427205	0.522764
D_0__Bacteria;D_1__Firmicutes;D_2__Bacilli;D_3__Bacillales;D_4__Bacillaceae;D_5__Salipaludibacillus	0.01 ± 0.01	0.617284		0.02 ± 0.01	1.23457		0.00 ± 0.00	0		-0.02 (-0.04, 0.01)	0.220629		0.371093	0.897807						-1.22673	0.221748	0.404821			0.512 (0.495, 0.529)										-0.107314	0.479066	1					-4.21859	0.00992014	0.108538
D_0__Bacteria;D_1__Firmicutes;D_2__Bacilli;D_3__Bacillales;D_4__Bacillales;D_5__Thermicanus	0.00 ± 0.00	0		0.00 ± 0.00	0		0.00 ± 0.00	0		0.00 (-0.01, 0.00)	0.306711		0.422678	0.937895						-1.02111	0.308763	0.404821			0.506 (0.485, 0.527)										0.078272	0.504577	1					-0.668558	0.698741	0.762263
D_0__Bacteria;D_1__Firmicutes;D_2__Bacilli;D_3__Bacillales;D_4__Gemella;D_5__	0.00 ± 0.00	0		0.01 ± 0.01	0		0.00 ± 0.00	0		-0.01 (-0.03, 0.01)	0.31882		1	1						-0.997012	0.320283	0.404821			0.506 (0.494, 0.518)										-0.0442514	0.545638	1					-3.4332	0.0331643	0.189802
D_0__Bacteria;D_1__Firmicutes;D_2__Bacilli;D_3__Bacillales;D_4__Listeriaceae;D_5__Listeria	0.01 ± 0.01	0		0.01 ± 0.01	0		0.00 ± 0.00	0		-0.01 (-0.03, 0.01)	0.31882		1	1						-0.998885	0.319378	0.404821			0.506 (0.494, 0.518)										-0.0645729	0.509383	1					-2.86343	0.0501862	0.190672
D_0__Bacteria;D_1__Firmicutes;D_2__Bacilli;D_3__Bacillales;D_4__Paenibacillaceae;D_5__Ammoniphilus	0.00 ± 0.00	0		0.00 ± 0.00	0		0.00 ± 0.00	0		0.00 (0.00, 0.00)	0.31882		1	1						-1.00627	0.315824	0.404821			0.506 (0.494, 0.518)										0.15618	0.507117	1					-0.485357	0.348518	0.448612
D_0__Bacteria;D_1__Firmicutes;D_2__Bacilli;D_3__Bacillales;D_4__Staphylococcaceae;D_5__Staphylococcus	1.18 ± 0.61	4.93827		0.82 ± 0.46	6.17284		1.54 ± 1.13	3.7037		0.72 (-1.69, 3.12)	0.556712		0.0345946	0.269642		Tumor	3.88541	0.0433183		0.591798	0.554831	0.626692		2.22694	0.428 (0.359, 0.497)		-0.00932603	0.237479	-0.0392709	0.96887	0.96887	FALSE	TRUE		-1.31891	0.243201	1		0.62	0.821923		-1.22959	0.305777	0.413545
D_0__Bacteria;D_1__Firmicutes;D_2__Bacilli;D_3__Lactobacillales;D_4__Aerococcaceae;D_5__Abiotrophia	0.11 ± 0.04	2.46914		0.15 ± 0.08	2.46914		0.08 ± 0.03	2.46914		-0.07 (-0.24, 0.10)	0.410113		0.12995	0.60162						-0.823859	0.411262	0.486508		0.298153	0.554 (0.492, 0.617)		-0.0370304	0.19251	-0.192355	0.848805	0.878414	FALSE	TRUE		-1.08859	0.339221	1		0.23	0.400932		-1.65823	0.265453	0.37168
D_0__Bacteria;D_1__Firmicutes;D_2__Bacilli;D_3__Lactobacillales;D_4__Aerococcaceae;D_5__Aerococcus	0.00 ± 0.00	0		0.00 ± 0.00	0		0.01 ± 0.01	0		0.01 (-0.01, 0.02)	0.364374		1	1						0.917369	0.360348	0.435904			0.500 (0.483, 0.517)										0.41172	0.490138	1					0.742784	0.53427	0.619154
D_0__Bacteria;D_1__Firmicutes;D_2__Bacilli;D_3__Lactobacillales;D_4__Aerococcaceae;D_5__Falseniella	0.00 ± 0.00	0		0.00 ± 0.00	0		0.00 ± 0.00	0		0.00 (0.00, 0.00)	0.31882		1	1						0.997012	0.320283	0.404821			0.506 (0.494, 0.518)										0.327423	0.505404	1					0.927216	0.145459	0.250804
D_0__Bacteria;D_1__Firmicutes;D_2__Bacilli;D_3__Lactobacillales;D_4__Carnobacteriaceae;D_5__Atopostipes	0.00 ± 0.00	0		0.00 ± 0.00	0		0.00 ± 0.00	0		0.00 (0.00, 0.00)	0.31882		1	1						-0.997012	0.320283	0.404821			0.506 (0.494, 0.518)										-0.0284158	0.569955	1					-1.287	0.114602	0.217509
D_0__Bacteria;D_1__Firmicutes;D_2__Bacilli;D_3__Lactobacillales;D_4__Carnobacteriaceae;D_5__Dolosigranulum	0.00 ± 0.00	0		0.01 ± 0.01	0		0.00 ± 0.00	0		-0.01 (-0.02, 0.01)	0.31882		1	1						-0.998885	0.319378	0.404821			0.506 (0.494, 0.518)										0.0384864	0.516884	0.994706					-2.18255	0.0735502	0.194047
D_0__Bacteria;D_1__Firmicutes;D_2__Bacilli;D_3__Lactobacillales;D_4__Enterococcaceae;D_5__Enterococcus	0.01 ± 0.01	0		0.01 ± 0.01	0		0.01 ± 0.01	0		0.00 (-0.02, 0.02)	0.899966		1	1						-0.125332	0.90042	0.932756			0.494 (0.473, 0.515)										0.461227	0.486701	1					2.7392	0.110329	0.215785
D_0__Bacteria;D_1__Firmicutes;D_2__Bacilli;D_3__Lactobacillales;D_4__Lactobacillaceae;D_5__Agrilactobacillus	0.00 ± 0.00	0		0.00 ± 0.00	0		0.00 ± 0.00	0		0.00 (0.00, 0.00)	0.31882		1	1						1.00627	0.315824	0.404821			0.506 (0.494, 0.518)										0.380716	0.505382	1					0.579026	0.309461	0.414099
D_0__Bacteria;D_1__Firmicutes;D_2__Bacilli;D_3__Lactobacillales;D_4__Lactobacillaceae;D_5__Lacticaseibacillus	0.04 ± 0.02	1.23457		0.05 ± 0.02	1.23457		0.03 ± 0.03	1.23457		-0.02 (-0.09, 0.05)	0.570294		0.529368	1						-0.574967	0.566132	0.635627			0.513 (0.479, 0.546)										-0.340403	0.514777	1		0.23	0.485955		-0.595573	0.832987	0.872877
D_0__Bacteria;D_1__Firmicutes;D_2__Bacilli;D_3__Lactobacillales;D_4__Lactobacillaceae;D_5__Lactiplantibacillus	0.00 ± 0.00	0		0.00 ± 0.00	0		0.00 ± 0.00	0		0.00 (0.00, 0.00)	0.31882		1	1						1.00627	0.315824	0.404821			0.506 (0.494, 0.518)										0.273042	0.483314	1					0.510839	0.328722	0.432101
D_0__Bacteria;D_1__Firmicutes;D_2__Bacilli;D_3__Lactobacillales;D_4__Lactobacillaceae;D_5__Lactobacillus	0.41 ± 0.17	6.17284		0.43 ± 0.19	8.64198		0.39 ± 0.29	3.7037		-0.04 (-0.71, 0.64)	0.918812		0.313468	0.897807						-0.103677	0.917557	0.945286		0.0224931	0.500 (0.442, 0.558)		-1.5453	0.202238	-7.641	9.34303e-08	1.38588e-06	TRUE	FALSE		-0.0567273	0.644477	1		0.37	0.518519		-2.00382	0.179011	0.28908
D_0__Bacteria;D_1__Firmicutes;D_2__Bacilli;D_3__Lactobacillales;D_4__Lactobacillaceae;D_5__Ligilactobacillus	0.12 ± 0.07	2.46914		0.24 ± 0.13	4.93827		0.01 ± 0.00	0		-0.23 (-0.49, 0.02)	0.0736306		0.0184661	0.182231						-1.81347	0.0716563	0.404821		-4.03426	0.522 (0.477, 0.567)										-0.764705	0.478549	1		0.08	0.176768		-3.04642	0.0716145	0.193048
D_0__Bacteria;D_1__Firmicutes;D_2__Bacilli;D_3__Lactobacillales;D_4__Lactobacillaceae;D_5__Limosilactobacillus	0.24 ± 0.10	4.32099		0.27 ± 0.11	6.17284		0.22 ± 0.16	2.46914		-0.04 (-0.43, 0.35)	0.835003		0.338027	0.897807						-0.210963	0.833188	0.877656		-0.130161	0.495 (0.435, 0.556)		-1.15476	0.194793	-5.92816	2.96361e-06	2.63762e-05	TRUE	FALSE		-0.0038087	0.615573	1		0.37	0.518519		-1.53585	0.264729	0.37168
D_0__Bacteria;D_1__Firmicutes;D_2__Bacilli;D_3__Lactobacillales;D_4__Lactobacillaceae;D_5__Schleiferilactobacillus	0.00 ± 0.00	0		0.00 ± 0.00	0		0.00 ± 0.00	0		0.00 (0.00, 0.00)	0.31882		1	1						-0.998885	0.319378	0.404821			0.506 (0.494, 0.518)										0.0311471	0.504965	1					-0.939898	0.15739	0.266133
D_0__Bacteria;D_1__Firmicutes;D_2__Bacilli;D_3__Lactobacillales;D_4__Streptococcaceae;D_5__Lactovum	0.00 ± 0.00	0		0.00 ± 0.00	0		0.00 ± 0.00	0		0.00 (0.00, 0.00)	0.31882		1	1						-1.00627	0.315824	0.404821			0.506 (0.494, 0.518)										-0.0132862	0.499821	1					-0.393263	0.377693	0.474668
D_0__Bacteria;D_1__Firmicutes;D_2__Clostridia;D_3__Eubacteriales;D_4__;D_5__	0.01 ± 0.00	0		0.02 ± 0.01	0		0.01 ± 0.00	0		-0.01 (-0.02, 0.01)	0.272187		0.410117	0.937895						-1.0969	0.274353	0.404821		-0.505318	0.507 (0.462, 0.552)										-0.0414223	0.567069	1					-0.851044	0.652318	0.726534
D_0__Bacteria;D_1__Firmicutes;D_2__Clostridia;D_3__Eubacteriales;D_4__;D_5__Fenollaria	0.00 ± 0.00	0		0.00 ± 0.00	0		0.00 ± 0.00	0		0.00 (0.00, 0.00)	0.31882		1	1						0.997012	0.320283	0.404821			0.506 (0.494, 0.518)										0.408976	0.495998	1					1.44739	0.0999126	0.204465
D_0__Bacteria;D_1__Firmicutes;D_2__Clostridia;D_3__Eubacteriales;D_4__;D_5__Gemmiger	0.00 ± 0.00	0		0.01 ± 0.01	0		0.00 ± 0.00	0		-0.01 (-0.03, 0.01)	0.31882		1	1						-0.997012	0.320283	0.404821			0.506 (0.494, 0.518)										0.0183069	0.498401	1					-2.73346	0.0479368	0.190672
D_0__Bacteria;D_1__Firmicutes;D_2__Clostridia;D_3__Eubacteriales;D_4__;D_5__Howardella	0.02 ± 0.00	0		0.01 ± 0.00	0		0.03 ± 0.01	0		0.01 (-0.01, 0.03)	0.231974		0.374433	0.90008						1.19422	0.234183	0.404821		0.741866	0.565 (0.499, 0.630)		-0.0785982	0.173662	-0.452594	0.653803	0.727356	FALSE	FALSE		1.72718	0.159764	0.978495					1.12928	0.300067	0.408883
D_0__Bacteria;D_1__Firmicutes;D_2__Clostridia;D_3__Eubacteriales;D_4__Clostridiaceae;D_5__Clostridium	0.16 ± 0.04	3.08642		0.23 ± 0.07	4.93827		0.10 ± 0.03	1.23457		-0.13 (-0.27, 0.01)	0.0695417		0.0526196	0.35877						-1.82186	0.0703666	0.404821		-0.483963	0.527 (0.448, 0.607)		-0.577772	0.195667	-2.95284	0.00448973	0.00998965	TRUE	FALSE		-0.25753	0.661297	1		0.34	0.518519		-0.78594	0.347336	0.448612
D_0__Bacteria;D_1__Firmicutes;D_2__Clostridia;D_3__Eubacteriales;D_4__Clostridiaceae;D_5__Hungatella	0.00 ± 0.00	0		0.00 ± 0.00	0		0.00 ± 0.00	0		0.00 (0.00, 0.00)	0.31882		1	1						-0.997012	0.320283	0.404821			0.506 (0.494, 0.518)										0.31317	0.47669	1					-0.879676	0.15553	0.264551
D_0__Bacteria;D_1__Firmicutes;D_2__Clostridia;D_3__Eubacteriales;D_4__Eubacteriaceae;D_5__Alkalibacter	0.00 ± 0.00	0		0.00 ± 0.00	0		0.00 ± 0.00	0		0.00 (0.00, 0.00)	0.31882		1	1						0.998885	0.319378	0.404821			0.506 (0.494, 0.518)										0.377198	0.484827	1					0.519093	0.245761	0.358521
D_0__Bacteria;D_1__Firmicutes;D_2__Clostridia;D_3__Eubacteriales;D_4__Eubacteriaceae;D_5__Pseudoramibacter	0.04 ± 0.01	0.617284		0.03 ± 0.01	0		0.04 ± 0.03	1.23457		0.01 (-0.05, 0.06)	0.844353		0.154139	0.68812						0.195557	0.845208	0.882878		-0.0601895	0.469 (0.413, 0.525)		0.0275676	0.176354	0.15632	0.877274	0.887243	FALSE	TRUE		-0.438678	0.526929	1		0.34	0.485955		-0.341291	0.829266	0.871432
D_0__Bacteria;D_1__Firmicutes;D_2__Clostridia;D_3__Eubacteriales;D_4__Eubacteriales;D_5__Aminipila	0.04 ± 0.02	0.617284		0.03 ± 0.01	0		0.06 ± 0.03	1.23457		0.03 (-0.03, 0.10)	0.329909		0.827623	1						0.976619	0.330251	0.411442		0.878351	0.488 (0.431, 0.545)		0.296164	0.180778	1.63828	0.115588	0.170165	FALSE	TRUE		-0.135511	0.608752	1		0.53	0.653237		1.15643	0.471231	0.561852
D_0__Bacteria;D_1__Firmicutes;D_2__Clostridia;D_3__Eubacteriales;D_4__Eubacteriales;D_5__Casaltella	0.00 ± 0.00	0		0.00 ± 0.00	0		0.00 ± 0.00	0		0.00 (0.00, 0.00)	0.31882		1	1						0.997012	0.320283	0.404821			0.506 (0.494, 0.518)										0.539143	0.440195	0.997481					0.815282	0.159709	0.267621
D_0__Bacteria;D_1__Firmicutes;D_2__Clostridia;D_3__Eubacteriales;D_4__Eubacteriales;D_5__Ihubacter	0.01 ± 0.01	0		0.02 ± 0.01	0		0.00 ± 0.00	0		-0.02 (-0.04, 0.00)	0.0694701		0.0144328	0.159186		AN	3.10535	0.0395478		-1.81863	0.0708622	0.404821		-2.67802	0.544 (0.503, 0.586)										-1.06151	0.364915	0.994731					-4.88684	0.0154651	0.141596
D_0__Bacteria;D_1__Firmicutes;D_2__Clostridia;D_3__Eubacteriales;D_4__Eubacteriales;D_5__Mogibacterium	0.14 ± 0.02	1.23457		0.17 ± 0.03	2.46914		0.11 ± 0.02	0		-0.06 (-0.14, 0.01)	0.105972		0.0702866	0.418372						-1.64446	0.10207	0.404821		-0.283513	0.545 (0.459, 0.631)		-0.281615	0.200628	-1.40367	0.163896	0.227918	FALSE	TRUE		-0.252214	0.707986	1					-0.438816	0.461996	0.552612
D_0__Bacteria;D_1__Firmicutes;D_2__Clostridia;D_3__Eubacteriales;D_4__Eubacteriales;D_5__Sinanaerobacter	0.00 ± 0.00	0		0.00 ± 0.00	0		0.00 ± 0.00	0		0.00 (0.00, 0.00)	0.31882		1	1						0.997012	0.320283	0.404821			0.506 (0.494, 0.518)										0.522643	0.451125	1					1.10177	0.127444	0.230627
D_0__Bacteria;D_1__Firmicutes;D_2__Clostridia;D_3__Eubacteriales;D_4__Lachnospiraceae;D_5__	0.07 ± 0.02	1.23457		0.09 ± 0.03	2.46914		0.05 ± 0.02	0		-0.04 (-0.11, 0.04)	0.315906		0.620316	1						-1.00664	0.315648	0.404821		-0.220832	0.517 (0.447, 0.587)		-0.283042	0.179627	-1.57572	0.122967	0.173715	FALSE	TRUE		-0.247228	0.645953	1		0.25	0.449247		-0.36729	0.72985	0.786969
D_0__Bacteria;D_1__Firmicutes;D_2__Clostridia;D_3__Eubacteriales;D_4__Lachnospiraceae;D_5__Anaerobutyricum	0.01 ± 0.01	0		0.01 ± 0.01	0		0.00 ± 0.00	0		-0.01 (-0.04, 0.01)	0.193126		0.371093	0.897807						-1.30126	0.195064	0.404821			0.512 (0.495, 0.529)										-0.0614879	0.519241	1					-4.95015	0.00675875	0.0931206
D_0__Bacteria;D_1__Firmicutes;D_2__Clostridia;D_3__Eubacteriales;D_4__Lachnospiraceae;D_5__Anaerostipes	0.00 ± 0.00	0		0.01 ± 0.01	0		0.00 ± 0.00	0		-0.01 (-0.02, 0.01)	0.31882		1	1						-0.998885	0.319378	0.404821			0.506 (0.494, 0.518)										0.0156242	0.497856	1					-2.74418	0.0535748	0.190672
D_0__Bacteria;D_1__Firmicutes;D_2__Clostridia;D_3__Eubacteriales;D_4__Lachnospiraceae;D_5__Blautia	0.02 ± 0.01	0.617284		0.03 ± 0.02	1.23457		0.00 ± 0.00	0		-0.03 (-0.07, 0.02)	0.201403		0.422678	0.937895						-1.27746	0.203313	0.404821			0.506 (0.485, 0.527)										-0.0642877	0.540585	1					-4.2441	0.0835651	0.196906
D_0__Bacteria;D_1__Firmicutes;D_2__Clostridia;D_3__Eubacteriales;D_4__Lachnospiraceae;D_5__Butyrivibrio	0.10 ± 0.03	3.7037		0.06 ± 0.03	2.46914		0.13 ± 0.05	4.93827		0.08 (-0.04, 0.19)	0.18141		0.279626	0.897807						1.33403	0.184115	0.404821		1.02291	0.519 (0.453, 0.586)		0.986535	0.203515	4.84748	2.7059e-05	0.00016055	TRUE	FALSE		0.74362	0.481625	1		0.25	0.448166		2.28529	0.0582973	0.190672
D_0__Bacteria;D_1__Firmicutes;D_2__Clostridia;D_3__Eubacteriales;D_4__Lachnospiraceae;D_5__Coprococcus	0.00 ± 0.00	0		0.01 ± 0.01	0		0.00 ± 0.00	0		-0.01 (-0.02, 0.01)	0.31882		1	1						-0.997012	0.320283	0.404821			0.506 (0.494, 0.518)										-0.00470608	0.517426	1					-2.5984	0.0516332	0.190672
D_0__Bacteria;D_1__Firmicutes;D_2__Clostridia;D_3__Eubacteriales;D_4__Lachnospiraceae;D_5__Dorea	0.00 ± 0.00	0		0.00 ± 0.00	0		0.00 ± 0.00	0		0.00 (-0.01, 0.00)	0.31882		1	1						-0.997012	0.320283	0.404821			0.506 (0.494, 0.518)										0.0778772	0.508769	1					-1.4811	0.100634	0.204465
D_0__Bacteria;D_1__Firmicutes;D_2__Clostridia;D_3__Eubacteriales;D_4__Lachnospiraceae;D_5__Enterocloster	0.14 ± 0.07	1.85185		0.12 ± 0.10	2.46914		0.15 ± 0.11	1.23457		0.03 (-0.26, 0.32)	0.835562		0.219677	0.82379						0.207327	0.836022	0.878174		1.21827	0.520 (0.462, 0.578)		0.690204	0.182486	3.78224	0.000964583	0.0028616	TRUE	FALSE		0.89206	0.413223	0.999347		0.37	0.579365		-0.15561	0.904384	0.929967
D_0__Bacteria;D_1__Firmicutes;D_2__Clostridia;D_3__Eubacteriales;D_4__Lachnospiraceae;D_5__Fusicatenibacter	0.00 ± 0.00	0		0.00 ± 0.00	0		0.00 ± 0.00	0		0.00 (0.00, 0.00)	0.31882		1	1						-0.997012	0.320283	0.404821			0.506 (0.494, 0.518)										-0.101325	0.503088	0.989656					-1.43921	0.103477	0.206954
D_0__Bacteria;D_1__Firmicutes;D_2__Clostridia;D_3__Eubacteriales;D_4__Lachnospiraceae;D_5__Johnsonella	0.16 ± 0.04	4.32099		0.10 ± 0.04	1.23457		0.22 ± 0.06	7.40741		0.13 (-0.02, 0.27)	0.097909		0.0552835	0.369825						1.66697	0.0975019	0.404821		1.22694	0.501 (0.428, 0.573)		1.43522	0.192458	7.4573	2.81859e-09	1.25427e-07	TRUE	FALSE		0.388847	0.618976	1		0.23	0.475537		1.81709	0.0953986	0.201612
D_0__Bacteria;D_1__Firmicutes;D_2__Clostridia;D_3__Eubacteriales;D_4__Lachnospiraceae;D_5__Lachnoanaerobaculum	1.10 ± 0.13	33.9506		0.95 ± 0.15	34.5679		1.25 ± 0.21	33.3333		0.31 (-0.20, 0.82)	0.236619		0.973686	1						1.1939	0.234305	0.404821		0.358417	0.553 (0.464, 0.642)		0.0666394	0.238619	0.279271	0.780522	0.817252	FALSE	FALSE		2.43017	0.021667	0.99609		0.1	0.246097		0.829329	0.0923857	0.199563
D_0__Bacteria;D_1__Firmicutes;D_2__Clostridia;D_3__Eubacteriales;D_4__Lachnospiraceae;D_5__Lachnoclostridium	0.31 ± 0.06	9.25926		0.20 ± 0.05	7.40741		0.43 ± 0.12	11.1111		0.23 (-0.02, 0.47)	0.0737204		0.079107	0.456387						1.7949	0.0745804	0.404821		0.829692	0.584 (0.501, 0.667)		0.206242	0.226002	0.912571	0.36421	0.450204	FALSE	FALSE		2.23148	0.0451562	0.99233		0.02	0.0571096		1.58997	0.0234707	0.153177
D_0__Bacteria;D_1__Firmicutes;D_2__Clostridia;D_3__Eubacteriales;D_4__Lachnospiraceae;D_5__Lachnospira	0.00 ± 0.00	0		0.01 ± 0.01	0		0.00 ± 0.00	0		-0.01 (-0.02, 0.01)	0.31882		1	1						-0.997012	0.320283	0.404821			0.506 (0.494, 0.518)										-0.0131767	0.516317	1					-2.48249	0.0550756	0.190672
D_0__Bacteria;D_1__Firmicutes;D_2__Clostridia;D_3__Eubacteriales;D_4__Lachnospiraceae;D_5__Lacrimispora	0.03 ± 0.01	1.23457		0.02 ± 0.01	1.23457		0.05 ± 0.02	1.23457		0.03 (-0.02, 0.08)	0.25831		0.0916805	0.505591						1.12865	0.260754	0.404821		0.461632	0.538 (0.492, 0.584)										1.26741	0.298806	0.995152					1.93288	0.298996	0.408883
D_0__Bacteria;D_1__Firmicutes;D_2__Clostridia;D_3__Eubacteriales;D_4__Lachnospiraceae;D_5__Mediterraneibacter	0.01 ± 0.01	0.617284		0.02 ± 0.02	1.23457		0.00 ± 0.00	0		-0.02 (-0.06, 0.01)	0.191363		0.371093	0.897807						-1.30643	0.193304	0.404821			0.512 (0.495, 0.529)										-0.0677939	0.557336	1					-5.69209	0.00467392	0.0869349
D_0__Bacteria;D_1__Firmicutes;D_2__Clostridia;D_3__Eubacteriales;D_4__Lachnospiraceae;D_5__Oribacterium	0.33 ± 0.05	9.87654		0.42 ± 0.07	14.8148		0.24 ± 0.07	4.93827		-0.18 (-0.37, 0.00)	0.051743		0.00257822	0.0355591		AN	3.05485	0.00433859		-1.95475	0.0523778	0.404821		-0.86508	0.626 (0.542, 0.711)		-0.471531	0.219289	-2.15027	0.0340199	0.0617912	FALSE	FALSE		-2.13326	0.0464919	0.999099		0.05	0.146601		-0.705164	0.233785	0.347571
D_0__Bacteria;D_1__Firmicutes;D_2__Clostridia;D_3__Eubacteriales;D_4__Lachnospiraceae;D_5__Pseudobutyrivibrio	0.01 ± 0.01	0		0.01 ± 0.01	0		0.00 ± 0.00	0		-0.01 (-0.03, 0.01)	0.31882		1	1						-0.997012	0.320283	0.404821			0.506 (0.494, 0.518)										-0.0743274	0.503496	1					-2.83294	0.0453715	0.190672
D_0__Bacteria;D_1__Firmicutes;D_2__Clostridia;D_3__Eubacteriales;D_4__Lachnospiraceae;D_5__Shuttleworthia	0.07 ± 0.02	1.23457		0.07 ± 0.03	1.23457		0.07 ± 0.03	1.23457		0.00 (-0.08, 0.09)	0.938933		0.920344	1						0.0778628	0.938036	0.955879		0.983831	0.484 (0.424, 0.543)		0.433817	0.168327	2.57723	0.016246	0.0328613	TRUE	FALSE		-0.0198433	0.643124	1		0.64	0.673549		0.145757	0.915607	0.932409
D_0__Bacteria;D_1__Firmicutes;D_2__Clostridia;D_3__Eubacteriales;D_4__Lachnospiraceae;D_5__Stomatobaculum	0.36 ± 0.05	12.963		0.44 ± 0.08	13.5802		0.28 ± 0.07	12.3457		-0.16 (-0.37, 0.05)	0.129982		0.0242547	0.202122						-1.52201	0.130005	0.404821		-0.53078	0.575 (0.490, 0.660)		-0.41604	0.229733	-1.81097	0.0735966	0.116851	FALSE	TRUE		-1.23819	0.258608	1		0.07	0.180782		-0.599957	0.342806	0.447452
D_0__Bacteria;D_1__Firmicutes;D_2__Clostridia;D_3__Eubacteriales;D_4__Lachnospiraceae;D_5__Tyzzerella	0.15 ± 0.03	5.55556		0.11 ± 0.04	3.7037		0.19 ± 0.05	7.40741		0.08 (-0.05, 0.21)	0.211711		0.339114	0.897807						1.25301	0.212055	0.404821		0.627082	0.516 (0.440, 0.593)		0.680861	0.202107	3.36881	0.00141319	0.00393043	TRUE	FALSE		0.706686	0.498983	1		0.1	0.2781		0.667384	0.458467	0.550161
D_0__Bacteria;D_1__Firmicutes;D_2__Clostridia;D_3__Eubacteriales;D_4__Oscillospiraceae;D_5__	0.01 ± 0.00	0		0.00 ± 0.00	0		0.01 ± 0.01	0		0.00 (-0.01, 0.02)	0.739697		1	1						0.334008	0.738816	0.798432			0.500 (0.483, 0.517)										0.130994	0.519562	1					-0.818649	0.668012	0.73739
D_0__Bacteria;D_1__Firmicutes;D_2__Clostridia;D_3__Eubacteriales;D_4__Oscillospiraceae;D_5__Acetivibrio	0.00 ± 0.00	0		0.00 ± 0.00	0		0.00 ± 0.00	0		0.00 (0.00, 0.00)	0.31882		1	1						0.998885	0.319378	0.404821			0.506 (0.494, 0.518)										0.387457	0.457471	1
D_0__Bacteria;D_1__Firmicutes;D_2__Clostridia;D_3__Eubacteriales;D_4__Oscillospiraceae;D_5__Faecalibacterium	0.04 ± 0.03	0.617284		0.07 ± 0.06	1.23457		0.00 ± 0.00	0		-0.07 (-0.19, 0.04)	0.214313		0.181449	0.73165						-1.24184	0.216137	0.404821			0.519 (0.498, 0.539)										-0.350364	0.484273	1		0.12	0.189514		-6.99108	0.00250099	0.0630536
D_0__Bacteria;D_1__Firmicutes;D_2__Clostridia;D_3__Eubacteriales;D_4__Oscillospiraceae;D_5__Flavonifractor	0.00 ± 0.00	0		0.00 ± 0.00	0		0.00 ± 0.00	0		0.00 (-0.01, 0.00)	0.31882		1	1						-0.998885	0.319378	0.404821			0.506 (0.494, 0.518)										0.0841438	0.531897	1					-2.04894	0.0787813	0.196689
D_0__Bacteria;D_1__Firmicutes;D_2__Clostridia;D_3__Eubacteriales;D_4__Oscillospiraceae;D_5__Mageeibacillus	0.00 ± 0.00	0		0.00 ± 0.00	0		0.00 ± 0.00	0		0.00 (0.00, 0.00)	0.189469		0.371093	0.897807						-1.31203	0.191412	0.404821			0.512 (0.495, 0.529)										-0.0615686	0.50688	1					-2.07654	0.0361342	0.190672
D_0__Bacteria;D_1__Firmicutes;D_2__Clostridia;D_3__Eubacteriales;D_4__Oscillospiraceae;D_5__Ruminococcus	0.02 ± 0.02	0.617284		0.04 ± 0.04	1.23457		0.00 ± 0.00	0		-0.04 (-0.11, 0.04)	0.31882		1	1						-0.997012	0.320283	0.404821			0.506 (0.494, 0.518)										-0.248672	0.52939	1					-3.79585	0.0276856	0.161389
D_0__Bacteria;D_1__Firmicutes;D_2__Clostridia;D_3__Eubacteriales;D_4__Oscillospiraceae;D_5__Subdoligranulum	0.01 ± 0.01	0.617284		0.02 ± 0.02	1.23457		0.00 ± 0.00	0		-0.02 (-0.06, 0.02)	0.31882		1	1						-0.997012	0.320283	0.404821			0.506 (0.494, 0.518)										0.17555	0.504405	1					-3.28187	0.0358187	0.190672
D_0__Bacteria;D_1__Firmicutes;D_2__Clostridia;D_3__Eubacteriales;D_4__Oscillospiraceae;D_5__Vescimonas	0.00 ± 0.00	0		0.01 ± 0.01	0		0.00 ± 0.00	0		-0.01 (-0.02, 0.01)	0.336253		1	1						-0.961836	0.337602	0.416449			0.500 (0.483, 0.517)										0.107735	0.501639	0.99752					-1.90136	0.252834	0.363549
D_0__Bacteria;D_1__Firmicutes;D_2__Clostridia;D_3__Eubacteriales;D_4__Peptostreptococcaceae;D_5__Filifactor	0.45 ± 0.09	10.4938		0.35 ± 0.11	7.40741		0.56 ± 0.15	13.5802		0.21 (-0.15, 0.57)	0.254761		0.0231017	0.201469						1.13744	0.257074	0.404821		0.773841	0.576 (0.492, 0.659)		0.445472	0.242115	1.83992	0.0693981	0.112299	FALSE	TRUE		1.98367	0.0671117	0.999081		0.26	0.352347		0.92942	0.202442	0.309912
D_0__Bacteria;D_1__Firmicutes;D_2__Clostridia;D_3__Eubacteriales;D_4__Peptostreptococcaceae;D_5__Intestinibacter	0.01 ± 0.01	0		0.01 ± 0.01	0		0.00 ± 0.00	0		-0.01 (-0.04, 0.01)	0.31882		1	1						-0.997012	0.320283	0.404821			0.506 (0.494, 0.518)										0.0282589	0.479688	0.999242					-2.40922	0.0573576	0.190672
D_0__Bacteria;D_1__Firmicutes;D_2__Clostridia;D_3__Eubacteriales;D_4__Peptostreptococcaceae;D_5__Romboutsia	0.01 ± 0.00	0		0.02 ± 0.01	0		0.00 ± 0.00	0		-0.02 (-0.03, 0.00)	0.0296307		0.0360317	0.269642		AN	2.868	0.0128514		-2.19047	0.0299556	0.404821			0.537 (0.508, 0.566)										-0.904525	0.393478	0.988594					-5.1992	0.00223	0.0630536
D_0__Bacteria;D_1__Firmicutes;D_2__Clostridia;D_3__Eubacteriales;D_4__Syntrophomonadaceae;D_5__Syntrophomonas	0.01 ± 0.01	0.617284		0.01 ± 0.01	1.23457		0.00 ± 0.00	0		-0.01 (-0.04, 0.01)	0.28932		0.422678	0.937895						-1.06301	0.289401	0.404821			0.506 (0.485, 0.527)										-0.12382	0.503135	1					-1.84839	0.212443	0.322566
D_0__Bacteria;D_1__Firmicutes;D_2__Clostridia;D_3__Eubacteriales;D_4__Vallitaleaceae;D_5__Vallitalea	0.00 ± 0.00	0		0.00 ± 0.00	0		0.00 ± 0.00	0		0.00 (0.00, 0.00)	0.31882		1	1						0.998885	0.319378	0.404821			0.506 (0.494, 0.518)										0.520684	0.480346	1					1.51139	0.119987	0.220966
D_0__Bacteria;D_1__Firmicutes;D_2__Erysipelotrichia;D_3__Erysipelotrichales;D_4__Coprobacillaceae;D_5__Catenibacterium	0.00 ± 0.00	0		0.00 ± 0.00	0		0.00 ± 0.00	0		0.00 (0.00, 0.00)	0.31882		1	1						0.997012	0.320283	0.404821			0.506 (0.494, 0.518)										0.433756	0.501579	1					0.759461	0.167237	0.276267
D_0__Bacteria;D_1__Firmicutes;D_2__Erysipelotrichia;D_3__Erysipelotrichales;D_4__Coprobacillaceae;D_5__Eggerthia	0.00 ± 0.00	0		0.00 ± 0.00	0		0.01 ± 0.00	0		0.00 (-0.01, 0.01)	0.437068		0.787406	1						0.784013	0.434207	0.512036			0.500 (0.471, 0.529)										0.25696	0.536077	1					-0.681083	0.722838	0.781673
D_0__Bacteria;D_1__Firmicutes;D_2__Erysipelotrichia;D_3__Erysipelotrichales;D_4__Erysipelotrichaceae;D_5__Bulleidia	0.01 ± 0.00	0		0.01 ± 0.00	0		0.01 ± 0.00	0		0.00 (-0.01, 0.01)	0.6424		0.726768	1						0.472042	0.637548	0.709438		0.728743	0.523 (0.475, 0.572)		-0.0971604	0.160473	-0.605462	0.554561	0.624758	FALSE	TRUE		0.733266	0.46105	1					1.17407	0.440804	0.535879
D_0__Bacteria;D_1__Firmicutes;D_2__Erysipelotrichia;D_3__Erysipelotrichales;D_4__Erysipelotrichaceae;D_5__Faecalibacillus	0.00 ± 0.00	0		0.00 ± 0.00	0		0.00 ± 0.00	0		0.00 (-0.01, 0.00)	0.28066		0.371093	0.897807						-1.07886	0.282293	0.404821			0.512 (0.495, 0.529)										-0.106221	0.496152	1					-3.27971	0.016527	0.141596
D_0__Bacteria;D_1__Firmicutes;D_2__Erysipelotrichia;D_3__Erysipelotrichales;D_4__Erysipelotrichaceae;D_5__Galactobacillus	0.01 ± 0.01	0.617284		0.02 ± 0.01	1.23457		0.00 ± 0.00	0		-0.02 (-0.04, 0.01)	0.180869		0.0426947	0.297214						-1.34648	0.180076	0.404821		-1.72179	0.539 (0.496, 0.582)										-0.775818	0.441006	0.995252					-2.68609	0.0232941	0.153177
D_0__Bacteria;D_1__Firmicutes;D_2__Erysipelotrichia;D_3__Erysipelotrichales;D_4__Erysipelotrichaceae;D_5__Solobacterium	0.22 ± 0.03	3.7037		0.23 ± 0.04	3.7037		0.21 ± 0.04	3.7037		-0.02 (-0.13, 0.09)	0.763083		0.850883	1						-0.303916	0.761591	0.811355		0.133864	0.499 (0.410, 0.588)		-0.256109	0.216965	-1.18042	0.240451	0.322905	FALSE	TRUE		1.2365	0.248435	1		0.76	0.821923		-0.0530449	0.91683	0.932409
D_0__Bacteria;D_1__Firmicutes;D_2__Negativicutes;D_3__;D_4__;D_5__	0.00 ± 0.00	0		0.00 ± 0.00	0		0.00 ± 0.00	0		0.00 (0.00, 0.00)	0.157752		0.371093	0.897807						1.41301	0.15962	0.404821			0.512 (0.495, 0.529)										0.516855	0.482599	1					1.59779	0.052659	0.190672
D_0__Bacteria;D_1__Firmicutes;D_2__Negativicutes;D_3__Acidaminococcales;D_4__Acidaminococcaceae;D_5__Acidaminococcus	0.00 ± 0.00	0		0.00 ± 0.00	0		0.00 ± 0.00	0		0.00 (0.00, 0.00)	0.31882		1	1						-0.997012	0.320283	0.404821			0.506 (0.494, 0.518)										-0.073835	0.498374	1					-0.655616	0.18857	0.300767
D_0__Bacteria;D_1__Firmicutes;D_2__Negativicutes;D_3__Acidaminococcales;D_4__Acidaminococcaceae;D_5__Phascolarctobacterium	0.00 ± 0.00	0		0.00 ± 0.00	0		0.00 ± 0.00	0		0.00 (-0.01, 0.00)	0.31882		1	1						-0.997012	0.320283	0.404821			0.506 (0.494, 0.518)										0.0848407	0.524928	1					-2.19953	0.0647101	0.192332
D_0__Bacteria;D_1__Firmicutes;D_2__Negativicutes;D_3__Selenomonadales;D_4__Selenomonadaceae;D_5__Megamonas	0.01 ± 0.01	0.617284		0.02 ± 0.02	1.23457		0.00 ± 0.00	0		-0.02 (-0.06, 0.02)	0.265397		0.422678	0.937895						-1.11372	0.26709	0.404821			0.506 (0.485, 0.527)										0.0380355	0.496709	0.996389					-2.77732	0.218441	0.330325
D_0__Bacteria;D_1__Firmicutes;D_2__Negativicutes;D_3__Selenomonadales;D_4__Selenomonadaceae;D_5__Schwartzia	0.06 ± 0.02	0.617284		0.05 ± 0.01	0		0.07 ± 0.04	1.23457		0.02 (-0.07, 0.11)	0.656227		0.393965	0.937895						0.448186	0.654633	0.722021		0.0809181	0.465 (0.396, 0.534)		0.0522632	0.176773	0.295651	0.769106	0.814886	FALSE	TRUE		-0.804852	0.452162	1		0.14	0.268238		-0.114369	0.908311	0.930832
D_0__Bacteria;D_1__Firmicutes;D_2__Negativicutes;D_3__Selenomonadales;D_4__Selenomonadaceae;D_5__Selenomonas	1.61 ± 0.28	35.8025		1.21 ± 0.21	29.6296		2.02 ± 0.51	41.9753		0.82 (-0.28, 1.91)	0.142297		0.951577	1						1.51264	0.132368	0.404821		0.83305	0.493 (0.403, 0.583)		0.408211	0.25568	1.59657	0.112949	0.170165	FALSE	TRUE		0.218237	0.759231	1		0.64	0.78355		1.11197	0.0268402	0.161041
D_0__Bacteria;D_1__Firmicutes;D_2__Negativicutes;D_3__Selenomonadales;D_4__Sporomusaceae;D_5__Psychrosinus	0.00 ± 0.00	0		0.00 ± 0.00	0		0.00 ± 0.00	0		0.00 (0.00, 0.00)	0.31882		1	1						-0.997012	0.320283	0.404821			0.506 (0.494, 0.518)										0.091274	0.526557	1					-1.00487	0.14062	0.24559
D_0__Bacteria;D_1__Firmicutes;D_2__Negativicutes;D_3__Veillonellales;D_4__Veillonellaceae;D_5__Anaeroglobus	0.25 ± 0.13	4.32099		0.13 ± 0.05	3.7037		0.37 ± 0.25	4.93827		0.24 (-0.26, 0.74)	0.343132		0.129754	0.60162						0.95934	0.338853	0.416623		0.882205	0.446 (0.375, 0.517)		0.168362	0.200296	0.840568	0.40535	0.480193	FALSE	TRUE		-0.875391	0.428488	1		0.21	0.448166		0.678487	0.591695	0.671069
D_0__Bacteria;D_1__Firmicutes;D_2__Negativicutes;D_3__Veillonellales;D_4__Veillonellaceae;D_5__Dialister	0.41 ± 0.07	9.87654		0.43 ± 0.11	11.1111		0.38 ± 0.08	8.64198		-0.05 (-0.32, 0.22)	0.705128		0.852957	1						-0.378141	0.705833	0.768807		0.101658	0.536 (0.448, 0.624)		-0.0793142	0.233915	-0.339073	0.735245	0.79801	FALSE	TRUE		1.42731	0.185118	1		0.3	0.518519		0.180591	0.742361	0.798145
D_0__Bacteria;D_1__Firmicutes;D_2__Tissierellia;D_3__Tissierellales;D_4__Peptoniphilaceae;D_5__	0.03 ± 0.01	0.617284		0.04 ± 0.02	1.23457		0.02 ± 0.01	0		-0.01 (-0.05, 0.02)	0.546624		0.721	1						-0.600959	0.548729	0.621671		-0.39293	0.519 (0.461, 0.577)		0.388486	0.178279	2.1791	0.0398221	0.0708833	FALSE	TRUE		-0.0757847	0.621636	1					-0.698769	0.662611	0.735795
D_0__Bacteria;D_1__Firmicutes;D_2__Tissierellia;D_3__Tissierellales;D_4__Peptoniphilaceae;D_5__Anaerococcus	0.07 ± 0.03	2.46914		0.07 ± 0.04	2.46914		0.07 ± 0.05	2.46914		0.00 (-0.13, 0.13)	0.999965		0.554113	1						-4.33473e-05	0.999965	0.999965			0.518 (0.483, 0.554)										-0.371518	0.538407	1		0.78	0.821923		-1.49954	0.519407	0.607608
D_0__Bacteria;D_1__Firmicutes;D_2__Tissierellia;D_3__Tissierellales;D_4__Peptoniphilaceae;D_5__Citroniella	0.17 ± 0.06	4.32099		0.21 ± 0.09	6.17284		0.13 ± 0.09	2.46914		-0.08 (-0.33, 0.17)	0.534969		0.266936	0.897807						-0.6206	0.535757	0.612314		-1.13257	0.523 (0.463, 0.582)		-0.578451	0.198334	-2.91656	0.00737179	0.0156212	TRUE	FALSE		-0.541536	0.536034	1		0.29	0.449247		-1.19605	0.352325	0.451947
D_0__Bacteria;D_1__Firmicutes;D_2__Tissierellia;D_3__Tissierellales;D_4__Peptoniphilaceae;D_5__Finegoldia	0.04 ± 0.02	1.85185		0.02 ± 0.02	1.23457		0.06 ± 0.04	2.46914		0.04 (-0.04, 0.12)	0.339834		0.105645	0.525009						0.965319	0.33586	0.415669			0.513 (0.483, 0.542)										0.7213	0.443268	0.999929		0.63	0.673549		2.81745	0.0683659	0.192332
D_0__Bacteria;D_1__Firmicutes;D_2__Tissierellia;D_3__Tissierellales;D_4__Peptoniphilaceae;D_5__Parvimonas	1.54 ± 0.21	40.7407		1.42 ± 0.32	32.0988		1.66 ± 0.27	49.3827		0.24 (-0.59, 1.06)	0.572558		0.0658599	0.404876		Tumor	3.24232	0.0282648		0.570309	0.569278	0.637252		0.692481	0.600 (0.512, 0.687)		0.43676	0.253648	1.72191	0.0874278	0.134156	FALSE	FALSE		3.03871	0.00419291	0.768264		0.05	0.186992		0.345519	0.444698	0.538852
D_0__Bacteria;D_1__Firmicutes;D_2__Tissierellia;D_3__Tissierellales;D_4__Peptoniphilaceae;D_5__Peptoniphilus	0.05 ± 0.03	0.617284		0.01 ± 0.01	0		0.08 ± 0.06	1.23457		0.07 (-0.04, 0.18)	0.232395		0.197326	0.770061						1.1933	0.234542	0.404821		2.35545	0.514 (0.470, 0.557)										0.762979	0.45282	0.994911		0.69	0.764205		2.93079	0.236947	0.347571
D_0__Bacteria;D_1__Firmicutes;D_2__Tissierellia;D_3__Tissierellales;D_4__Tissierellaceae;D_5__Tepidimicrobium	0.00 ± 0.00	0		0.00 ± 0.00	0		0.00 ± 0.00	0		0.00 (0.00, 0.00)	0.31882		1	1						-0.997012	0.320283	0.404821			0.506 (0.494, 0.518)										0.242717	0.523187	1					-0.80399	0.165846	0.275422
D_0__Bacteria;D_1__Firmicutes;D_2__Tissierellia;D_3__Tissierellales;D_4__Tissierellaceae;D_5__Tissierella	0.01 ± 0.00	0		0.01 ± 0.01	0		0.00 ± 0.00	0		-0.01 (-0.03, 0.01)	0.240269		0.422678	0.937895						-1.18504	0.23778	0.404821			0.512 (0.488, 0.536)										-0.127994	0.523033	0.996568					-2.33977	0.193009	0.301678
D_0__Bacteria;D_1__Fusobacteria;D_2__Fusobacteriia;D_3__Fusobacteriales;D_4__Leptotrichiaceae;D_5__Leptotrichia	5.78 ± 0.69	67.284		5.56 ± 0.98	70.3704		5.99 ± 0.98	64.1975		0.43 (-2.31, 3.17)	0.755978		0.780305	1						0.316322	0.752175	0.805902		0.262893	0.495 (0.405, 0.585)		0.128479	0.315346	0.407423	0.684329	0.751917	FALSE	TRUE		0.887049	0.39062	1		0.8	0.858215		0.419382	0.353587	0.452009
D_0__Bacteria;D_1__Fusobacteria;D_2__Fusobacteriia;D_3__Fusobacteriales;D_4__Leptotrichiaceae;D_5__Pseudoleptotrichia	0.11 ± 0.03	3.08642		0.07 ± 0.02	2.46914		0.15 ± 0.06	3.7037		0.08 (-0.05, 0.21)	0.205027		0.643033	1						1.26865	0.206432	0.404821		1.17171	0.513 (0.442, 0.583)		0.481164	0.192702	2.49693	0.016637	0.0329042	TRUE	FALSE		0.514517	0.576319	1		0.7	0.791818		1.33752	0.236737	0.347571
D_0__Bacteria;D_1__Fusobacteria;D_2__Fusobacteriia;D_3__Fusobacteriales;D_4__Leptotrichiaceae;D_5__Pseudostreptobacillus	0.01 ± 0.01	0		0.00 ± 0.00	0		0.02 ± 0.01	0		0.02 (-0.01, 0.04)	0.196607		0.208413	0.789442						1.28953	0.199098	0.404821			0.519 (0.487, 0.550)										0.894832	0.404175	1					4.94412	0.0696831	0.192332
D_0__Bacteria;D_1__Fusobacteria;D_2__Fusobacteriia;D_3__Fusobacteriales;D_4__Leptotrichiaceae;D_5__Sneathia	0.10 ± 0.05	2.46914		0.10 ± 0.07	2.46914		0.10 ± 0.06	2.46914		0.00 (-0.18, 0.18)	0.986205		0.799846	1						-0.017434	0.986112	0.988749		0.253187	0.488 (0.450, 0.525)										0.622683	0.489137	1		0.97	0.973003		1.29821	0.411319	0.508341
D_0__Bacteria;D_1__Fusobacteria;D_2__Fusobacteriia;D_3__Fusobacteriales;D_4__Leptotrichiaceae;D_5__Streptobacillus	0.24 ± 0.08	5.55556		0.36 ± 0.15	7.40741		0.12 ± 0.06	3.7037		-0.24 (-0.56, 0.08)	0.143412		0.142213	0.64253						-1.46288	0.145485	0.404821		0.414571	0.526 (0.475, 0.577)		-0.471998	0.187502	-2.51729	0.022864	0.0432956	TRUE	FALSE		-0.570901	0.541372	1		0.51	0.618419		-0.819831	0.645738	0.721366
D_0__Bacteria;D_1__Gemmatimonadetes;D_2__Gemmatimonadetes;D_3__Gemmatimonadales;D_4__Gemmatimonadaceae;D_5__Gemmatimonas	0.00 ± 0.00	0		0.01 ± 0.01	0		0.00 ± 0.00	0		-0.01 (-0.02, 0.01)	0.31882		1	1						-0.997012	0.320283	0.404821			0.506 (0.494, 0.518)										0.0113171	0.467582	1					-2.61997	0.0510195	0.190672
D_0__Bacteria;D_1__Patescibacteria;D_2__Gracilibacteria;D_3__Absconditabacteriales (SR1);D_4__;D_5__	0.29 ± 0.07	6.79012		0.34 ± 0.10	8.64198		0.24 ± 0.09	4.93827		-0.10 (-0.36, 0.16)	0.461893		0.460687	0.998599						-0.745296	0.4572	0.535781		-0.0916741	0.507 (0.429, 0.585)		-0.733491	0.212109	-3.45808	0.00104638	0.00300412	TRUE	FALSE		0.00586511	0.74398	1		0.62	0.683904		-0.560809	0.523468	0.610439
D_0__Bacteria;D_1__Proteobacteria;D_2__;D_3__;D_4__;D_5__	0.00 ± 0.00	0		0.00 ± 0.00	0		0.00 ± 0.00	0		0.00 (-0.01, 0.00)	0.31882		1	1						-0.997012	0.320283	0.404821			0.506 (0.494, 0.518)										0.0833081	0.491814	1					-2.08437	0.0691943	0.192332
D_0__Bacteria;D_1__Proteobacteria;D_2__Alphaproteobacteria;D_3__Caulobacterales;D_4__Caulobacteraceae;D_5__Brevundimonas	0.00 ± 0.00	0		0.00 ± 0.00	0		0.00 ± 0.00	0		0.00 (0.00, 0.00)	0.31882		1	1						-0.998885	0.319378	0.404821			0.506 (0.494, 0.518)										0.109241	0.529682	1					-1.90772	0.0854422	0.196906
D_0__Bacteria;D_1__Proteobacteria;D_2__Alphaproteobacteria;D_3__Caulobacterales;D_4__Caulobacteraceae;D_5__Caulobacter	0.01 ± 0.01	0.617284		0.02 ± 0.02	1.23457		0.00 ± 0.00	0		-0.02 (-0.06, 0.02)	0.31882		1	1						-0.997012	0.320283	0.404821			0.506 (0.494, 0.518)										0.146246	0.480599	0.996918					-2.49126	0.0547541	0.190672
D_0__Bacteria;D_1__Proteobacteria;D_2__Alphaproteobacteria;D_3__Holosporales;D_4__Caedimonadaceae;D_5__Caedimonas	0.00 ± 0.00	0		0.00 ± 0.00	0		0.00 ± 0.00	0		0.00 (0.00, 0.00)	0.31882		1	1						-0.997012	0.320283	0.404821			0.506 (0.494, 0.518)										0.175399	0.467347	0.997022					-1.0002	0.141689	0.246301
D_0__Bacteria;D_1__Proteobacteria;D_2__Alphaproteobacteria;D_3__Hyphomicrobiales;D_4__Brucellaceae;D_5__Brucella	0.00 ± 0.00	0		0.01 ± 0.01	0		0.00 ± 0.00	0		-0.01 (-0.02, 0.00)	0.231012		0.201243	0.770061						-1.20084	0.231612	0.404821			0.507 (0.480, 0.533)										-0.0679426	0.537924	1					-2.50037	0.281999	0.389977
D_0__Bacteria;D_1__Proteobacteria;D_2__Alphaproteobacteria;D_3__Hyphomicrobiales;D_4__Brucellaceae;D_5__Daeguia	0.00 ± 0.00	0		0.00 ± 0.00	0		0.00 ± 0.00	0		0.00 (0.00, 0.01)	0.31882		1	1						0.997012	0.320283	0.404821			0.506 (0.494, 0.518)										0.433414	0.465231	0.997215					2.11482	0.0660696	0.192332
D_0__Bacteria;D_1__Proteobacteria;D_2__Alphaproteobacteria;D_3__Hyphomicrobiales;D_4__Hyphomicrobiaceae;D_5__Hyphomicrobium	0.00 ± 0.00	0		0.00 ± 0.00	0		0.00 ± 0.00	0		0.00 (0.00, 0.00)	0.31882		1	1						0.997012	0.320283	0.404821			0.506 (0.494, 0.518)										0.437795	0.490887	0.998549					1.18819	0.11946	0.220966
D_0__Bacteria;D_1__Proteobacteria;D_2__Alphaproteobacteria;D_3__Hyphomicrobiales;D_4__Methylobacteriaceae;D_5__Methylobacterium	0.00 ± 0.00	0		0.01 ± 0.01	0		0.00 ± 0.00	0		-0.01 (-0.02, 0.00)	0.176837		0.181449	0.73165						-1.35803	0.176391	0.404821			0.519 (0.498, 0.539)										-0.310284	0.507622	1					-2.54633	0.0367731	0.190672
D_0__Bacteria;D_1__Proteobacteria;D_2__Alphaproteobacteria;D_3__Hyphomicrobiales;D_4__Methylobacteriaceae;D_5__Methylorubrum	0.02 ± 0.02	0.617284		0.03 ± 0.03	1.23457		0.00 ± 0.00	0		-0.03 (-0.09, 0.03)	0.342799		1	1						-0.948928	0.344106	0.421699			0.500 (0.483, 0.517)										0.393663	0.494327	1		0.74	0.640079		-0.95416	0.603945	0.68288
D_0__Bacteria;D_1__Proteobacteria;D_2__Alphaproteobacteria;D_3__Hyphomicrobiales;D_4__Nitrobacteraceae;D_5__Bradyrhizobium	0.01 ± 0.01	0.617284		0.02 ± 0.02	1.23457		0.00 ± 0.00	0		-0.02 (-0.06, 0.02)	0.31882		1	1						-0.997012	0.320283	0.404821			0.506 (0.494, 0.518)										0.0767198	0.516201	1					-3.31981	0.0351516	0.190672
D_0__Bacteria;D_1__Proteobacteria;D_2__Alphaproteobacteria;D_3__Hyphomicrobiales;D_4__Nitrobacteraceae;D_5__Rhodopseudomonas	0.00 ± 0.00	0		0.00 ± 0.00	0		0.00 ± 0.00	0		0.00 (-0.01, 0.00)	0.31882		1	1						-0.997012	0.320283	0.404821			0.506 (0.494, 0.518)										0.0292208	0.534308	0.994889					-1.73514	0.0855126	0.196906
D_0__Bacteria;D_1__Proteobacteria;D_2__Alphaproteobacteria;D_3__Hyphomicrobiales;D_4__Phyllobacteriaceae;D_5__Aquamicrobium	0.00 ± 0.00	0		0.00 ± 0.00	0		0.00 ± 0.00	0		0.00 (-0.01, 0.00)	0.31882		1	1						-0.998885	0.319378	0.404821			0.506 (0.494, 0.518)										0.066472	0.504122	1					-1.36006	0.118801	0.220966
D_0__Bacteria;D_1__Proteobacteria;D_2__Alphaproteobacteria;D_3__Hyphomicrobiales;D_4__Rhizobiaceae;D_5__Rhizobium	0.00 ± 0.00	0		0.00 ± 0.00	0		0.00 ± 0.00	0		0.00 (-0.01, 0.00)	0.31882		1	1						-0.997012	0.320283	0.404821			0.506 (0.494, 0.518)										0.0644314	0.514449	0.996835					-1.71962	0.0863536	0.197077
D_0__Bacteria;D_1__Proteobacteria;D_2__Alphaproteobacteria;D_3__Hyphomicrobiales;D_4__Roseiarcaceae;D_5__Roseiarcus	0.00 ± 0.00	0		0.00 ± 0.00	0		0.00 ± 0.00	0		0.00 (0.00, 0.00)	0.31882		1	1						1.00627	0.315824	0.404821			0.506 (0.494, 0.518)										0.443126	0.48094	0.993956					0.757513	0.257816	0.366059
D_0__Bacteria;D_1__Proteobacteria;D_2__Alphaproteobacteria;D_3__Rhodobacterales;D_4__Rhodobacteraceae;D_5__Fuscovulum	0.02 ± 0.02	0.617284		0.04 ± 0.03	1.23457		0.00 ± 0.00	0		-0.04 (-0.10, 0.02)	0.209429		0.100348	0.522647		AN	3.26045	0.0435183		-1.25591	0.211003	0.404821			0.525 (0.501, 0.548)										-0.428804	0.541397	1		0.04	0.281987		-5.13523	0.00614768	0.0931206
D_0__Bacteria;D_1__Proteobacteria;D_2__Alphaproteobacteria;D_3__Rhodobacterales;D_4__Rhodobacteraceae;D_5__Paracoccus	0.00 ± 0.00	0		0.00 ± 0.00	0		0.01 ± 0.01	0		0.01 (-0.01, 0.02)	0.272773		0.181449	0.73165						1.09702	0.274303	0.404821			0.519 (0.498, 0.539)										0.726211	0.442261	1					3.13454	0.0174671	0.141596
D_0__Bacteria;D_1__Proteobacteria;D_2__Alphaproteobacteria;D_3__Rhodospirillales;D_4__Acetobacteraceae;D_5__Acidocella	0.00 ± 0.00	0		0.01 ± 0.01	0		0.00 ± 0.00	0		-0.01 (-0.02, 0.01)	0.269075		0.371093	0.897807						-1.10914	0.269057	0.404821			0.512 (0.495, 0.529)										-0.169638	0.502824	1					-2.12497	0.07557	0.195617
D_0__Bacteria;D_1__Proteobacteria;D_2__Alphaproteobacteria;D_3__Rhodospirillales;D_4__Acetobacteraceae;D_5__Caldovatus	0.01 ± 0.00	0		0.01 ± 0.01	0		0.00 ± 0.00	0		-0.01 (-0.03, 0.01)	0.208203		0.371093	0.897807						-1.26673	0.207115	0.404821			0.512 (0.495, 0.529)										0.0841226	0.536455	1					-2.93662	0.0197955	0.149164
D_0__Bacteria;D_1__Proteobacteria;D_2__Alphaproteobacteria;D_3__Rhodospirillales;D_4__Acetobacteraceae;D_5__Dankookia	0.00 ± 0.00	0		0.00 ± 0.00	0		0.00 ± 0.00	0		0.00 (-0.01, 0.00)	0.31882		1	1						-0.998885	0.319378	0.404821			0.506 (0.494, 0.518)										0.124507	0.542511	0.998442					-1.43845	0.113302	0.216145
D_0__Bacteria;D_1__Proteobacteria;D_2__Alphaproteobacteria;D_3__Rhodospirillales;D_4__Acetobacteraceae;D_5__Roseomonas	0.00 ± 0.00	0		0.01 ± 0.01	0		0.00 ± 0.00	0		-0.01 (-0.03, 0.01)	0.31882		1	1						-0.997012	0.320283	0.404821			0.506 (0.494, 0.518)										-0.0275208	0.499654	1					-2.73429	0.0479099	0.190672
D_0__Bacteria;D_1__Proteobacteria;D_2__Alphaproteobacteria;D_3__Rhodospirillales;D_4__Azospirillaceae;D_5__Azospirillum	0.00 ± 0.00	0		0.01 ± 0.01	0		0.00 ± 0.00	0		-0.01 (-0.02, 0.00)	0.287433		0.371093	0.897807						-1.06381	0.289036	0.404821			0.512 (0.495, 0.529)										-0.230541	0.506217	1					-3.90477	0.011646	0.117089
D_0__Bacteria;D_1__Proteobacteria;D_2__Alphaproteobacteria;D_3__Rhodospirillales;D_4__Azospirillaceae;D_5__Skermanella	0.00 ± 0.00	0		0.01 ± 0.01	0		0.00 ± 0.00	0		-0.01 (-0.02, 0.00)	0.176941		0.371093	0.897807						-1.35163	0.178426	0.404821			0.512 (0.495, 0.529)										-0.13388	0.470307	0.999916					-4.09196	0.0105353	0.111976
D_0__Bacteria;D_1__Proteobacteria;D_2__Alphaproteobacteria;D_3__Rhodospirillales;D_4__Rhodospirillaceae;D_5__Insolitispirillum	0.00 ± 0.00	0		0.00 ± 0.00	0		0.00 ± 0.00	0		0.00 (0.00, 0.00)	0.31882		1	1						-0.997012	0.320283	0.404821			0.506 (0.494, 0.518)										0.119075	0.503102	0.995522					-0.874798	0.155744	0.264551
D_0__Bacteria;D_1__Proteobacteria;D_2__Alphaproteobacteria;D_3__Rickettsiales;D_4__Anaplasmataceae;D_5__	0.00 ± 0.00	0		0.00 ± 0.00	0		0.00 ± 0.00	0		0.00 (-0.01, 0.00)	0.31882		1	1						-0.998885	0.319378	0.404821			0.506 (0.494, 0.518)										0.0393574	0.474916	1					-1.84476	0.0886567	0.197487
D_0__Bacteria;D_1__Proteobacteria;D_2__Alphaproteobacteria;D_3__Rickettsiales;D_4__Rickettsiaceae;D_5__Rickettsia	0.00 ± 0.00	0		0.00 ± 0.00	0		0.00 ± 0.00	0		0.00 (-0.01, 0.01)	0.482816		1	1						-0.702494	0.483405	0.558157			0.500 (0.483, 0.517)										0.201603	0.503469	1					0.0678405	0.965704	0.978402
D_0__Bacteria;D_1__Proteobacteria;D_2__Alphaproteobacteria;D_3__Sphingomonadales;D_4__Erythrobacteraceae;D_5__Erythrobacter	0.01 ± 0.00	0		0.00 ± 0.00	0		0.01 ± 0.01	0		0.01 (-0.01, 0.02)	0.540541		1	1						0.615916	0.538836	0.612314			0.500 (0.483, 0.517)										0.336336	0.478819	0.996108					-0.90946	0.402115	0.50197
D_0__Bacteria;D_1__Proteobacteria;D_2__Alphaproteobacteria;D_3__Sphingomonadales;D_4__Erythrobacteraceae;D_5__Pelagerythrobacter	0.01 ± 0.00	0		0.01 ± 0.01	0		0.00 ± 0.00	0		-0.01 (-0.03, 0.00)	0.116908		0.17753	0.73165						-1.56805	0.118871	0.404821			0.519 (0.492, 0.545)										-0.420392	0.490333	1					-2.66584	0.111924	0.215785
D_0__Bacteria;D_1__Proteobacteria;D_2__Alphaproteobacteria;D_3__Sphingomonadales;D_4__Sphingomonadaceae;D_5__Blastomonas	0.00 ± 0.00	0		0.00 ± 0.00	0		0.00 ± 0.00	0		0.00 (0.00, 0.00)	0.31882		1	1						-0.997012	0.320283	0.404821			0.506 (0.494, 0.518)										0.181312	0.50914	1					-1.10315	0.131024	0.232099
D_0__Bacteria;D_1__Proteobacteria;D_2__Alphaproteobacteria;D_3__Sphingomonadales;D_4__Sphingomonadaceae;D_5__Novosphingobium	0.01 ± 0.00	0		0.01 ± 0.01	0		0.01 ± 0.01	0		-0.01 (-0.02, 0.01)	0.505449		0.271899	0.897807						-0.668442	0.504827	0.580706			0.530 (0.499, 0.562)										-0.633688	0.454516	1					-0.846314	0.552028	0.637747
D_0__Bacteria;D_1__Proteobacteria;D_2__Alphaproteobacteria;D_3__Sphingomonadales;D_4__Sphingomonadaceae;D_5__Sphingobium	0.02 ± 0.02	0.617284		0.04 ± 0.04	1.23457		0.00 ± 0.00	0		-0.04 (-0.13, 0.05)	0.372018		0.789268	1						-0.89313	0.373146	0.44706			0.506 (0.485, 0.527)										-0.0508512	0.532701	1		0.77	0.78355		-1.65705	0.249319	0.362291
D_0__Bacteria;D_1__Proteobacteria;D_2__Alphaproteobacteria;D_3__Sphingomonadales;D_4__Sphingomonadaceae;D_5__Sphingomonas	0.02 ± 0.01	0.617284		0.04 ± 0.02	1.23457		0.00 ± 0.00	0		-0.03 (-0.07, 0.01)	0.106251		0.183431	0.731771						-1.61798	0.107662	0.404821			0.525 (0.491, 0.558)										-0.442057	0.5225	0.994587					-3.00928	0.231432	0.347148
D_0__Bacteria;D_1__Proteobacteria;D_2__Alphaproteobacteria;D_3__Sphingomonadales;D_4__Sphingomonadaceae;D_5__Sphingorhabdus	0.00 ± 0.00	0		0.00 ± 0.00	0		0.00 ± 0.00	0		0.00 (0.00, 0.00)	0.31882		1	1						-0.997012	0.320283	0.404821			0.506 (0.494, 0.518)										0.0212527	0.520711	1					-1.31116	0.112838	0.216145
D_0__Bacteria;D_1__Proteobacteria;D_2__Betaproteobacteria;D_3__Burkholderiales;D_4__;D_5__Aquariibacter	0.01 ± 0.01	0		0.01 ± 0.01	0		0.00 ± 0.00	0		-0.01 (-0.03, 0.01)	0.31882		1	1						-0.997012	0.320283	0.404821			0.506 (0.494, 0.518)										0.0367792	0.522352	0.995222					-2.53212	0.0535195	0.190672
D_0__Bacteria;D_1__Proteobacteria;D_2__Betaproteobacteria;D_3__Burkholderiales;D_4__;D_5__Paucibacter	0.00 ± 0.00	0		0.00 ± 0.00	0		0.00 ± 0.00	0		0.00 (0.00, 0.00)	0.31882		1	1						-1.00627	0.315824	0.404821			0.506 (0.494, 0.518)										0.157261	0.506268	1					-0.854123	0.233111	0.347571
D_0__Bacteria;D_1__Proteobacteria;D_2__Betaproteobacteria;D_3__Burkholderiales;D_4__;D_5__Sphaerotilus	0.00 ± 0.00	0		0.00 ± 0.00	0		0.00 ± 0.00	0		0.00 (-0.01, 0.00)	0.166247		0.371093	0.897807						-1.38442	0.168182	0.404821			0.512 (0.495, 0.529)										-0.14388	0.514476	1					-2.94841	0.0199964	0.149164
D_0__Bacteria;D_1__Proteobacteria;D_2__Betaproteobacteria;D_3__Burkholderiales;D_4__;D_5__Tepidimonas	0.00 ± 0.00	0		0.00 ± 0.00	0		0.00 ± 0.00	0		0.00 (-0.01, 0.00)	0.318799		0.422678	0.937895						-0.996319	0.320619	0.404821			0.506 (0.485, 0.527)										0.103776	0.495675	1					-2.58745	0.101133	0.204465
D_0__Bacteria;D_1__Proteobacteria;D_2__Betaproteobacteria;D_3__Burkholderiales;D_4__;D_5__Thiomonas	0.00 ± 0.00	0		0.00 ± 0.00	0		0.00 ± 0.00	0		0.00 (0.00, 0.00)	0.31882		1	1						1.00627	0.315824	0.404821			0.506 (0.494, 0.518)										0.453374	0.474882	1					0.542218	0.319899	0.423496
D_0__Bacteria;D_1__Proteobacteria;D_2__Betaproteobacteria;D_3__Burkholderiales;D_4__Alcaligenaceae;D_5__Achromobacter	0.06 ± 0.04	1.23457		0.11 ± 0.09	2.46914		0.00 ± 0.00	0		-0.11 (-0.29, 0.07)	0.215265		0.0360317	0.269642		AN	2.99666	0.0128514		-1.23877	0.217266	0.404821			0.537 (0.508, 0.566)										-0.855986	0.423434	0.991699		0.02	0.139394		-6.68986	0.00123963	0.0461144
D_0__Bacteria;D_1__Proteobacteria;D_2__Betaproteobacteria;D_3__Burkholderiales;D_4__Burkholderiaceae;D_5__Burkholderia	0.01 ± 0.01	0.617284		0.01 ± 0.01	1.23457		0.00 ± 0.00	0		-0.01 (-0.04, 0.01)	0.31882		1	1						-0.997012	0.320283	0.404821			0.506 (0.494, 0.518)										0.0928611	0.503741	0.997632					-2.53066	0.0536149	0.190672
D_0__Bacteria;D_1__Proteobacteria;D_2__Betaproteobacteria;D_3__Burkholderiales;D_4__Burkholderiaceae;D_5__Cupriavidus	0.07 ± 0.05	0.617284		0.11 ± 0.10	1.23457		0.02 ± 0.01	0		-0.10 (-0.30, 0.11)	0.345634		0.683481	1						-0.942575	0.347337	0.422894		-0.147389	0.512 (0.475, 0.549)										-0.0171862	0.535937	1		0.88	0.821923		-0.731189	0.810836	0.854479
D_0__Bacteria;D_1__Proteobacteria;D_2__Betaproteobacteria;D_3__Burkholderiales;D_4__Burkholderiaceae;D_5__Polynucleobacter	0.01 ± 0.01	0.617284		0.02 ± 0.02	1.23457		0.00 ± 0.00	0		-0.02 (-0.06, 0.01)	0.239321		0.422678	0.937895						-1.17939	0.240018	0.404821			0.506 (0.485, 0.527)										-0.124646	0.53009	1					-2.31969	0.0775696	0.196689
D_0__Bacteria;D_1__Proteobacteria;D_2__Betaproteobacteria;D_3__Burkholderiales;D_4__Burkholderiaceae;D_5__Ralstonia	0.01 ± 0.00	0		0.01 ± 0.01	0		0.00 ± 0.00	0		-0.01 (-0.03, 0.00)	0.106736		0.294507	0.897807						-1.61807	0.107642	0.404821			0.513 (0.483, 0.542)										-0.17181	0.540368	1					-4.10514	0.0490747	0.190672
D_0__Bacteria;D_1__Proteobacteria;D_2__Betaproteobacteria;D_3__Burkholderiales;D_4__Comamonadaceae;D_5__Acidovorax	0.03 ± 0.03	0.617284		0.06 ± 0.05	1.23457		0.00 ± 0.00	0		-0.06 (-0.16, 0.04)	0.253156		0.100348	0.522647		AN	3.14894	0.0435183		-1.14451	0.254141	0.404821			0.525 (0.501, 0.548)										-0.392333	0.469875	0.999271		0.04	0.136364		-4.10608	0.0110509	0.114193
D_0__Bacteria;D_1__Proteobacteria;D_2__Betaproteobacteria;D_3__Burkholderiales;D_4__Comamonadaceae;D_5__Brachymonas	0.00 ± 0.00	0		0.00 ± 0.00	0		0.00 ± 0.00	0		0.00 (0.00, 0.00)	0.157825		0.371093	0.897807						1.41959	0.157696	0.404821			0.512 (0.495, 0.529)										0.591353	0.450217	0.994502					1.50983	0.0959282	0.201612
D_0__Bacteria;D_1__Proteobacteria;D_2__Betaproteobacteria;D_3__Burkholderiales;D_4__Comamonadaceae;D_5__Comamonas	0.00 ± 0.00	0		0.00 ± 0.00	0		0.00 ± 0.00	0		0.00 (0.00, 0.00)	0.258946		0.371093	0.897807						-1.13332	0.258797	0.404821			0.512 (0.495, 0.529)										-0.0704908	0.46441	0.994283					-1.76321	0.0929901	0.199563
D_0__Bacteria;D_1__Proteobacteria;D_2__Betaproteobacteria;D_3__Burkholderiales;D_4__Comamonadaceae;D_5__Diaphorobacter	0.00 ± 0.00	0		0.00 ± 0.00	0		0.00 ± 0.00	0		0.00 (-0.01, 0.00)	0.26181		0.422678	0.937895						-1.12469	0.262425	0.404821			0.506 (0.485, 0.527)										0.0586531	0.519118	1					-0.949173	0.89272	0.925047
D_0__Bacteria;D_1__Proteobacteria;D_2__Betaproteobacteria;D_3__Burkholderiales;D_4__Comamonadaceae;D_5__Hydrogenophaga	0.00 ± 0.00	0		0.00 ± 0.00	0		0.00 ± 0.00	0		0.00 (0.00, 0.00)	0.510558		1	1						-0.657739	0.511663	0.586769			0.500 (0.483, 0.517)										0.264289	0.545973	1					-0.0796254	0.801412	0.846947
D_0__Bacteria;D_1__Proteobacteria;D_2__Betaproteobacteria;D_3__Burkholderiales;D_4__Comamonadaceae;D_5__Limnohabitans	0.02 ± 0.01	0.617284		0.03 ± 0.02	1.23457		0.00 ± 0.00	0		-0.03 (-0.07, 0.01)	0.191043		0.0934925	0.508111						-1.31172	0.191519	0.404821			0.525 (0.496, 0.554)										-0.463095	0.489803	0.994622					-3.27233	0.056614	0.190672
D_0__Bacteria;D_1__Proteobacteria;D_2__Betaproteobacteria;D_3__Burkholderiales;D_4__Comamonadaceae;D_5__Ottowia	0.10 ± 0.02	1.23457		0.16 ± 0.04	2.46914		0.04 ± 0.01	0		-0.12 (-0.20, -0.04)	0.0048959		0.000285647	0.00595098		AN	2.88729	0.0143468		-2.8362	0.00516354	0.129089		-1.61814	0.590 (0.519, 0.660)		-0.581604	0.188964	-3.07786	0.0035823	0.00839011	TRUE	TRUE		-1.9608	0.0895521	0.991074		0.01	0.004329		-1.74149	0.0762484	0.195617
D_0__Bacteria;D_1__Proteobacteria;D_2__Betaproteobacteria;D_3__Burkholderiales;D_4__Comamonadaceae;D_5__Pelomonas	0.00 ± 0.00	0		0.00 ± 0.00	0		0.00 ± 0.00	0		0.00 (-0.01, 0.01)	0.960716		1	1						0.0501636	0.960055	0.965203			0.494 (0.467, 0.521)										0.211892	0.50979	1					-0.425498	0.619489	0.694126
D_0__Bacteria;D_1__Proteobacteria;D_2__Betaproteobacteria;D_3__Burkholderiales;D_4__Comamonadaceae;D_5__Polaromonas	0.00 ± 0.00	0		0.00 ± 0.00	0		0.00 ± 0.00	0		0.00 (0.00, 0.00)	0.31882		1	1						0.997012	0.320283	0.404821			0.506 (0.494, 0.518)										0.332057	0.511256	0.995638					0.859659	0.153877	0.263789
D_0__Bacteria;D_1__Proteobacteria;D_2__Betaproteobacteria;D_3__Burkholderiales;D_4__Comamonadaceae;D_5__Schlegelella	0.00 ± 0.00	0		0.00 ± 0.00	0		0.00 ± 0.00	0		0.00 (0.00, 0.00)	0.31882		1	1						0.997012	0.320283	0.404821			0.506 (0.494, 0.518)										0.369771	0.506995	0.996023
D_0__Bacteria;D_1__Proteobacteria;D_2__Betaproteobacteria;D_3__Burkholderiales;D_4__Comamonadaceae;D_5__Variovorax	0.00 ± 0.00	0		0.00 ± 0.00	0		0.00 ± 0.00	0		0.00 (-0.01, 0.00)	0.216269		0.371093	0.897807						-1.23993	0.216841	0.404821			0.512 (0.495, 0.529)										-0.0900938	0.523571	1					-2.44161	0.0563182	0.190672
D_0__Bacteria;D_1__Proteobacteria;D_2__Betaproteobacteria;D_3__Burkholderiales;D_4__Oxalobacteraceae;D_5__Herbaspirillum	0.00 ± 0.00	0		0.00 ± 0.00	0		0.00 ± 0.00	0		0.00 (-0.01, 0.00)	0.31882		1	1						-1.00627	0.315824	0.404821			0.506 (0.494, 0.518)										0.260187	0.503125	1					-0.776444	0.262114	0.370747
D_0__Bacteria;D_1__Proteobacteria;D_2__Betaproteobacteria;D_3__Burkholderiales;D_4__Sutterellaceae;D_5__Parasutterella	0.00 ± 0.00	0		0.00 ± 0.00	0		0.00 ± 0.00	0		0.00 (0.00, 0.00)	0.31882		1	1						-0.998885	0.319378	0.404821			0.506 (0.494, 0.518)										0.101377	0.550254	1					-2.11234	0.07604	0.195617
D_0__Bacteria;D_1__Proteobacteria;D_2__Betaproteobacteria;D_3__Burkholderiales;D_4__Sutterellaceae;D_5__Sutterella	0.02 ± 0.01	0		0.04 ± 0.01	0		0.00 ± 0.00	0		-0.04 (-0.07, -0.01)	0.01215		0.0001888	0.0041647		AN	2.65702	0.000826956		-2.57895	0.0108221	0.211054		-1.88922	0.596 (0.542, 0.650)		-0.631477	0.163231	-3.86862	0.000889052	0.00272847	TRUE	TRUE		-2.20157	0.0975365	0.892135					-3.33613	0.0168816	0.141596
D_0__Bacteria;D_1__Proteobacteria;D_2__Betaproteobacteria;D_3__Neisseriales;D_4__Neisseriaceae;D_5__	0.00 ± 0.00	0		0.00 ± 0.00	0		0.00 ± 0.00	0		0.00 (0.00, 0.00)	0.31882		1	1						0.997012	0.320283	0.404821			0.506 (0.494, 0.518)										0.423327	0.444031	1					1.28916	0.111259	0.215785
D_0__Bacteria;D_1__Proteobacteria;D_2__Betaproteobacteria;D_3__Neisseriales;D_4__Neisseriaceae;D_5__Alysiella	0.02 ± 0.01	0.617284		0.00 ± 0.00	0		0.03 ± 0.03	1.23457		0.03 (-0.02, 0.09)	0.218487		0.371093	0.897807						1.23387	0.219082	0.404821			0.512 (0.495, 0.529)										0.844329	0.403176	1		0.35	0.460478		4.38762	0.0204498	0.149164
D_0__Bacteria;D_1__Proteobacteria;D_2__Betaproteobacteria;D_3__Neisseriales;D_4__Neisseriaceae;D_5__Bergeriella	0.00 ± 0.00	0		0.00 ± 0.00	0		0.00 ± 0.00	0		0.00 (0.00, 0.00)	0.31882		1	1						0.998885	0.319378	0.404821			0.506 (0.494, 0.518)										0.461084	0.486458	0.998829					0.757695	0.20029	0.308845
D_0__Bacteria;D_1__Proteobacteria;D_2__Betaproteobacteria;D_3__Neisseriales;D_4__Neisseriaceae;D_5__Crenobacter	0.00 ± 0.00	0		0.00 ± 0.00	0		0.00 ± 0.00	0		0.00 (0.00, 0.00)	0.31882		1	1						-1.00627	0.315824	0.404821			0.506 (0.494, 0.518)										0.0790061	0.521872	1					-0.62498	0.307818	0.413545
D_0__Bacteria;D_1__Proteobacteria;D_2__Betaproteobacteria;D_3__Neisseriales;D_4__Neisseriaceae;D_5__Eikenella	0.21 ± 0.06	3.7037		0.21 ± 0.11	2.46914		0.20 ± 0.06	4.93827		-0.01 (-0.26, 0.25)	0.946793		0.971752	1						-0.066613	0.946974	0.959771		0.325539	0.492 (0.411, 0.574)		0.0373609	0.209597	0.178251	0.859056	0.878804	FALSE	TRUE		0.599709	0.554348	1		0.83	0.821923		0.453874	0.558602	0.643344
D_0__Bacteria;D_1__Proteobacteria;D_2__Betaproteobacteria;D_3__Neisseriales;D_4__Neisseriaceae;D_5__Kingella	0.73 ± 0.34	12.963		0.42 ± 0.13	13.5802		1.04 ± 0.67	12.3457		0.62 (-0.73, 1.97)	0.365476		0.290713	0.897807						0.906875	0.365854	0.440745		1.6367	0.449 (0.371, 0.527)		0.284237	0.241017	1.17932	0.243086	0.322905	FALSE	TRUE		-0.826609	0.439226	1		0.67	0.791818		1.11052	0.307936	0.413545
D_0__Bacteria;D_1__Proteobacteria;D_2__Betaproteobacteria;D_3__Neisseriales;D_4__Neisseriaceae;D_5__Morococcus	0.15 ± 0.13	1.23457		0.26 ± 0.26	1.23457		0.04 ± 0.03	1.23457		-0.22 (-0.75, 0.30)	0.407377		0.787406	1						-0.830743	0.407373	0.483433			0.488 (0.458, 0.517)										0.507652	0.494471	1		0.67	0.821782		0.635018	0.589563	0.670696
D_0__Bacteria;D_1__Proteobacteria;D_2__Betaproteobacteria;D_3__Neisseriales;D_4__Neisseriaceae;D_5__Neisseria	5.53 ± 0.72	57.4074		7.94 ± 1.27	69.1358		3.13 ± 0.61	45.679		-4.81 (-7.58, -2.03)	0.000784465		0.000128153	0.00300359		AN	4.33953	0.00283752		-3.48379	0.00063978	0.0266575		-0.929111	0.635 (0.548, 0.723)		-1.27124	0.31037	-4.0959	7.37803e-05	0.000345602	TRUE	FALSE		-1.11684	0.283507	1		0.01	0.0565657		-1.37529	0.00742011	0.0985815
D_0__Bacteria;D_1__Proteobacteria;D_2__Betaproteobacteria;D_3__Neisseriales;D_4__Neisseriaceae;D_5__Simonsiella	0.02 ± 0.02	0.617284		0.00 ± 0.00	0		0.04 ± 0.04	1.23457		0.04 (-0.03, 0.11)	0.303947		0.371093	0.897807						1.03042	0.304387	0.404821			0.506 (0.485, 0.527)										0.556388	0.4664	1		0.38	0.624148		1.92264	0.347273	0.448612
D_0__Bacteria;D_1__Proteobacteria;D_2__Betaproteobacteria;D_3__Neisseriales;D_4__Neisseriaceae;D_5__Snodgrassella	0.20 ± 0.09	4.32099		0.07 ± 0.04	2.46914		0.34 ± 0.17	6.17284		0.27 (-0.08, 0.62)	0.131861		0.0670977	0.405833						1.54717	0.123823	0.404821		1.21339	0.540 (0.486, 0.595)		0.870813	0.189666	4.5913	0.000176887	0.000684477	TRUE	FALSE		1.42079	0.241086	0.99124		0.36	0.485955		0.503916	0.796501	0.844155
D_0__Bacteria;D_1__Proteobacteria;D_2__Betaproteobacteria;D_3__Neisseriales;D_4__Neisseriaceae;D_5__Uruburuella	0.00 ± 0.00	0		0.00 ± 0.00	0		0.00 ± 0.00	0		0.00 (0.00, 0.00)	0.31882		1	1						-0.997012	0.320283	0.404821			0.506 (0.494, 0.518)										0.00424113	0.536626	0.997856					-0.636315	0.192614	0.301678
D_0__Bacteria;D_1__Proteobacteria;D_2__Betaproteobacteria;D_3__Nitrosomonadales;D_4__Methylophilaceae;D_5__Methylophilus	0.03 ± 0.02	0.617284		0.06 ± 0.04	1.23457		0.00 ± 0.00	0		-0.06 (-0.14, 0.03)	0.179383		0.0590582	0.369825		AN	3.01601	0.023573		-1.34709	0.179882	0.404821			0.531 (0.504, 0.557)										-0.774968	0.458687	0.998571		0.03	0.0824916		-4.51002	0.00556381	0.0931206
D_0__Bacteria;D_1__Proteobacteria;D_2__Betaproteobacteria;D_3__Nitrosomonadales;D_4__Methylophilaceae;D_5__Methyloradius	0.00 ± 0.00	0		0.00 ± 0.00	0		0.00 ± 0.00	0		0.00 (0.00, 0.00)	0.31882		1	1						-0.997012	0.320283	0.404821			0.506 (0.494, 0.518)										0.233342	0.520094	1					-0.596328	0.199607	0.308845
D_0__Bacteria;D_1__Proteobacteria;D_2__Betaproteobacteria;D_3__Nitrosomonadales;D_4__Methylophilaceae;D_5__Methylovorus	0.00 ± 0.00	0		0.00 ± 0.00	0		0.00 ± 0.00	0		0.00 (0.00, 0.00)	0.31882		1	1						-0.997012	0.320283	0.404821			0.506 (0.494, 0.518)										0.0967141	0.494112	1					-0.787411	0.167839	0.276267
D_0__Bacteria;D_1__Proteobacteria;D_2__Betaproteobacteria;D_3__Nitrosomonadales;D_4__Nitrosomonadaceae;D_5__Nitrosomonas	0.00 ± 0.00	0		0.01 ± 0.01	0		0.00 ± 0.00	0		-0.01 (-0.02, 0.01)	0.31882		1	1						-0.997012	0.320283	0.404821			0.506 (0.494, 0.518)										0.0359753	0.50282	1					-2.28473	0.061591	0.190945
D_0__Bacteria;D_1__Proteobacteria;D_2__Betaproteobacteria;D_3__Nitrosomonadales;D_4__Sterolibacteriaceae;D_5__Methyloversatilis	0.01 ± 0.01	0.617284		0.02 ± 0.02	1.23457		0.00 ± 0.00	0		-0.02 (-0.05, 0.02)	0.31882		1	1						-0.997012	0.320283	0.404821			0.506 (0.494, 0.518)										-0.0712186	0.52458	1					-2.91908	0.043308	0.190672
D_0__Bacteria;D_1__Proteobacteria;D_2__Betaproteobacteria;D_3__Rhodocyclales;D_4__Azonexaceae;D_5__Azonexus	0.00 ± 0.00	0		0.00 ± 0.00	0		0.00 ± 0.00	0		0.00 (-0.01, 0.00)	0.31882		1	1						-0.998885	0.319378	0.404821			0.506 (0.494, 0.518)										0.181838	0.522147	0.994694					-1.45624	0.111953	0.215785
D_0__Bacteria;D_1__Proteobacteria;D_2__Betaproteobacteria;D_3__Rhodocyclales;D_4__Rhodocyclaceae;D_5__Azovibrio	0.00 ± 0.00	0		0.00 ± 0.00	0		0.00 ± 0.00	0		0.00 (-0.01, 0.00)	0.31882		1	1						-0.997012	0.320283	0.404821			0.506 (0.494, 0.518)										0.0199162	0.523518	1					-2.29698	0.0611802	0.190945
D_0__Bacteria;D_1__Proteobacteria;D_2__Betaproteobacteria;D_3__Rhodocyclales;D_4__Rhodocyclaceae;D_5__Oryzomicrobium	0.00 ± 0.00	0		0.00 ± 0.00	0		0.00 ± 0.00	0		0.00 (-0.01, 0.00)	0.19773		0.371093	0.897807						-1.28791	0.199659	0.404821			0.512 (0.495, 0.529)										-0.0647986	0.48518	0.998556					-3.43412	0.0152945	0.141596
D_0__Bacteria;D_1__Proteobacteria;D_2__Betaproteobacteria;D_3__Rhodocyclales;D_4__Rhodocyclaceae;D_5__Propionivibrio	0.00 ± 0.00	0		0.00 ± 0.00	0		0.00 ± 0.00	0		0.00 (0.00, 0.00)	0.0449528		0.100348	0.522647		AN	3.69067	0.0435183		-2.02638	0.0444082	0.404821			0.525 (0.501, 0.548)										-0.417835	0.479009	0.994708					-2.54322	0.025582	0.159047
D_0__Bacteria;D_1__Proteobacteria;D_2__Deltaproteobacteria;D_3__;D_4__;D_5__	0.00 ± 0.00	0		0.00 ± 0.00	0		0.01 ± 0.00	0		0.01 (0.00, 0.01)	0.103051		0.181449	0.73165						1.65902	0.0990952	0.404821			0.519 (0.498, 0.539)										0.849655	0.395206	0.996649					2.64038	0.0234228	0.153177
D_0__Bacteria;D_1__Proteobacteria;D_2__Deltaproteobacteria;D_3__Desulfobacterales;D_4__Desulfobacteraceae;D_5__Desulfatiglans	0.00 ± 0.00	0		0.00 ± 0.00	0		0.00 ± 0.00	0		0.00 (0.00, 0.00)	0.436136		0.371093	0.897807						-0.779516	0.436842	0.513529			0.506 (0.485, 0.527)										0.0770773	0.533657	1					-1.33936	0.256713	0.36589
D_0__Bacteria;D_1__Proteobacteria;D_2__Deltaproteobacteria;D_3__Desulfobacterales;D_4__Desulfobulbaceae;D_5__Desulfobulbus	0.01 ± 0.00	0		0.01 ± 0.01	0		0.00 ± 0.00	0		-0.01 (-0.02, 0.01)	0.245875		0.293622	0.897807						-1.16454	0.245963	0.404821		-1.06727	0.525 (0.488, 0.562)										-0.464854	0.489626	0.997282					-4.52153	0.0216761	0.152142
D_0__Bacteria;D_1__Proteobacteria;D_2__Deltaproteobacteria;D_3__Desulfovibrionales;D_4__Desulfomicrobiaceae;D_5__Desulfomicrobium	0.01 ± 0.00	0		0.02 ± 0.01	0		0.00 ± 0.00	0		-0.02 (-0.03, 0.00)	0.0473192		0.0144328	0.159186		AN	3.13568	0.0165022		-1.99779	0.0474558	0.404821		-2.10261	0.550 (0.510, 0.589)										-1.08996	0.345036	0.99438					-2.53819	0.119482	0.220966
D_0__Bacteria;D_1__Proteobacteria;D_2__Deltaproteobacteria;D_3__Desulfovibrionales;D_4__Desulfovibrionaceae;D_5__Bilophila	0.01 ± 0.01	0.617284		0.02 ± 0.02	1.23457		0.00 ± 0.00	0		-0.02 (-0.05, 0.01)	0.280777		0.371093	0.897807						-1.0786	0.28241	0.404821			0.512 (0.495, 0.529)										-0.274214	0.491615	0.998401					-4.55517	0.00827747	0.103521
D_0__Bacteria;D_1__Proteobacteria;D_2__Deltaproteobacteria;D_3__Desulfovibrionales;D_4__Desulfovibrionaceae;D_5__Desulfovibrio	0.01 ± 0.00	0		0.01 ± 0.01	0		0.00 ± 0.00	0		-0.01 (-0.03, 0.00)	0.126865		0.0360317	0.269642						-1.54121	0.125265	0.404821			0.531 (0.500, 0.562)										-0.677884	0.456673	0.996272					-2.07983	0.068141	0.192332
D_0__Bacteria;D_1__Proteobacteria;D_2__Deltaproteobacteria;D_3__Myxococcales;D_4__;D_5__	0.00 ± 0.00	0		0.01 ± 0.00	0		0.00 ± 0.00	0		-0.01 (-0.01, 0.00)	0.156819		0.371093	0.897807						-1.4231	0.156677	0.404821			0.512 (0.495, 0.529)										-0.136894	0.515775	1					-2.69913	0.0488507	0.190672
D_0__Bacteria;D_1__Proteobacteria;D_2__Epsilonproteobacteria;D_3__Campylobacterales;D_4__Campylobacteraceae;D_5__Campylobacter	2.34 ± 0.36	48.7654		1.73 ± 0.27	48.1481		2.95 ± 0.67	49.3827		1.22 (-0.21, 2.64)	0.0942118		0.121378	0.583214						1.68817	0.0933507	0.404821		1.02582	0.487 (0.397, 0.577)		0.323559	0.264773	1.22203	0.223667	0.306251	FALSE	TRUE		1.62266	0.116498	1		0.28	0.485955		1.44276	0.00105896	0.0437702
D_0__Bacteria;D_1__Proteobacteria;D_2__Epsilonproteobacteria;D_3__Campylobacterales;D_4__Helicobacteraceae;D_5__Wolinella	0.03 ± 0.02	1.23457		0.00 ± 0.00	0		0.06 ± 0.04	2.46914		0.06 (-0.02, 0.13)	0.130391		0.441209	0.967563						1.52618	0.128965	0.404821		2.67748	0.489 (0.452, 0.526)										0.342403	0.545472	1		0.42	0.520385		1.44233	0.994314	0.997423
D_0__Bacteria;D_1__Proteobacteria;D_2__Epsilonproteobacteria;D_3__Campylobacterales;D_4__Sulfurovaceae;D_5__	0.00 ± 0.00	0		0.00 ± 0.00	0		0.00 ± 0.00	0		0.00 (0.00, 0.00)	0.31882		1	1						-0.998885	0.319378	0.404821			0.506 (0.494, 0.518)										0.00730514	0.537298	1					-0.847099	0.168623	0.276334
D_0__Bacteria;D_1__Proteobacteria;D_2__Epsilonproteobacteria;D_3__Nautiliales;D_4__Nitratiruptoraceae;D_5__Nitratiruptor	0.02 ± 0.01	0.617284		0.04 ± 0.02	1.23457		0.01 ± 0.01	0		-0.03 (-0.08, 0.03)	0.32656		0.058024	0.369825						-0.992842	0.322305	0.405585		-0.810449	0.514 (0.470, 0.557)										-0.283916	0.565198	1					-1.59714	0.37185	0.468909
D_0__Bacteria;D_1__Proteobacteria;D_2__Gammaproteobacteria;D_3__;D_4__;D_5__	0.01 ± 0.01	0.617284		0.00 ± 0.00	0		0.02 ± 0.02	1.23457		0.02 (-0.01, 0.05)	0.312081		0.371093	0.897807						1.01113	0.313499	0.404821			0.512 (0.495, 0.529)										0.689362	0.476091	0.996839					4.69303	0.00891157	0.103521
D_0__Bacteria;D_1__Proteobacteria;D_2__Gammaproteobacteria;D_3__Aeromonadales;D_4__Aeromonadaceae;D_5__Aeromonas	0.00 ± 0.00	0		0.00 ± 0.00	0		0.00 ± 0.00	0		0.00 (0.00, 0.00)	0.536773		1	1						-0.61643	0.538498	0.612314			0.500 (0.483, 0.517)										0.147494	0.506942	1					-0.896007	0.574179	0.657214
D_0__Bacteria;D_1__Proteobacteria;D_2__Gammaproteobacteria;D_3__Aeromonadales;D_4__Aeromonadaceae;D_5__Pseudaeromonas	0.00 ± 0.00	0		0.00 ± 0.00	0		0.00 ± 0.00	0		0.00 (0.00, 0.00)	0.31882		1	1						-0.997012	0.320283	0.404821			0.506 (0.494, 0.518)										0.077149	0.538124	0.998079					-1.0411	0.136851	0.240135
D_0__Bacteria;D_1__Proteobacteria;D_2__Gammaproteobacteria;D_3__Cardiobacteriales;D_4__Cardiobacteriaceae;D_5__Cardiobacterium	0.09 ± 0.03	2.46914		0.14 ± 0.05	3.7037		0.05 ± 0.03	1.23457		-0.09 (-0.20, 0.02)	0.098804		0.0201136	0.1934						-1.65516	0.0998765	0.404821		-0.177685	0.558 (0.493, 0.624)		-0.626787	0.187275	-3.34688	0.00200573	0.0049586	TRUE	FALSE		-1.27573	0.261333	1		0.05	0.0804598		-1.05944	0.356179	0.453762
D_0__Bacteria;D_1__Proteobacteria;D_2__Gammaproteobacteria;D_3__Chromatiales;D_4__;D_5__	0.00 ± 0.00	0		0.00 ± 0.00	0		0.00 ± 0.00	0		0.00 (0.00, 0.00)	0.31882		1	1						-0.997012	0.320283	0.404821			0.506 (0.494, 0.518)										0.164013	0.492555	1					-0.640545	0.191632	0.301678
D_0__Bacteria;D_1__Proteobacteria;D_2__Gammaproteobacteria;D_3__Enterobacterales;D_4__Enterobacteriaceae;D_5__Enterobacter	0.22 ± 0.16	1.85185		0.04 ± 0.04	1.23457		0.40 ± 0.32	2.46914		0.36 (-0.27, 0.99)	0.26097		0.141482	0.64253						1.14004	0.255994	0.404821			0.525 (0.492, 0.558)										0.973012	0.386039	0.990081		0.28	0.448166		1.18808	0.693377	0.760873
D_0__Bacteria;D_1__Proteobacteria;D_2__Gammaproteobacteria;D_3__Enterobacterales;D_4__Enterobacteriaceae;D_5__Escherichia	0.68 ± 0.39	6.79012		1.24 ± 0.77	9.87654		0.12 ± 0.06	3.7037		-1.11 (-2.64, 0.42)	0.152176		0.00280375	0.0362554		AN	3.68221	0.0123444		-1.44497	0.150445	0.404821		-0.600421	0.587 (0.520, 0.654)		-0.476378	0.232559	-2.04842	0.0476637	0.0815783	FALSE	FALSE		-1.97185	0.0918992	0.986264		0.01	0.0565657		-1.69314	0.253916	0.363549
D_0__Bacteria;D_1__Proteobacteria;D_2__Gammaproteobacteria;D_3__Enterobacterales;D_4__Enterobacteriaceae;D_5__Klebsiella	0.25 ± 0.17	1.23457		0.20 ± 0.17	1.23457		0.30 ± 0.29	1.23457		0.11 (-0.56, 0.77)	0.753021		0.666137	1						0.316585	0.751976	0.805902		0.414333	0.500 (0.457, 0.544)										0.266833	0.579039	1		0.59	0.764205		1.00991	0.609002	0.686512
D_0__Bacteria;D_1__Proteobacteria;D_2__Gammaproteobacteria;D_3__Enterobacterales;D_4__Enterobacteriaceae;D_5__Kluyvera	0.00 ± 0.00	0		0.00 ± 0.00	0		0.00 ± 0.00	0		0.00 (-0.01, 0.01)	0.957878		1	1						-0.053588	0.957331	0.965203			0.506 (0.479, 0.533)										0.0594776	0.517404	1					-1.39772	0.409793	0.508341
D_0__Bacteria;D_1__Proteobacteria;D_2__Gammaproteobacteria;D_3__Enterobacterales;D_4__Enterobacteriaceae;D_5__Phytobacter	0.00 ± 0.00	0		0.00 ± 0.00	0		0.00 ± 0.00	0		0.00 (-0.01, 0.00)	0.31882		1	1						-0.998885	0.319378	0.404821			0.506 (0.494, 0.518)										0.189391	0.475821	0.996986					-1.90182	0.0857493	0.196906
D_0__Bacteria;D_1__Proteobacteria;D_2__Gammaproteobacteria;D_3__Enterobacterales;D_4__Enterobacteriaceae;D_5__Plesiomonas	0.00 ± 0.00	0		0.00 ± 0.00	0		0.00 ± 0.00	0		0.00 (-0.01, 0.00)	0.31882		1	1						-0.997012	0.320283	0.404821			0.506 (0.494, 0.518)										0.0877964	0.521436	1					-2.56288	0.0526512	0.190672
D_0__Bacteria;D_1__Proteobacteria;D_2__Gammaproteobacteria;D_3__Enterobacterales;D_4__Enterobacteriaceae;D_5__Salmonella	0.00 ± 0.00	0		0.00 ± 0.00	0		0.00 ± 0.00	0		0.00 (0.00, 0.00)	0.31882		1	1						-0.998885	0.319378	0.404821			0.506 (0.494, 0.518)										0.178859	0.502826	1					-1.24896	0.127713	0.230627
D_0__Bacteria;D_1__Proteobacteria;D_2__Gammaproteobacteria;D_3__Enterobacterales;D_4__Enterobacteriaceae;D_5__Siccibacter	0.00 ± 0.00	0		0.00 ± 0.00	0		0.00 ± 0.00	0		0.00 (0.00, 0.00)	0.31882		1	1						1.00627	0.315824	0.404821			0.506 (0.494, 0.518)										0.453017	0.497446	0.995788					0.71694	0.27036	0.375276
D_0__Bacteria;D_1__Proteobacteria;D_2__Gammaproteobacteria;D_3__Enterobacterales;D_4__Erwiniaceae;D_5__	0.00 ± 0.00	0		0.00 ± 0.00	0		0.00 ± 0.00	0		0.00 (0.00, 0.00)	0.31882		1	1						-1.00627	0.315824	0.404821			0.506 (0.494, 0.518)										-0.0259834	0.478391	1					-0.845521	0.236857	0.347571
D_0__Bacteria;D_1__Proteobacteria;D_2__Gammaproteobacteria;D_3__Enterobacterales;D_4__Morganellaceae;D_5__Morganella	0.79 ± 0.51	3.08642		0.07 ± 0.05	2.46914		1.52 ± 1.01	3.7037		1.44 (-0.56, 3.45)	0.157207		0.0591721	0.369825						1.41526	0.158961	0.404821			0.513 (0.479, 0.546)										1.01123	0.368593	0.998335		0.23	0.449247		5.64867	0.00323207	0.0744724
D_0__Bacteria;D_1__Proteobacteria;D_2__Gammaproteobacteria;D_3__Enterobacterales;D_4__Yersiniaceae;D_5__Serratia	0.97 ± 0.57	3.08642		1.01 ± 0.94	3.7037		0.93 ± 0.66	2.46914		-0.08 (-2.36, 2.19)	0.941867		0.418492	0.937895						-0.0737816	0.941278	0.956583			0.518 (0.487, 0.549)										-0.0864897	0.5942	1		0.56	0.706856		1.57604	1	1
D_0__Bacteria;D_1__Proteobacteria;D_2__Gammaproteobacteria;D_3__Legionellales;D_4__Coxiellaceae;D_5__Coxiella	0.00 ± 0.00	0		0.00 ± 0.00	0		0.00 ± 0.00	0		0.00 (0.00, 0.00)	0.31882		1	1						0.998885	0.319378	0.404821			0.506 (0.494, 0.518)										0.513022	0.479024	1					0.720969	0.206056	0.314151
D_0__Bacteria;D_1__Proteobacteria;D_2__Gammaproteobacteria;D_3__Legionellales;D_4__Legionellaceae;D_5__Legionella	0.01 ± 0.01	0		0.02 ± 0.01	0		0.00 ± 0.00	0		-0.02 (-0.05, 0.00)	0.108202		0.105645	0.525009						-1.60862	0.109695	0.404821			0.519 (0.492, 0.545)										-0.366658	0.523688	1					-4.64016	0.0388022	0.190672
D_0__Bacteria;D_1__Proteobacteria;D_2__Gammaproteobacteria;D_3__Moraxellales;D_4__Moraxellaceae;D_5__Acinetobacter	0.21 ± 0.10	3.7037		0.18 ± 0.12	3.7037		0.24 ± 0.16	3.7037		0.06 (-0.33, 0.45)	0.760011		0.949944	1						0.308521	0.758092	0.809928		1.47687	0.476 (0.427, 0.524)		-0.462521	0.184517	-2.50665	0.0251415	0.0466166	TRUE	FALSE		-0.389279	0.587172	1		0.36	0.518519		-0.532964	0.712166	0.772379
D_0__Bacteria;D_1__Proteobacteria;D_2__Gammaproteobacteria;D_3__Moraxellales;D_4__Moraxellaceae;D_5__Moraxella	0.03 ± 0.02	1.85185		0.04 ± 0.03	2.46914		0.01 ± 0.01	1.23457		-0.03 (-0.10, 0.03)	0.327015		0.107328	0.525009		AN	2.43183	0.0311852		-0.981893	0.327654	0.409567			0.537 (0.504, 0.570)										-0.711148	0.457222	1		0.58	0.673549		-4.04089	0.130228	0.231794
D_0__Bacteria;D_1__Proteobacteria;D_2__Gammaproteobacteria;D_3__Moraxellales;D_4__Moraxellaceae;D_5__Psychrobacter	0.00 ± 0.00	0		0.00 ± 0.00	0		0.00 ± 0.00	0		0.00 (0.00, 0.00)	0.31882		1	1						-0.997012	0.320283	0.404821			0.506 (0.494, 0.518)										0.00532458	0.505145	1					-1.65419	0.0899631	0.198025
D_0__Bacteria;D_1__Proteobacteria;D_2__Gammaproteobacteria;D_3__Oceanospirillales;D_4__Halomonadaceae;D_5__Cobetia	0.00 ± 0.00	0		0.00 ± 0.00	0		0.00 ± 0.00	0		0.00 (0.00, 0.00)	0.31882		1	1						-0.998885	0.319378	0.404821			0.506 (0.494, 0.518)										0.174807	0.474716	0.994133					-0.764224	0.179509	0.28908
D_0__Bacteria;D_1__Proteobacteria;D_2__Gammaproteobacteria;D_3__Pasteurellales;D_4__Pasteurellaceae;D_5__	0.00 ± 0.00	0		0.00 ± 0.00	0		0.00 ± 0.00	0		0.00 (-0.01, 0.00)	0.663388		0.855132	1						-0.440604	0.660102	0.725919			0.488 (0.464, 0.512)										0.643311	0.467713	1					0.763061	0.145628	0.250804
D_0__Bacteria;D_1__Proteobacteria;D_2__Gammaproteobacteria;D_3__Pasteurellales;D_4__Pasteurellaceae;D_5__Actinobacillus	0.00 ± 0.00	0		0.00 ± 0.00	0		0.00 ± 0.00	0		0.00 (0.00, 0.00)	0.31882		1	1						-1.00627	0.315824	0.404821			0.506 (0.494, 0.518)										0.0138787	0.512014	1					-0.597693	0.315589	0.420684
D_0__Bacteria;D_1__Proteobacteria;D_2__Gammaproteobacteria;D_3__Pasteurellales;D_4__Pasteurellaceae;D_5__Aggregatibacter	0.87 ± 0.18	20.9877		0.93 ± 0.30	22.2222		0.81 ± 0.20	19.7531		-0.12 (-0.83, 0.59)	0.743368		0.190125	0.750494						-0.326768	0.744276	0.802021		-0.237191	0.544 (0.459, 0.630)		0.198069	0.239247	0.827887	0.410053	0.480193	FALSE	TRUE		-0.7265	0.494795	1		0.29	0.485955		0.0893019	0.904968	0.929967
D_0__Bacteria;D_1__Proteobacteria;D_2__Gammaproteobacteria;D_3__Pasteurellales;D_4__Pasteurellaceae;D_5__Haemophilus	5.09 ± 0.71	57.4074		5.14 ± 0.75	64.1975		5.03 ± 1.21	50.6173		-0.11 (-2.93, 2.70)	0.937114		0.0309338	0.252178						-0.079537	0.936706	0.955879		0.273753	0.568 (0.479, 0.656)		-0.26338	0.315604	-0.834527	0.405458	0.480193	FALSE	TRUE		-0.378137	0.700767	1		0.06	0.106214		0.943757	0.0925514	0.199563
D_0__Bacteria;D_1__Proteobacteria;D_2__Gammaproteobacteria;D_3__Pasteurellales;D_4__Pasteurellaceae;D_5__Mannheimia	0.00 ± 0.00	0		0.00 ± 0.00	0		0.00 ± 0.00	0		0.00 (0.00, 0.00)	0.31882		1	1						1.01078	0.313666	0.404821			0.506 (0.494, 0.518)										0.399453	0.437112	0.990868					0.564279	0.449098	0.540662
D_0__Bacteria;D_1__Proteobacteria;D_2__Gammaproteobacteria;D_3__Pasteurellales;D_4__Pasteurellaceae;D_5__Pasteurella	0.00 ± 0.00	0		0.00 ± 0.00	0		0.00 ± 0.00	0		0.00 (0.00, 0.00)	0.31882		1	1						-0.998885	0.319378	0.404821			0.506 (0.494, 0.518)										-0.0367037	0.505344	1					-1.14888	0.136275	0.240135
D_0__Bacteria;D_1__Proteobacteria;D_2__Gammaproteobacteria;D_3__Pasteurellales;D_4__Psittacicellaceae;D_5__Psittacicella	0.00 ± 0.00	0		0.00 ± 0.00	0		0.00 ± 0.00	0		0.00 (0.00, 0.00)	0.463858		0.583882	1						-0.741387	0.459559	0.536868			0.506 (0.480, 0.533)										-0.0328324	0.545603	1					-0.0410822	0.747995	0.801885
D_0__Bacteria;D_1__Proteobacteria;D_2__Gammaproteobacteria;D_3__Pseudomonadales;D_4__Pseudomonadaceae;D_5__Halopseudomonas	0.00 ± 0.00	0		0.00 ± 0.00	0		0.00 ± 0.00	0		0.00 (0.00, 0.00)	0.482955		1	1						-0.701961	0.483736	0.558157			0.500 (0.483, 0.517)										0.187331	0.500924	1					-1.07411	0.16234	0.27081
D_0__Bacteria;D_1__Proteobacteria;D_2__Gammaproteobacteria;D_3__Pseudomonadales;D_4__Pseudomonadaceae;D_5__Pseudomonas	0.72 ± 0.28	6.79012		0.22 ± 0.09	6.17284		1.23 ± 0.55	7.40741		1.01 (-0.08, 2.11)	0.0698937		0.344306	0.897807						1.82343	0.0701286	0.404821		2.927	0.515 (0.457, 0.572)		1.64079	0.222722	7.36695	2.25554e-07	2.86776e-06	TRUE	FALSE		1.06518	0.340818	1		0.06	0.246097		4.49162	0.00171518	0.0577729
D_0__Bacteria;D_1__Proteobacteria;D_2__Gammaproteobacteria;D_3__Pseudomonadales;D_4__Pseudomonadaceae;D_5__Thiopseudomonas	0.01 ± 0.01	0.617284		0.01 ± 0.01	1.23457		0.00 ± 0.00	0		-0.01 (-0.04, 0.01)	0.31882		1	1						-0.997012	0.320283	0.404821			0.506 (0.494, 0.518)										0.0188039	0.519838	1					-2.08596	0.0690466	0.192332
D_0__Bacteria;D_1__Proteobacteria;D_2__Gammaproteobacteria;D_3__Thiotrichales;D_4__Piscirickettsiaceae;D_5__Methylophaga	0.00 ± 0.00	0		0.00 ± 0.00	0		0.00 ± 0.00	0		0.00 (0.00, 0.00)	0.31882		1	1						0.997012	0.320283	0.404821			0.506 (0.494, 0.518)										0.473069	0.500809	0.998539					1.56913	0.0922546	0.199563
D_0__Bacteria;D_1__Proteobacteria;D_2__Gammaproteobacteria;D_3__Xanthomonadales;D_4__Rhodanobacteraceae;D_5__Dyella	0.01 ± 0.01	0.617284		0.02 ± 0.02	1.23457		0.00 ± 0.00	0		-0.02 (-0.07, 0.02)	0.316736		0.583882	1						-1.00348	0.317163	0.404821			0.512 (0.488, 0.536)										-0.18214	0.501069	0.998114					-2.48285	0.100313	0.204465
D_0__Bacteria;D_1__Proteobacteria;D_2__Gammaproteobacteria;D_3__Xanthomonadales;D_4__Rhodanobacteraceae;D_5__Rhodanobacter	0.00 ± 0.00	0		0.00 ± 0.00	0		0.00 ± 0.00	0		0.00 (0.00, 0.00)	0.31882		1	1						-1.00627	0.315824	0.404821			0.506 (0.494, 0.518)										0.0115896	0.549248	1					-0.594481	0.316644	0.420684
D_0__Bacteria;D_1__Proteobacteria;D_2__Gammaproteobacteria;D_3__Xanthomonadales;D_4__Rhodanobacteraceae;D_5__Tahibacter	0.00 ± 0.00	0		0.00 ± 0.00	0		0.00 ± 0.00	0		0.00 (-0.01, 0.00)	0.31882		1	1						-0.997012	0.320283	0.404821			0.506 (0.494, 0.518)										-0.105654	0.518759	1					-2.26814	0.0622001	0.190945
D_0__Bacteria;D_1__Proteobacteria;D_2__Gammaproteobacteria;D_3__Xanthomonadales;D_4__Xanthomonadaceae;D_5__Luteimonas	0.01 ± 0.01	0.617284		0.03 ± 0.03	1.23457		0.00 ± 0.00	0		-0.03 (-0.09, 0.03)	0.31882		1	1						-0.997012	0.320283	0.404821			0.506 (0.494, 0.518)										0.00883258	0.530228	1					-3.092	0.0395316	0.190672
D_0__Bacteria;D_1__Proteobacteria;D_2__Gammaproteobacteria;D_3__Xanthomonadales;D_4__Xanthomonadaceae;D_5__Pseudoxanthomonas	0.00 ± 0.00	0		0.00 ± 0.00	0		0.00 ± 0.00	0		0.00 (0.00, 0.00)	0.156687		0.371093	0.897807						1.41686	0.158493	0.404821			0.512 (0.495, 0.529)										0.703833	0.432007	0.99829					1.45864	0.058357	0.190672
D_0__Bacteria;D_1__Proteobacteria;D_2__Gammaproteobacteria;D_3__Xanthomonadales;D_4__Xanthomonadaceae;D_5__Stenotrophomonas	0.12 ± 0.11	0.617284		0.23 ± 0.22	1.23457		0.00 ± 0.00	0		-0.23 (-0.67, 0.21)	0.313727		0.36131	0.897807						-1.00736	0.315302	0.404821			0.507 (0.480, 0.533)										-0.0282268	0.51392	1		0.73	0.700119		-4.16147	0.0938804	0.199563
D_0__Bacteria;D_1__Proteobacteria;D_2__Gammaproteobacteria;D_3__Xanthomonadales;D_4__Xanthomonadaceae;D_5__Vulcaniibacterium	0.00 ± 0.00	0		0.00 ± 0.00	0		0.00 ± 0.00	0		0.00 (0.00, 0.01)	0.669084		1	1						0.428815	0.668642	0.731022			0.500 (0.483, 0.517)										0.368132	0.499149	0.996333					-0.955791	0.397863	0.498334
D_0__Bacteria;D_1__Proteobacteria;D_2__Gammaproteobacteria;D_3__Xanthomonadales;D_4__Xanthomonadaceae;D_5__Xanthomonas	0.01 ± 0.01	0.617284		0.03 ± 0.03	1.23457		0.00 ± 0.00	0		-0.03 (-0.08, 0.02)	0.299901		0.371093	0.897807						-1.03651	0.301549	0.404821			0.512 (0.495, 0.529)										-0.160204	0.482235	1		0.13	0.403479		-5.20677	0.00566076	0.0931206
D_0__Bacteria;D_1__Proteobacteria;D_2__Hydrogenophilalia;D_3__Hydrogenophilales;D_4__Hydrogenophilaceae;D_5__Hydrogenophilus	0.00 ± 0.00	0		0.00 ± 0.00	0		0.00 ± 0.00	0		0.00 (0.00, 0.00)	0.31882		1	1						-0.997012	0.320283	0.404821			0.506 (0.494, 0.518)										-0.0204055	0.538493	0.994081					-0.596328	0.199607	0.308845
D_0__Bacteria;D_1__Proteobacteria;D_2__Hydrogenophilalia;D_3__Hydrogenophilales;D_4__Hydrogenophilaceae;D_5__Tepidiphilus	0.00 ± 0.00	0		0.01 ± 0.01	0		0.00 ± 0.00	0		-0.01 (-0.02, 0.01)	0.333561		1	1						-0.967189	0.334928	0.415669			0.500 (0.483, 0.517)										0.180389	0.515336	1					-1.22735	0.446467	0.539239
D_0__Bacteria;D_1__Proteobacteria;D_2__Oligoflexia;D_3__;D_4__;D_5__	0.01 ± 0.01	0.617284		0.02 ± 0.02	1.23457		0.00 ± 0.00	0		-0.02 (-0.07, 0.03)	0.355034		1	1						-0.925215	0.356265	0.432361			0.500 (0.483, 0.517)										0.362339	0.468175	1					-1.54668	0.413642	0.509519
D_0__Bacteria;D_1__Proteobacteria;D_2__Oligoflexia;D_3__Bdellovibrionales;D_4__Bdellovibrionaceae;D_5__Bdellovibrio	0.00 ± 0.00	0		0.00 ± 0.00	0		0.00 ± 0.00	0		0.00 (-0.01, 0.00)	0.29379		0.371093	0.897807						-1.05273	0.294073	0.404821			0.512 (0.495, 0.529)										-0.166829	0.501497	0.995517					-1.93399	0.0842961	0.196906
D_0__Bacteria;D_1__Saccharibacteria;D_2__Saccharimonadia;D_3__Saccharimonadales.D_4__;D_5__;D_6__	0.02 ± 0.01	0		0.03 ± 0.01	0		0.01 ± 0.01	0		-0.02 (-0.04, 0.01)	0.143024		0.0157661	0.168922		AN	2.52554	0.0363773		-1.48	0.140865	0.404821		-0.761954	0.562 (0.505, 0.619)		-0.591934	0.167948	-3.52452	0.00181615	0.00461821	TRUE	TRUE		-1.3481	0.278277	0.988543					-1.43434	0.254093	0.363549
D_0__Bacteria;D_1__Saccharibacteria;D_2__Saccharimonadia;D_3__Saccharimonadales.D_4__Saccharimonadaceae;__;__	0.33 ± 0.05	10.4938		0.53 ± 0.08	17.284		0.14 ± 0.04	3.7037		-0.39 (-0.57, -0.21)	3.33469e-05		1.57622e-07	9.85136e-06		AN	3.35372	0.000131266		-4.24583	3.70407e-05	0.00277806		-1.19919	0.667 (0.585, 0.748)		-1.2223	0.199777	-6.11831	2.63237e-08	4.74909e-07	TRUE	TRUE		-2.51555	0.022303	0.952571		0.01	0.00126263		-1.74161	0.00630703	0.0931206
D_0__Bacteria;D_1__Spirochaetes;D_2__Spirochaetia;D_3__Brevinematales;D_4__Brevinemataceae;D_5__Brevinema	0.00 ± 0.00	0		0.00 ± 0.00	0		0.00 ± 0.00	0		0.00 (-0.01, 0.00)	0.31882		1	1						-0.997012	0.320283	0.404821			0.506 (0.494, 0.518)										0.242496	0.506477	0.997498					-1.65699	0.0898025	0.198025
D_0__Bacteria;D_1__Spirochaetes;D_2__Spirochaetia;D_3__Spirochaetales;D_4__;D_5__	0.01 ± 0.00	0		0.02 ± 0.01	0		0.00 ± 0.00	0		-0.01 (-0.03, 0.01)	0.221502		0.905695	1						-1.23085	0.220208	0.404821		0.112338	0.477 (0.440, 0.514)										0.719765	0.445922	0.998584					1.52571	0.588297	0.670696
D_0__Bacteria;D_1__Synergistetes;D_2__Synergistia;D_3__Synergistales;D_4__Synergistaceae;D_5__Fretibacterium	0.16 ± 0.05	3.7037		0.24 ± 0.08	6.17284		0.07 ± 0.04	1.23457		-0.17 (-0.35, 0.01)	0.0692866		0.0164155	0.170995		AN	2.90093	0.012961		-1.82332	0.0701445	0.404821		-1.70716	0.591 (0.521, 0.661)		-0.661535	0.208395	-3.17443	0.00277386	0.00667227	TRUE	TRUE		-2.10281	0.0725477	0.976912		0.01	0.0230079		-3.82023	0.00601445	0.0931206
D_0__Bacteria;D_1__Synergistetes;D_2__Synergistia;D_3__Synergistales;D_4__Synergistaceae;D_5__Jonquetella	0.00 ± 0.00	0		0.00 ± 0.00	0		0.01 ± 0.01	0		0.00 (-0.01, 0.01)	0.488933		1	1						0.702605	0.483336	0.558157			0.500 (0.483, 0.517)										0.41909	0.479001	1					0.533823	0.685426	0.754374
D_0__Bacteria;D_1__Synergistetes;D_2__Synergistia;D_3__Synergistales;D_4__Synergistaceae;D_5__Pyramidobacter	0.06 ± 0.03	1.85185		0.07 ± 0.04	2.46914		0.04 ± 0.04	1.23457		-0.03 (-0.15, 0.09)	0.635135		0.0916805	0.505591						-0.485879	0.627726	0.700587		0.754021	0.537 (0.494, 0.580)										-0.566476	0.511777	0.995989		0.27	0.485955		-2.98845	0.0260804	0.159047
D_0__Bacteria;D_1__Synergistetes;D_2__Synergistia;D_3__Synergistales;D_4__Synergistaceae;D_5__Synergistes	0.00 ± 0.00	0		0.01 ± 0.01	0		0.00 ± 0.00	0		-0.01 (-0.02, 0.01)	0.31882		1	1						-0.998885	0.319378	0.404821			0.506 (0.494, 0.518)										-0.0251995	0.524912	0.999167					-2.24386	0.0708319	0.192332
D_0__Bacteria;D_1__Tenericutes;D_2__;D_3__Mycoplasmoidales;D_4__Metamycoplasmataceae;D_5__Metamycoplasma	0.53 ± 0.17	9.25926		0.19 ± 0.06	4.93827		0.86 ± 0.32	13.5802		0.67 (0.02, 1.32)	0.0447085		0.0427989	0.297214						2.06599	0.0404618	0.404821		2.09837	0.514 (0.434, 0.594)		1.12598	0.243866	4.6172	2.01005e-05	0.000137611	TRUE	FALSE		0.796683	0.453161	1		0.04	0.186992		1.66159	0.0549237	0.190672
D_0__Bacteria;D_1__Tenericutes;D_2__Mollicutes;D_3__;D_4__;D_5__	0.00 ± 0.00	0		0.00 ± 0.00	0		0.00 ± 0.00	0		0.00 (0.00, 0.00)	0.818539		0.674987	1						0.232401	0.816527	0.862529			0.506 (0.475, 0.538)										0.394221	0.495675	0.999103					0.51975	0.708603	0.770762
D_0__Bacteria;D_1__Tenericutes;D_2__Mollicutes;D_3__Mycoplasmatales;D_4__Mycoplasmataceae;D_5__Mesomycoplasma	0.00 ± 0.00	0		0.00 ± 0.00	0		0.00 ± 0.00	0		0.00 (0.00, 0.00)	0.31882		1	1						0.997012	0.320283	0.404821			0.506 (0.494, 0.518)										0.489204	0.441755	0.998595					0.683584	0.179129	0.28908
D_0__Bacteria;D_1__Tenericutes;D_2__Mollicutes;D_3__Mycoplasmatales;D_4__Mycoplasmataceae;D_5__Mycoplasma	0.01 ± 0.00	0		0.00 ± 0.00	0		0.01 ± 0.01	0		0.01 (-0.01, 0.02)	0.204497		0.441209	0.967563						1.27803	0.203113	0.404821			0.519 (0.483, 0.554)										0.74271	0.449096	0.995232					0.64156	0.785441	0.839609
D_0__Bacteria;D_1__Tenericutes;D_2__Mollicutes;D_3__Mycoplasmatales;D_4__Mycoplasmataceae;D_5__Mycoplasmopsis	0.22 ± 0.14	1.85185		0.01 ± 0.01	0		0.43 ± 0.27	3.7037		0.42 (-0.11, 0.96)	0.122813		0.105645	0.525009						1.55409	0.122165	0.404821			0.513 (0.480, 0.547)										0.884784	0.408475	1		0.22	0.352347		4.4011	0.0374538	0.190672
D_0__Bacteria;D_1__Verrucomicrobia;D_2__Opitutae;D_3__Opitutales;D_4__Opitutaceae;D_5__Opitutus	0.00 ± 0.00	0		0.01 ± 0.01	0		0.00 ± 0.00	0		-0.01 (-0.03, 0.01)	0.31882		1	1						-0.997012	0.320283	0.404821			0.506 (0.494, 0.518)										-0.0933994	0.514125	1					-2.19481	0.0648902	0.192332
D_0__Bacteria;D_1__Verrucomicrobia;D_2__Verrucomicrobiae;D_3__Verrucomicrobiales;D_4__Akkermansiaceae;D_5__Akkermansia	0.00 ± 0.00	0		0.01 ± 0.01	0		0.00 ± 0.00	0		-0.01 (-0.02, 0.01)	0.31882		1	1						-0.997012	0.320283	0.404821			0.506 (0.494, 0.518)										0.124195	0.518947	1					-2.30555	0.0608806	0.190945
D_0__Bacteria;D_1__Verrucomicrobia;D_2__Verrucomicrobiae;D_3__Verrucomicrobiales;D_4__Verrucomicrobia.subdivision.3;D_5__Limisphaera	0.01 ± 0.01	0		0.01 ± 0.01	0		0.00 ± 0.00	0		-0.01 (-0.04, 0.01)	0.31882		1	1						-0.997012	0.320283	0.404821			0.506 (0.494, 0.518)										-0.0709986	0.505336	1					-2.40922	0.0573576	0.190672
D_0__Bacteria;D_1__Verrucomicrobia;D_2__Verrucomicrobiae;D_3__Verrucomicrobiales;D_4__Verrucomicrobiaceae;D_5__Luteolibacter	0.00 ± 0.00	0		0.01 ± 0.01	0		0.00 ± 0.00	0		-0.01 (-0.02, 0.01)	0.31882		1	1						-0.997012	0.320283	0.404821			0.506 (0.494, 0.518)										0.0432613	0.484585	0.998377					-2.06003	0.0702211	0.192332
D_0__Bacteria;D_1__Verrucomicrobia;D_2__Verrucomicrobiae;D_3__Verrucomicrobiales;D_4__Verrucomicrobiaceae;D_5__Prosthecobacter	0.00 ± 0.00	0		0.01 ± 0.01	0		0.00 ± 0.00	0		-0.01 (-0.03, 0.01)	0.31882		1	1						-0.997012	0.320283	0.404821			0.506 (0.494, 0.518)										0.137299	0.516618	1					-2.26875	0.0621804	0.190945

## Sheet: Supplementary Table 4b
Supplementary Table 4b: Relative abundance of bacterial species between tumor and the paired adjacent normal (AN) tissues from 81 patients with oral cavity squamous cell carcinoma (OSCC).
	Total			Adjacent normal tissue (AN)			Tumor tissue			Tukey HSD test (Tumor vs AN)			MWU test			LEfSe test				GLM test							ANCOM-BC2 test								ALDEx2 test				ZicoSeq test			edge test
Species	Mean abundance (±sd) (%)	Prevalance (%)		Mean abundance (±sd) (%)	Prevalance (%)		Mean abundance (±sd) (%)	Prevalance (%)		Difference (%)	TukeyHSD padj		p value	padj value		LDA group	LDA score	LDA padj		Z score	p value	padj value		songbird log2FC	AUC		ANCOMBC2.lfc_Group2_Tumor	ANCOMBC2.se_Group2_Tumor	ANCOMBC2.W_Group2_Tumor	ANCOMBC2.p_Group2_Tumor	ANCOMBC2.q_Group2_Tumor	ANCOMBC2.diff_Group2_Tumor	ANCOMBC2.passed_ss_Group2_Tumor		ALDEx2.glm.tval	ALDEx2.glm.pval	ALDEx2.glm.pval.holm		ZicoSeq.p.raw	ZicoSeq.p.adj.fdr		edgeR.logFC	edgeR.PValue	edgeR.FDR
D_0__Bacteria;D_1__Fusobacteria;D_2__Fusobacteriia;D_3__Fusobacteriales;D_4__Fusobacteriaceae;D_5__Fusobacterium;D_6__Fusobacterium.nucleatum	10.42 ± 1.04	83.3333		5.54 ± 0.67	77.7778		15.29 ± 1.83	88.8889		9.75 (5.91, 13.59)	1.41462e-06		9.26058e-08	1.34649e-05		Tumor	4.67502	2.12743e-05		5.06025	1.15114e-06	0.000685648		1.37978	0.693 (0.611, 0.776)		1.14763	0.252849	4.53881	1.15266e-05	6.29875e-05	TRUE	TRUE		3.91559	0.000229019	0.162261		0.01	0.0228602		2.16555	0.0101499	0.128565
D_0__Bacteria;D_1__Spirochaetes;D_2__Spirochaetia;D_3__Spirochaetales;D_4__Treponemataceae;D_5__Treponema;D_6__Treponema.medium	1.42 ± 0.29	24.6914		0.39 ± 0.07	14.8148		2.46 ± 0.55	34.5679		2.06 (0.97, 3.16)	0.000280937		4.09019e-05	0.00134038		Tumor	4.01913	0.00299952		3.70277	0.00029424	0.0267391		2.1635	0.630 (0.548, 0.713)		1.00576	0.250632	4.01289	0.000122089	0.000475637	TRUE	TRUE		3.15057	0.00359398	0.805		0.01	0.004329		3.53555	0.000159236	0.0113196
D_0__Bacteria;D_1__Firmicutes;D_2__Clostridia;D_3__Eubacteriales;D_4__Peptostreptococcaceae;D_5__Peptostreptococcus;D_6__Peptostreptococcus.stomatis	1.29 ± 0.22	33.3333		0.81 ± 0.18	23.4568		1.76 ± 0.40	43.2099		0.95 (0.08, 1.82)	0.0323491		0.000477095	0.00937427		Tumor	3.67189	0.00208403		2.15462	0.0327069	0.411111		0.976641	0.640 (0.555, 0.725)		0.672818	0.241604	2.7848	0.00615681	0.0132336	TRUE	TRUE		3.78704	0.000448563	0.256897		0.01	0.0183081		1.47748	0.0864004	0.241557
D_0__Bacteria;D_1__Firmicutes;D_2__Bacilli;D_3__Bacillales;D_4__;D_5__Gemella;D_6__Gemella.morbillorum	0.72 ± 0.12	19.7531		0.39 ± 0.10	11.1111		1.06 ± 0.20	28.3951		0.67 (0.23, 1.11)	0.00337278		3.00213e-05	0.00109128		Tumor	3.51509	2.1786e-05		3.00902	0.00305123	0.110912		1.33566	0.688 (0.609, 0.768)		0.389552	0.202164	1.92691	0.0568578	0.0878711	FALSE	FALSE		4.73201	1.93152e-05	0.0139709		0.01	0.0488215		2.06733	0.0276624	0.193772
D_0__Bacteria;D_1__Firmicutes;D_2__Clostridia;D_3__Eubacteriales;D_4__Lachnospiraceae;D_5__Catonella;D_6__Catonella.morbi	0.58 ± 0.09	14.8148		0.27 ± 0.06	4.93827		0.88 ± 0.16	24.6914		0.62 (0.29, 0.95)	0.000316109		8.55768e-06	0.000478572		Tumor	3.50668	0.000101437		3.753	0.000245028	0.025448		1.46147	0.673 (0.592, 0.754)		0.709924	0.206032	3.44569	0.000825496	0.00241199	TRUE	TRUE		3.99559	0.000341841	0.162787		0.01	0.00918274		2.1066	0.0218595	0.177332
D_0__Bacteria;D_1__Firmicutes;D_2__Clostridia;D_3__Eubacteriales;D_4__Peptostreptococcaceae;D_5__Peptoanaerobacter;D_6__Peptoanaerobacter.yurli	0.32 ± 0.12	5.55556		0.08 ± 0.04	1.23457		0.56 ± 0.24	9.87654		0.47 (0.00, 0.95)	0.0514427		0.000751322	0.0133222		Tumor	3.3823	0.014514		1.96671	0.0509682	0.411111		2.53053	0.593 (0.520, 0.666)		1.0798	0.191364	5.64266	8.27375e-07	7.03269e-06	TRUE	TRUE		2.61163	0.0245699	0.92386		0.01	0.0213244		3.88949	0.000254138	0.0144107
D_0__Bacteria;D_1__Firmicutes;D_2__Clostridia;D_3__Eubacteriales;D_4__Peptococcaceae;D_5__Peptococcus;D_6__Peptococcus.simiae	0.23 ± 0.03	6.17284		0.12 ± 0.03	2.46914		0.35 ± 0.06	9.87654		0.23 (0.10, 0.36)	0.000754495		6.68269e-05	0.00194333		Tumor	3.06454	0.000181161		3.43102	0.000767449	0.0473196		1.50683	0.659 (0.581, 0.738)		0.878537	0.187776	4.67865	1.21259e-05	6.29875e-05	TRUE	TRUE		3.75961	0.0010661	0.317569		0.01	0.00252525		2.65089	0.0069249	0.0986569
D_0__Bacteria;D_1__Bacteroidetes;D_2__Bacteroidia;D_3__Bacteroidales;D_4__Porphyromonadaceae;D_5__Porphyromonas;D_6__Porphyromonas.gingivalis	1.08 ± 0.30	13.5802		1.88 ± 0.58	22.2222		0.28 ± 0.13	4.93827		-1.60 (-2.77, -0.42)	0.00799105		4.2686e-06	0.000308236		AN	3.96165	0.00163147		-2.67714	0.00820951	0.221049		-1.66364	0.634 (0.554, 0.715)		-0.783512	0.235489	-3.32717	0.00134019	0.00368551	TRUE	TRUE		-2.61809	0.0179339	0.964228		0.01	0.00505051		-3.57762	0.000609527	0.025687
D_0__Bacteria;D_1__Actinobacteria;D_2__Actinomycetia;D_3__Actinomycetales;D_4__Actinomycetaceae;D_5__Schaalia;D_6__Schaalia.odontolytica	0.73 ± 0.10	21.6049		1.08 ± 0.16	35.8025		0.37 ± 0.11	7.40741		-0.72 (-1.11, -0.32)	0.000413409		4.70619e-07	4.88771e-05		AN	3.56581	1.72503e-06		-3.59148	0.000438555	0.0354255		-0.841967	0.713 (0.634, 0.791)		-0.777855	0.214148	-3.63231	0.000443417	0.00145472	TRUE	TRUE		-3.86434	0.000418202	0.228511		0.02	0.004329		-1.17329	0.196276	0.322071
D_0__Bacteria;D_1__Proteobacteria;D_2__Betaproteobacteria;D_3__Burkholderiales;D_4__Burkholderiaceae;D_5__Lautropia;D_6__Lautropia.mirabilis	0.24 ± 0.06	6.17284		0.46 ± 0.12	12.3457		0.03 ± 0.01	0		-0.42 (-0.66, -0.19)	0.000521372		1.58951e-05	0.000722233		AN	3.32125	0.000442888		-3.53919	0.000527377	0.0383403		-2.04328	0.625 (0.558, 0.692)		-0.930656	0.186226	-4.99745	1.19365e-05	6.29875e-05	TRUE	TRUE		-2.86236	0.0165872	0.848245		0.01	0.00252525		-3.20413	0.0038381	0.0768563
D_0__Bacteria;D_1__Actinobacteria;D_2__Actinomycetia;D_3__Actinomycetales;D_4__Actinomycetaceae;D_5__Actinomyces;D_6__Actinomyces.oris	0.24 ± 0.04	9.25926		0.44 ± 0.08	18.5185		0.03 ± 0.01	0		-0.41 (-0.57, -0.25)	1.74082e-06		4.33564e-08	9.46097e-06		AN	3.30951	2.85488e-07		-4.95	1.88624e-06	0.000685648		-1.81737	0.694 (0.627, 0.760)		-0.856394	0.161156	-5.31407	2.74472e-06	2.05305e-05	TRUE	TRUE		-4.50551	0.000131988	0.0854913		0.01	0.00252525		-3.18974	0.00415956	0.077273
D_0__Bacteria;D_1__Proteobacteria;D_2__Epsilonproteobacteria;D_3__Campylobacterales;D_4__Campylobacteraceae;D_5__Campylobacter;D_6__Campylobacter.gracilis	0.11 ± 0.05	1.23457		0.20 ± 0.10	2.46914		0.02 ± 0.01	0		-0.18 (-0.37, 0.01)	0.067863		4.02019e-05	0.00134038		AN	3.00391	0.000861014		-1.83052	0.069057	0.411111		-1.62283	0.622 (0.553, 0.692)		-0.719449	0.151975	-4.73398	2.30905e-05	0.00011363	TRUE	TRUE		-2.49942	0.0323778	0.951694		0.01	0.012432		-2.52421	0.047681	0.235526
D_0__Bacteria;D_1__Acidobacteria;D_2__Acidobacteriia;D_3__Bryobacterales;D_4__Bryobacteraceae;D_5__Paludibaculum;D_6__Paludibaculum.fermentans	0.00 ± 0.00	0		0.00 ± 0.00	0		0.01 ± 0.01	0		0.01 (-0.01, 0.02)	0.31882		1	1						0.998885	0.319378	0.411111			0.506 (0.494, 0.518)										0.502971	0.478453	1					1.85478	0.0938542	0.241557
D_0__Bacteria;D_1__Actinobacteria;D_2__Acidimicrobiia;D_3__Acidimicrobiales;D_4__Acidimicrobiaceae;D_5__Acidiferrimicrobium;D_6__Acidiferrimicrobium.australe	0.00 ± 0.00	0		0.00 ± 0.00	0		0.00 ± 0.00	0		0.00 (-0.01, 0.00)	0.175927		0.371093	0.917636						-1.35335	0.177878	0.411111			0.512 (0.495, 0.529)										0.0344568	0.536303	1					-1.58719	0.0527874	0.241557
D_0__Bacteria;D_1__Actinobacteria;D_2__Acidimicrobiia;D_3__Acidimicrobiales;D_4__Acidimicrobiaceae;D_5__Aciditerrimonas;D_6__	0.00 ± 0.00	0		0.00 ± 0.00	0		0.01 ± 0.01	0		0.01 (-0.01, 0.02)	0.31882		1	1						0.998885	0.319378	0.411111			0.506 (0.494, 0.518)										0.591895	0.471004	1					1.90613	0.0910237	0.241557
D_0__Bacteria;D_1__Actinobacteria;D_2__Acidimicrobiia;D_3__Acidimicrobiales;D_4__Iamiaceae;D_5__Rhabdothermincola;D_6__Rhabdothermincola.sediminis	0.00 ± 0.00	0		0.00 ± 0.00	0		0.00 ± 0.00	0		0.00 (-0.01, 0.00)	0.31882		1	1						-0.997012	0.320283	0.411111			0.506 (0.494, 0.518)										0.142392	0.505743	1					-0.635413	0.192905	0.317756
D_0__Bacteria;D_1__Actinobacteria;D_2__Actinomycetia;D_3__Actinomycetales;D_4__Actinomycetaceae;D_5__Actinomyces;D_6__Actinomyces.catuli	0.01 ± 0.00	0		0.01 ± 0.01	0		0.00 ± 0.00	0		-0.01 (-0.03, 0.00)	0.0826465		0.100348	0.455957		AN	2.59255	0.0435183		-1.73721	0.0842982	0.411111			0.525 (0.501, 0.548)										-0.585184	0.475027	0.993892					-4.35779	0.00527946	0.0878622
D_0__Bacteria;D_1__Actinobacteria;D_2__Actinomycetia;D_3__Actinomycetales;D_4__Actinomycetaceae;D_5__Actinomyces;D_6__Actinomyces.dentalis	0.01 ± 0.00	0		0.02 ± 0.01	0		0.00 ± 0.00	0		-0.02 (-0.03, 0.00)	0.102571		0.0142662	0.119235		AN	2.78541	0.0156238		-1.6411	0.102766	0.411111			0.544 (0.509, 0.579)										-0.938738	0.393506	0.995371					-3.8361	0.0790612	0.241557
D_0__Bacteria;D_1__Actinobacteria;D_2__Actinomycetia;D_3__Actinomycetales;D_4__Actinomycetaceae;D_5__Actinomyces;D_6__Actinomyces.graevenitzii	0.06 ± 0.01	0.617284		0.08 ± 0.02	1.23457		0.03 ± 0.01	0		-0.06 (-0.11, 0.00)	0.0357535		0.0279286	0.181287						-2.10923	0.036501	0.411111		-1.01564	0.544 (0.481, 0.607)		-0.455647	0.148338	-3.07168	0.00449697	0.0101317	TRUE	FALSE		-0.952634	0.398626	1					-1.0046	0.515905	0.622877
D_0__Bacteria;D_1__Actinobacteria;D_2__Actinomycetia;D_3__Actinomycetales;D_4__Actinomycetaceae;D_5__Actinomyces;D_6__Actinomyces.israelii	0.01 ± 0.01	0		0.02 ± 0.01	0		0.01 ± 0.01	0		-0.01 (-0.03, 0.01)	0.388871		0.204894	0.730186						-0.864632	0.388551	0.470328			0.531 (0.499, 0.562)										-0.529028	0.494556	1					-1.61479	0.42064	0.541358
D_0__Bacteria;D_1__Actinobacteria;D_2__Actinomycetia;D_3__Actinomycetales;D_4__Actinomycetaceae;D_5__Actinomyces;D_6__Actinomyces.johnsonii	0.04 ± 0.01	0.617284		0.06 ± 0.02	1.23457		0.01 ± 0.00	0		-0.05 (-0.10, -0.01)	0.0151797		0.00663338	0.0669787						-2.44808	0.0154564	0.291086		-1.27392	0.547 (0.497, 0.596)		-0.766874	0.136485	-5.61873	4.89199e-05	0.00021781	TRUE	FALSE		-1.04382	0.361057	1					-3.26106	0.0980261	0.241557
D_0__Bacteria;D_1__Actinobacteria;D_2__Actinomycetia;D_3__Actinomycetales;D_4__Actinomycetaceae;D_5__Actinomyces;D_6__Actinomyces.massiliensis	0.05 ± 0.04	0.617284		0.09 ± 0.08	1.23457		0.00 ± 0.00	0		-0.09 (-0.24, 0.06)	0.256333		0.0831311	0.402909						-1.13577	0.257774	0.411111		-2.47582	0.537 (0.500, 0.574)										-0.768177	0.440275	0.997868		0.16	0.264672		-3.78822	0.0206791	0.175651
D_0__Bacteria;D_1__Actinobacteria;D_2__Actinomycetia;D_3__Actinomycetales;D_4__Actinomycetaceae;D_5__Actinomyces;D_6__Actinomyces.naeslundii	0.01 ± 0.01	0		0.02 ± 0.01	0		0.00 ± 0.00	0		-0.01 (-0.04, 0.01)	0.172866		0.280713	0.917636						-1.36537	0.174078	0.411111			0.519 (0.492, 0.545)										-0.230629	0.523765	1					-4.12285	0.048111	0.235526
D_0__Bacteria;D_1__Actinobacteria;D_2__Actinomycetia;D_3__Actinomycetales;D_4__Actinomycetaceae;D_5__Actinomyces;D_6__Actinomyces.oricola	0.00 ± 0.00	0		0.00 ± 0.00	0		0.00 ± 0.00	0		0.00 (0.00, 0.00)	0.31882		1	1						-0.998885	0.319378	0.411111			0.506 (0.494, 0.518)										0.0710211	0.484073	1					-0.738104	0.187576	0.310619
D_0__Bacteria;D_1__Actinobacteria;D_2__Actinomycetia;D_3__Actinomycetales;D_4__Actinomycetaceae;D_5__Actinomyces;D_6__Actinomyces.timonensis	0.01 ± 0.01	0		0.02 ± 0.01	0		0.00 ± 0.00	0		-0.02 (-0.04, 0.01)	0.169733		0.371093	0.917636						-1.3743	0.171296	0.411111			0.512 (0.495, 0.529)										-0.131635	0.516212	0.997814					-4.34972	0.00942037	0.121455
D_0__Bacteria;D_1__Actinobacteria;D_2__Actinomycetia;D_3__Actinomycetales;D_4__Actinomycetaceae;D_5__Actinomyces;D_6__Actinomyces.viscosus	0.01 ± 0.01	0		0.01 ± 0.01	0		0.01 ± 0.01	0		0.00 (-0.02, 0.02)	0.766043		0.624065	1						-0.301389	0.763514	0.812621			0.495 (0.459, 0.530)										0.448156	0.493544	1					-0.329583	0.85917	0.906901
D_0__Bacteria;D_1__Actinobacteria;D_2__Actinomycetia;D_3__Actinomycetales;D_4__Actinomycetaceae;D_5__Actinomyces;D_6__Actinomyces.weissii	0.00 ± 0.00	0		0.00 ± 0.00	0		0.00 ± 0.00	0		0.00 (0.00, 0.00)	0.31882		1	1						-1.00627	0.315824	0.411111			0.506 (0.494, 0.518)										0.0330911	0.475713	1					-0.675013	0.293899	0.425341
D_0__Bacteria;D_1__Actinobacteria;D_2__Actinomycetia;D_3__Actinomycetales;D_4__Actinomycetaceae;D_5__Actinomyces;D_6__Actinomyces.wuliandei	0.00 ± 0.00	0		0.00 ± 0.00	0		0.00 ± 0.00	0		0.00 (-0.01, 0.00)	0.198866		0.294507	0.917636						-1.28401	0.201017	0.411111			0.513 (0.483, 0.542)										-0.0507118	0.520047	1					-1.77566	0.246319	0.370504
D_0__Bacteria;D_1__Actinobacteria;D_2__Actinomycetia;D_3__Actinomycetales;D_4__Actinomycetaceae;D_5__Fannyhessea;D_6__Fannyhessea.vaginae	0.00 ± 0.00	0		0.00 ± 0.00	0		0.01 ± 0.00	0		0.01 (0.00, 0.02)	0.247234		0.371093	0.917636						1.18	0.239775	0.411111			0.506 (0.485, 0.527)										0.579136	0.475611	1					0.766175	0.513891	0.621923
D_0__Bacteria;D_1__Actinobacteria;D_2__Actinomycetia;D_3__Actinomycetales;D_4__Actinomycetaceae;D_5__Mobiluncus;D_6__Mobiluncus.mulieris	0.10 ± 0.09	0.617284		0.01 ± 0.01	0		0.19 ± 0.18	1.23457		0.17 (-0.18, 0.53)	0.32882		0.635586	1						0.985515	0.325878	0.415637			0.506 (0.471, 0.542)										0.786506	0.403752	1		0.73	0.845345		4.63809	0.000662832	0.025687
D_0__Bacteria;D_1__Actinobacteria;D_2__Actinomycetia;D_3__Actinomycetales;D_4__Actinomycetaceae;D_5__Peptidiphaga;D_6__Peptidiphaga.gingivicola	0.02 ± 0.01	0.617284		0.04 ± 0.02	1.23457		0.00 ± 0.00	0		-0.04 (-0.08, 0.00)	0.0297557		0.000384708	0.00847522		AN	2.599	0.00114474		-2.19915	0.0293205	0.411111		-2.94066	0.583 (0.534, 0.631)		-1.31467	0.144873	-9.07467	1.76451e-07	1.94096e-06	TRUE	TRUE		-1.99968	0.113224	0.954338					-4.41087	0.0257533	0.185939
D_0__Bacteria;D_1__Actinobacteria;D_2__Actinomycetia;D_3__Actinomycetales;D_4__Actinomycetaceae;D_5__Schaalia;D_6__Schaalia.cardiffensis	0.02 ± 0.01	0		0.03 ± 0.01	0		0.02 ± 0.01	0		-0.01 (-0.04, 0.02)	0.426981		0.849817	1						-0.797847	0.426156	0.505091		0.244995	0.490 (0.441, 0.539)		-0.0544743	0.140026	-0.389031	0.703106	0.74705	FALSE	TRUE		0.638645	0.483336	1					0.160201	0.932497	0.956339
D_0__Bacteria;D_1__Actinobacteria;D_2__Actinomycetia;D_3__Actinomycetales;D_4__Actinomycetaceae;D_5__Schaalia;D_6__Schaalia.georgiae	0.01 ± 0.01	0		0.02 ± 0.01	0		0.01 ± 0.01	0		-0.01 (-0.04, 0.02)	0.406011		0.0142662	0.119235						-0.834727	0.405132	0.484426		-0.362739	0.537 (0.500, 0.574)										-0.536515	0.488535	1					-1.25941	0.432885	0.552195
D_0__Bacteria;D_1__Actinobacteria;D_2__Actinomycetia;D_3__Actinomycetales;D_4__Actinomycetaceae;D_5__Schaalia;D_6__Schaalia.meyeri	0.09 ± 0.02	2.46914		0.15 ± 0.04	4.93827		0.03 ± 0.02	0		-0.11 (-0.20, -0.02)	0.0157804		0.00257585	0.0353329		AN	2.78163	0.0111233		-2.44424	0.0156153	0.291086		-1.12401	0.578 (0.519, 0.638)		-0.357082	0.147053	-2.42825	0.0223946	0.0406581	TRUE	TRUE		-1.72346	0.151159	0.993732		0.05	0.158139		-1.5602	0.229424	0.351268
D_0__Bacteria;D_1__Actinobacteria;D_2__Actinomycetia;D_3__Actinomycetales;D_4__Actinomycetaceae;D_5__Schaalia;D_6__Schaalia.turicensis	0.00 ± 0.00	0		0.00 ± 0.00	0		0.00 ± 0.00	0		0.00 (-0.01, 0.00)	0.31882		1	1						-0.998885	0.319378	0.411111			0.506 (0.494, 0.518)										0.21104	0.514211	1					-1.68979	0.0993193	0.241557
D_0__Bacteria;D_1__Actinobacteria;D_2__Actinomycetia;D_3__Bifidobacteriales;D_4__Bifidobacteriaceae;D_5__Aeriscardovia;D_6__Aeriscardovia.aeriphila	0.00 ± 0.00	0		0.01 ± 0.01	0		0.00 ± 0.00	0		-0.01 (-0.02, 0.01)	0.31882		1	1						-0.998885	0.319378	0.411111			0.506 (0.494, 0.518)										0.119851	0.497555	1					-2.04329	0.0808173	0.241557
D_0__Bacteria;D_1__Actinobacteria;D_2__Actinomycetia;D_3__Bifidobacteriales;D_4__Bifidobacteriaceae;D_5__Alloscardovia;D_6__Alloscardovia.omnicolens	0.01 ± 0.00	0		0.01 ± 0.00	0		0.01 ± 0.00	0		0.00 (-0.01, 0.01)	0.644486		0.759766	1						0.46175	0.644896	0.707148		0.429749	0.507 (0.468, 0.546)										0.355196	0.546288	1					-0.339918	0.87343	0.91867
D_0__Bacteria;D_1__Actinobacteria;D_2__Actinomycetia;D_3__Bifidobacteriales;D_4__Bifidobacteriaceae;D_5__Bifidobacterium;D_6__Bifidobacterium.adolescentis	0.01 ± 0.01	0.617284		0.03 ± 0.03	1.23457		0.00 ± 0.00	0		-0.03 (-0.09, 0.03)	0.312127		0.371093	0.917636						-1.01088	0.31362	0.411111			0.512 (0.495, 0.529)										-0.163051	0.563955	1		0.33	0.572419		-5.00564	0.00672218	0.0986569
D_0__Bacteria;D_1__Actinobacteria;D_2__Actinomycetia;D_3__Bifidobacteriales;D_4__Bifidobacteriaceae;D_5__Bifidobacterium;D_6__Bifidobacterium.breve	0.00 ± 0.00	0		0.00 ± 0.00	0		0.00 ± 0.00	0		0.00 (0.00, 0.00)	0.31882		1	1						0.998885	0.319378	0.411111			0.506 (0.494, 0.518)										0.547584	0.459021	1					0.83591	0.181184	0.306716
D_0__Bacteria;D_1__Actinobacteria;D_2__Actinomycetia;D_3__Bifidobacteriales;D_4__Bifidobacteriaceae;D_5__Bifidobacterium;D_6__Bifidobacterium.catenulatum	0.01 ± 0.01	0		0.02 ± 0.01	0		0.00 ± 0.00	0		-0.02 (-0.05, 0.00)	0.0918171		0.181449	0.671256						-1.69086	0.092836	0.411111			0.519 (0.498, 0.539)										-0.285512	0.517998	1					-5.83964	9.54855e-06	0.00114901
D_0__Bacteria;D_1__Actinobacteria;D_2__Actinomycetia;D_3__Bifidobacteriales;D_4__Bifidobacteriaceae;D_5__Bifidobacterium;D_6__Bifidobacterium.dentium	0.18 ± 0.05	5.55556		0.19 ± 0.07	4.93827		0.18 ± 0.06	6.17284		-0.01 (-0.20, 0.18)	0.931229		0.608401	1						-0.0872493	0.930584	0.94488		0.583075	0.516 (0.449, 0.583)		0.225059	0.180386	1.24765	0.220441	0.288269	FALSE	TRUE		0.0714284	0.68037	1		0.92	0.96179		0.373909	0.735232	0.810439
D_0__Bacteria;D_1__Actinobacteria;D_2__Actinomycetia;D_3__Bifidobacteriales;D_4__Bifidobacteriaceae;D_5__Bifidobacterium;D_6__Bifidobacterium.longum	0.04 ± 0.02	1.23457		0.03 ± 0.02	1.23457		0.04 ± 0.04	1.23457		0.01 (-0.08, 0.10)	0.785677		1	1						0.278744	0.780806	0.825066			0.500 (0.471, 0.529)										0.236911	0.55025	1		0.72	0.835185		-0.496352	0.912225	0.94464
D_0__Bacteria;D_1__Actinobacteria;D_2__Actinomycetia;D_3__Bifidobacteriales;D_4__Bifidobacteriaceae;D_5__Gardnerella;D_6__Gardnerella.leopoldii	0.00 ± 0.00	0		0.00 ± 0.00	0		0.00 ± 0.00	0		0.00 (0.00, 0.00)	0.31882		1	1						0.998885	0.319378	0.411111			0.506 (0.494, 0.518)										0.481469	0.462791	1					0.579923	0.223381	0.348571
D_0__Bacteria;D_1__Actinobacteria;D_2__Actinomycetia;D_3__Bifidobacteriales;D_4__Bifidobacteriaceae;D_5__Gardnerella;D_6__Gardnerella.vaginalis	0.01 ± 0.01	0		0.01 ± 0.01	0		0.01 ± 0.01	0		0.00 (-0.02, 0.02)	0.776564		1	1						-0.286644	0.774761	0.821066			0.506 (0.485, 0.527)										0.0697614	0.557831	1					-0.677496	0.720324	0.797659
D_0__Bacteria;D_1__Actinobacteria;D_2__Actinomycetia;D_3__Bifidobacteriales;D_4__Bifidobacteriaceae;D_5__Parascardovia;D_6__Parascardovia.denticolens	0.01 ± 0.00	0		0.02 ± 0.01	0		0.00 ± 0.00	0		-0.02 (-0.03, 0.00)	0.107944		0.0590582	0.307272						-1.62392	0.106386	0.411111			0.525 (0.496, 0.554)										-0.433883	0.509682	0.998949					-2.66945	0.0672811	0.241557
D_0__Bacteria;D_1__Actinobacteria;D_2__Actinomycetia;D_3__Bifidobacteriales;D_4__Bifidobacteriaceae;D_5__Scardovia;D_6__Scardovia.wiggsiae	0.04 ± 0.02	1.23457		0.07 ± 0.03	2.46914		0.00 ± 0.00	0		-0.07 (-0.14, -0.01)	0.0240896		0.00209326	0.030436		AN	2.61826	0.000762723		-2.29447	0.0230801	0.390216		-2.73542	0.581 (0.536, 0.627)		-1.10022	0.146558	-7.50704	4.45479e-06	3.08536e-05	TRUE	TRUE		-1.72194	0.1723	0.990129					-5.60583	0.020307	0.175651
D_0__Bacteria;D_1__Actinobacteria;D_2__Actinomycetia;D_3__Catenulisporales;D_4__;D_5__;D_6__	0.01 ± 0.00	0		0.01 ± 0.01	0		0.00 ± 0.00	0		-0.01 (-0.03, 0.00)	0.176673		0.294507	0.917636						-1.35746	0.176571	0.411111			0.513 (0.483, 0.542)										-0.0825882	0.532081	1					-1.6804	0.485906	0.597656
D_0__Bacteria;D_1__Actinobacteria;D_2__Actinomycetia;D_3__Corynebacteriales;D_4__Corynebacteriaceae;D_5__Corynebacterium;D_6__Corynebacterium.accolens	0.02 ± 0.02	0.617284		0.04 ± 0.03	1.23457		0.00 ± 0.00	0		-0.04 (-0.11, 0.02)	0.199631		0.0360317	0.225819		AN	2.69934	0.0128514		-1.28778	0.199705	0.411111			0.537 (0.508, 0.566)										-0.758343	0.454954	1		0.04	0.0817059		-4.85219	0.00282371	0.0679574
D_0__Bacteria;D_1__Actinobacteria;D_2__Actinomycetia;D_3__Corynebacteriales;D_4__Corynebacteriaceae;D_5__Corynebacterium;D_6__Corynebacterium.amycolatum	0.01 ± 0.00	0		0.01 ± 0.01	0		0.00 ± 0.00	0		-0.01 (-0.03, 0.01)	0.228403		0.371093	0.917636						-1.21739	0.22527	0.411111			0.506 (0.485, 0.527)										0.244753	0.497625	1					-1.11872	0.529705	0.631101
D_0__Bacteria;D_1__Actinobacteria;D_2__Actinomycetia;D_3__Corynebacteriales;D_4__Corynebacteriaceae;D_5__Corynebacterium;D_6__Corynebacterium.argentoratense	0.01 ± 0.00	0		0.01 ± 0.01	0		0.00 ± 0.00	0		-0.01 (-0.03, 0.01)	0.290223		0.371093	0.917636						-1.0677	0.287283	0.411111			0.512 (0.495, 0.529)										0.0384159	0.497442	1					-1.75215	0.0585575	0.241557
D_0__Bacteria;D_1__Actinobacteria;D_2__Actinomycetia;D_3__Corynebacteriales;D_4__Corynebacteriaceae;D_5__Corynebacterium;D_6__Corynebacterium.durum	0.03 ± 0.01	0.617284		0.04 ± 0.03	1.23457		0.01 ± 0.00	0		-0.04 (-0.09, 0.02)	0.170636		0.0104798	0.0958489		AN	2.49592	0.0251466		-1.3731	0.171666	0.411111		-0.743309	0.557 (0.508, 0.606)		-0.302057	0.14125	-2.13846	0.0493419	0.0802342	FALSE	FALSE		-1.17987	0.325726	0.998132		0.07	0.211966		-0.998561	0.620549	0.707799
D_0__Bacteria;D_1__Actinobacteria;D_2__Actinomycetia;D_3__Corynebacteriales;D_4__Corynebacteriaceae;D_5__Corynebacterium;D_6__Corynebacterium.gerontici	0.00 ± 0.00	0		0.00 ± 0.00	0		0.00 ± 0.00	0		0.00 (0.00, 0.00)	0.31882		1	1						0.998885	0.319378	0.411111			0.506 (0.494, 0.518)										0.449905	0.480964	1					0.436629	0.256888	0.383208
D_0__Bacteria;D_1__Actinobacteria;D_2__Actinomycetia;D_3__Corynebacteriales;D_4__Corynebacteriaceae;D_5__Corynebacterium;D_6__Corynebacterium.kroppenstedtii	0.00 ± 0.00	0		0.00 ± 0.00	0		0.00 ± 0.00	0		0.00 (-0.01, 0.01)	0.7102		1	1						0.37057	0.711454	0.767399			0.500 (0.483, 0.517)										0.426187	0.477571	1					1.12183	0.520385	0.624755
D_0__Bacteria;D_1__Actinobacteria;D_2__Actinomycetia;D_3__Corynebacteriales;D_4__Corynebacteriaceae;D_5__Corynebacterium;D_6__Corynebacterium.kutscheri	0.00 ± 0.00	0		0.00 ± 0.00	0		0.00 ± 0.00	0		0.00 (0.00, 0.00)	0.31882		1	1						-0.997012	0.320283	0.411111			0.506 (0.494, 0.518)										0.0135438	0.514739	1					-0.846554	0.160455	0.288012
D_0__Bacteria;D_1__Actinobacteria;D_2__Actinomycetia;D_3__Corynebacteriales;D_4__Corynebacteriaceae;D_5__Corynebacterium;D_6__Corynebacterium.lipophiloflavum	0.00 ± 0.00	0		0.00 ± 0.00	0		0.00 ± 0.00	0		0.00 (-0.01, 0.00)	0.31882		1	1						-0.998885	0.319378	0.411111			0.506 (0.494, 0.518)										0.113797	0.517743	1					-1.81436	0.092192	0.241557
D_0__Bacteria;D_1__Actinobacteria;D_2__Actinomycetia;D_3__Corynebacteriales;D_4__Corynebacteriaceae;D_5__Corynebacterium;D_6__Corynebacterium.massiliense	0.00 ± 0.00	0		0.01 ± 0.01	0		0.00 ± 0.00	0		-0.01 (-0.02, 0.01)	0.31882		1	1						-0.997012	0.320283	0.411111			0.506 (0.494, 0.518)										0.176777	0.528904	1					-2.01839	0.0723421	0.241557
D_0__Bacteria;D_1__Actinobacteria;D_2__Actinomycetia;D_3__Corynebacteriales;D_4__Corynebacteriaceae;D_5__Corynebacterium;D_6__Corynebacterium.matruchotii	0.18 ± 0.05	4.93827		0.30 ± 0.10	7.40741		0.07 ± 0.04	2.46914		-0.23 (-0.43, -0.02)	0.028683		0.00217901	0.0310557		AN	3.00695	0.0084455		-2.20046	0.0292252	0.411111		-1.66415	0.592 (0.525, 0.658)		-0.825622	0.176408	-4.68017	3.77206e-05	0.000176344	TRUE	TRUE		-2.13415	0.0702054	0.981052		0.06	0.158139		-2.68903	0.0161219	0.159453
D_0__Bacteria;D_1__Actinobacteria;D_2__Actinomycetia;D_3__Corynebacteriales;D_4__Corynebacteriaceae;D_5__Corynebacterium;D_6__Corynebacterium.minutissimum	0.00 ± 0.00	0		0.00 ± 0.00	0		0.00 ± 0.00	0		0.00 (0.00, 0.00)	0.31882		1	1						1.01078	0.313666	0.411111			0.506 (0.494, 0.518)										0.56549	0.461669	1					0.649582	0.416109	0.537443
D_0__Bacteria;D_1__Actinobacteria;D_2__Actinomycetia;D_3__Corynebacteriales;D_4__Corynebacteriaceae;D_5__Corynebacterium;D_6__Corynebacterium.mucifaciens	0.01 ± 0.01	0		0.01 ± 0.01	0		0.01 ± 0.01	0		0.00 (-0.02, 0.03)	0.858655		1	1						0.179079	0.858105	0.8874			0.500 (0.483, 0.517)										0.394012	0.467262	1					0.968248	0.594012	0.687302
D_0__Bacteria;D_1__Actinobacteria;D_2__Actinomycetia;D_3__Corynebacteriales;D_4__Corynebacteriaceae;D_5__Corynebacterium;D_6__Corynebacterium.propinquum	0.00 ± 0.00	0		0.00 ± 0.00	0		0.00 ± 0.00	0		0.00 (-0.01, 0.00)	0.122398		0.181449	0.671256						-1.54671	0.123934	0.411111			0.519 (0.498, 0.539)										-0.120247	0.543458	1					-1.80102	0.0321797	0.203558
D_0__Bacteria;D_1__Actinobacteria;D_2__Actinomycetia;D_3__Corynebacteriales;D_4__Corynebacteriaceae;D_5__Corynebacterium;D_6__Corynebacterium.simulans	0.01 ± 0.01	0		0.02 ± 0.01	0		0.00 ± 0.00	0		-0.02 (-0.04, 0.01)	0.125934		0.201243	0.720706						-1.53182	0.127567	0.411111			0.513 (0.489, 0.537)										-0.163117	0.518408	1					-5.69697	0.0142398	0.15289
D_0__Bacteria;D_1__Actinobacteria;D_2__Actinomycetia;D_3__Corynebacteriales;D_4__Corynebacteriaceae;D_5__Corynebacterium;D_6__Corynebacterium.suicordis	0.00 ± 0.00	0		0.00 ± 0.00	0		0.00 ± 0.00	0		0.00 (0.00, 0.00)	0.31882		1	1						1.01078	0.313666	0.411111			0.506 (0.494, 0.518)										0.517215	0.465348	0.984035					0.536682	0.443929	0.563299
D_0__Bacteria;D_1__Actinobacteria;D_2__Actinomycetia;D_3__Corynebacteriales;D_4__Corynebacteriaceae;D_5__Corynebacterium;D_6__Corynebacterium.tuberculostearicum	0.01 ± 0.00	0		0.01 ± 0.01	0		0.00 ± 0.00	0		-0.01 (-0.02, 0.00)	0.126507		0.0559297	0.307272		AN	2.61302	0.0288707		-1.54628	0.124038	0.411111		-1.50301	0.543 (0.505, 0.582)										-0.68958	0.449617	0.997844					-2.86962	0.0651778	0.241557
D_0__Bacteria;D_1__Actinobacteria;D_2__Actinomycetia;D_3__Corynebacteriales;D_4__Corynebacteriaceae;D_5__Corynebacterium;D_6__Corynebacterium.vitaeruminis	0.00 ± 0.00	0		0.00 ± 0.00	0		0.00 ± 0.00	0		0.00 (0.00, 0.01)	0.157098		0.371093	0.917636						1.42213	0.156959	0.411111			0.512 (0.495, 0.529)										0.709807	0.451063	1					2.00162	0.0672917	0.241557
D_0__Bacteria;D_1__Actinobacteria;D_2__Actinomycetia;D_3__Corynebacteriales;D_4__Dietziaceae;D_5__Dietzia;D_6__Dietzia.cinnamea	0.01 ± 0.01	0.617284		0.01 ± 0.01	1.23457		0.00 ± 0.00	0		-0.01 (-0.04, 0.01)	0.364868		1	1						-0.905271	0.3667	0.448806			0.500 (0.483, 0.517)										0.169861	0.541806	1					-2.39472	0.293968	0.425341
D_0__Bacteria;D_1__Actinobacteria;D_2__Actinomycetia;D_3__Corynebacteriales;D_4__Gordoniaceae;D_5__Gordonia;D_6__Gordonia.hongkongensis	0.00 ± 0.00	0		0.00 ± 0.00	0		0.00 ± 0.00	0		0.00 (-0.01, 0.00)	0.31882		1	1						-0.997012	0.320283	0.411111			0.506 (0.494, 0.518)										0.0981052	0.540819	1					-2.2745	0.0622849	0.241557
D_0__Bacteria;D_1__Actinobacteria;D_2__Actinomycetia;D_3__Corynebacteriales;D_4__Lawsonellaceae;D_5__Lawsonella;D_6__Lawsonella.clevelandensis	0.01 ± 0.00	0		0.02 ± 0.01	0		0.00 ± 0.00	0		-0.01 (-0.03, 0.00)	0.122785		0.107802	0.480809						-1.54983	0.123182	0.411111		-1.15359	0.537 (0.497, 0.577)										-0.635713	0.453291	1					-3.35598	0.182246	0.306716
D_0__Bacteria;D_1__Actinobacteria;D_2__Actinomycetia;D_3__Corynebacteriales;D_4__Mycobacteriaceae;D_5__Mycolicibacterium;D_6__Mycolicibacterium.iranicum	0.00 ± 0.00	0		0.00 ± 0.00	0		0.00 ± 0.00	0		0.00 (-0.01, 0.00)	0.31882		1	1						-0.997012	0.320283	0.411111			0.506 (0.494, 0.518)										0.100915	0.527209	0.998449					-1.31441	0.112982	0.252043
D_0__Bacteria;D_1__Actinobacteria;D_2__Actinomycetia;D_3__Geodermatophilales;D_4__Geodermatophilaceae;D_5__Geodermatophilus;D_6__Geodermatophilus.siccatus	0.00 ± 0.00	0		0.00 ± 0.00	0		0.00 ± 0.00	0		0.00 (0.00, 0.00)	0.31882		1	1						-0.997012	0.320283	0.411111			0.506 (0.494, 0.518)										0.167013	0.484719	1					-1.4719	0.101701	0.241557
D_0__Bacteria;D_1__Actinobacteria;D_2__Actinomycetia;D_3__Jatrophihabitantales;D_4__Jatrophihabitantaceae;D_5__Jatrophihabitans;D_6__Jatrophihabitans.telluris	0.00 ± 0.00	0		0.01 ± 0.01	0		0.00 ± 0.00	0		-0.01 (-0.02, 0.01)	0.31882		1	1						-0.997012	0.320283	0.411111			0.506 (0.494, 0.518)										0.0871415	0.482635	1					-2.45744	0.0561216	0.241557
D_0__Bacteria;D_1__Actinobacteria;D_2__Actinomycetia;D_3__Micrococcales;D_4__Brevibacteriaceae;D_5__Brevibacterium;D_6__Brevibacterium.siliguriense	0.00 ± 0.00	0		0.00 ± 0.00	0		0.00 ± 0.00	0		0.00 (0.00, 0.00)	0.31882		1	1						0.997012	0.320283	0.411111			0.506 (0.494, 0.518)										0.559762	0.448533	1					1.51616	0.0908937	0.241557
D_0__Bacteria;D_1__Actinobacteria;D_2__Actinomycetia;D_3__Micrococcales;D_4__Cellulomonadaceae;D_5__Cellulomonas;D_6__Cellulomonas.phragmiteti	0.00 ± 0.00	0		0.00 ± 0.00	0		0.00 ± 0.00	0		0.00 (0.00, 0.00)	0.31882		1	1						-0.998885	0.319378	0.411111			0.506 (0.494, 0.518)										0.0881089	0.507756	1					-0.775952	0.182016	0.306716
D_0__Bacteria;D_1__Actinobacteria;D_2__Actinomycetia;D_3__Micrococcales;D_4__Dermabacteraceae;D_5__Brachybacterium;D_6__Brachybacterium.sacelli	0.00 ± 0.00	0		0.00 ± 0.00	0		0.00 ± 0.00	0		0.00 (0.00, 0.00)	0.31882		1	1						0.997012	0.320283	0.411111			0.506 (0.494, 0.518)										0.483522	0.473142	1					1.4043	0.0979551	0.241557
D_0__Bacteria;D_1__Actinobacteria;D_2__Actinomycetia;D_3__Micrococcales;D_4__Dermabacteraceae;D_5__Dermabacter;D_6__Dermabacter.jinjuensis	0.00 ± 0.00	0		0.00 ± 0.00	0		0.01 ± 0.01	0		0.00 (-0.01, 0.01)	0.567569		1	1						0.581397	0.561801	0.626426			0.500 (0.483, 0.517)										0.355574	0.504076	1					-0.410295	0.771122	0.839743
D_0__Bacteria;D_1__Actinobacteria;D_2__Actinomycetia;D_3__Micrococcales;D_4__Intrasporangiaceae;D_5__Janibacter;D_6__Janibacter.anophelis	0.00 ± 0.00	0		0.01 ± 0.01	0		0.00 ± 0.00	0		-0.01 (-0.03, 0.01)	0.31882		1	1						-0.997012	0.320283	0.411111			0.506 (0.494, 0.518)										0.0448683	0.561882	1					-2.70564	0.0489585	0.235526
D_0__Bacteria;D_1__Actinobacteria;D_2__Actinomycetia;D_3__Micrococcales;D_4__Microbacteriaceae;D_5__Aurantimicrobium;D_6__Aurantimicrobium.minutum	0.00 ± 0.00	0		0.01 ± 0.00	0		0.00 ± 0.00	0		-0.01 (-0.02, 0.00)	0.108291		0.181449	0.671256						-1.60874	0.109669	0.411111			0.519 (0.498, 0.539)										-0.138288	0.473375	1					-2.74747	0.0233109	0.179047
D_0__Bacteria;D_1__Actinobacteria;D_2__Actinomycetia;D_3__Micrococcales;D_4__Microbacteriaceae;D_5__Leifsonia;D_6__Leifsonia.xyli	0.00 ± 0.00	0		0.00 ± 0.00	0		0.00 ± 0.00	0		0.00 (-0.01, 0.00)	0.31882		1	1						-1.00627	0.315824	0.411111			0.506 (0.494, 0.518)										-0.000936226	0.504412	1					-0.801683	0.253548	0.37901
D_0__Bacteria;D_1__Actinobacteria;D_2__Actinomycetia;D_3__Micrococcales;D_4__Microbacteriaceae;D_5__Leucobacter;D_6__Leucobacter.margaritiformis	0.01 ± 0.01	0.617284		0.02 ± 0.02	1.23457		0.00 ± 0.00	0		-0.02 (-0.05, 0.02)	0.29465		0.371093	0.917636						-1.05	0.295322	0.411111			0.512 (0.495, 0.529)										-0.208039	0.528722	0.996876					-3.42138	0.0155767	0.159319
D_0__Bacteria;D_1__Actinobacteria;D_2__Actinomycetia;D_3__Micrococcales;D_4__Microbacteriaceae;D_5__Planktoluna;D_6__Planktoluna.difficilis	0.00 ± 0.00	0		0.00 ± 0.00	0		0.00 ± 0.00	0		0.00 (0.00, 0.01)	0.31882		1	1						1.01078	0.313666	0.411111			0.506 (0.494, 0.518)										0.542417	0.427421	1					0.605508	0.427191	0.547837
D_0__Bacteria;D_1__Actinobacteria;D_2__Actinomycetia;D_3__Micrococcales;D_4__Microbacteriaceae;D_5__Rhodoluna;D_6__Rhodoluna.lacicola	0.01 ± 0.01	0.617284		0.02 ± 0.02	1.23457		0.00 ± 0.00	0		-0.02 (-0.06, 0.02)	0.270892		0.280713	0.917636						-1.10291	0.271744	0.411111			0.519 (0.492, 0.545)										-0.229681	0.485364	1					-2.52231	0.0282476	0.193772
D_0__Bacteria;D_1__Actinobacteria;D_2__Actinomycetia;D_3__Micrococcales;D_4__Microbacteriaceae;D_5__Rhodoluna;D_6__Rhodoluna.limnophila	0.01 ± 0.01	0		0.00 ± 0.00	0		0.02 ± 0.01	0		0.01 (-0.01, 0.03)	0.3202		0.280713	0.917636						1.00779	0.315095	0.411111			0.519 (0.492, 0.545)										0.698216	0.419301	1					1.9579	0.259701	0.386507
D_0__Bacteria;D_1__Actinobacteria;D_2__Actinomycetia;D_3__Micrococcales;D_4__Micrococcaceae;D_5__Kocuria;D_6__Kocuria.arsenatis	0.00 ± 0.00	0		0.00 ± 0.00	0		0.00 ± 0.00	0		0.00 (-0.01, 0.00)	0.279671		0.371093	0.917636						-1.08213	0.280845	0.411111			0.512 (0.495, 0.529)										0.0529508	0.54736	1					-2.01382	0.0724516	0.241557
D_0__Bacteria;D_1__Actinobacteria;D_2__Actinomycetia;D_3__Micrococcales;D_4__Micrococcaceae;D_5__Rothia;D_6__Rothia.aeria	0.10 ± 0.03	1.85185		0.18 ± 0.06	3.7037		0.02 ± 0.01	0		-0.16 (-0.27, -0.05)	0.00470394		2.76065e-05	0.00105631		AN	2.94184	0.00490969		-2.87245	0.00463284	0.160384		-1.15436	0.592 (0.530, 0.655)		-1.05739	0.155172	-6.81429	1.23883e-07	1.45429e-06	TRUE	TRUE		-2.09942	0.0795374	0.974604		0.01	0.0183081		-3.29618	0.0168732	0.162459
D_0__Bacteria;D_1__Actinobacteria;D_2__Actinomycetia;D_3__Micrococcales;D_4__Micrococcaceae;D_5__Rothia;D_6__Rothia.dentocariosa	1.01 ± 0.37	14.8148		1.24 ± 0.41	23.4568		0.78 ± 0.62	6.17284		-0.46 (-1.93, 1.00)	0.532243		7.05156e-06	0.000427207		AN	3.62475	0.00238712		-0.625727	0.532397	0.600082		0.508103	0.625 (0.547, 0.703)		-0.633449	0.220238	-2.8762	0.00541469	0.0119123	TRUE	TRUE		-2.44409	0.0280239	0.99481		0.13	0.298942		-1.78475	0.104441	0.246254
D_0__Bacteria;D_1__Actinobacteria;D_2__Actinomycetia;D_3__Micrococcales;D_4__Micrococcaceae;D_5__Rothia;D_6__Rothia.kristinae	0.00 ± 0.00	0		0.00 ± 0.00	0		0.00 ± 0.00	0		0.00 (0.00, 0.00)	0.31882		1	1						-0.998885	0.319378	0.411111			0.506 (0.494, 0.518)										0.251215	0.455456	1					-0.76538	0.18359	0.307546
D_0__Bacteria;D_1__Actinobacteria;D_2__Actinomycetia;D_3__Micrococcales;D_4__Micrococcaceae;D_5__Rothia;D_6__Rothia.mucilaginosa	1.36 ± 0.28	24.0741		1.95 ± 0.46	35.8025		0.78 ± 0.30	12.3457		-1.17 (-2.26, -0.09)	0.0343524		1.16017e-05	0.000562294		AN	3.80146	0.000296943		-2.15161	0.0329472	0.411111		-0.70281	0.661 (0.578, 0.744)		-1.10895	0.232105	-4.77779	6.08869e-06	3.70016e-05	TRUE	TRUE		-2.88234	0.00799372	0.946177		0.05	0.151699		-1.98939	0.0424369	0.233889
D_0__Bacteria;D_1__Actinobacteria;D_2__Actinomycetia;D_3__Sporichthyales;D_4__Sporichthyaceae;D_5__Longivirga;D_6__Longivirga.aurantiaca	0.00 ± 0.00	0		0.00 ± 0.00	0		0.00 ± 0.00	0		0.00 (-0.01, 0.00)	0.927607		1	1						-0.0910266	0.927587	0.943155			0.500 (0.483, 0.517)										0.400019	0.454054	1					-0.146978	0.928495	0.954947
D_0__Bacteria;D_1__Actinobacteria;D_2__Actinomycetia;D_3__Streptomycetales;D_4__Streptomycetaceae;D_5__Yinghuangia;D_6__Yinghuangia.aomiensis	0.00 ± 0.00	0		0.00 ± 0.00	0		0.00 ± 0.00	0		0.00 (0.00, 0.00)	0.31882		1	1						0.998885	0.319378	0.411111			0.506 (0.494, 0.518)										0.362861	0.509278	0.99611					0.939802	0.167966	0.295064
D_0__Bacteria;D_1__Actinobacteria;D_2__Coriobacteriia;D_3__Coriobacteriales;D_4__Atopobiaceae;D_5__Atopobium;D_6__Atopobium.deltae	0.00 ± 0.00	0		0.00 ± 0.00	0		0.00 ± 0.00	0		0.00 (0.00, 0.00)	0.31882		1	1						1.01078	0.313666	0.411111			0.506 (0.494, 0.518)										0.485942	0.465651	0.996842					0.7083	0.401168	0.526624
D_0__Bacteria;D_1__Actinobacteria;D_2__Coriobacteriia;D_3__Coriobacteriales;D_4__Atopobiaceae;D_5__Atopobium;D_6__Atopobium.minutum	0.00 ± 0.00	0		0.00 ± 0.00	0		0.00 ± 0.00	0		0.00 (0.00, 0.01)	0.31882		1	1						0.997012	0.320283	0.411111			0.506 (0.494, 0.518)										0.667139	0.441036	0.995396					2.21604	0.0593675	0.241557
D_0__Bacteria;D_1__Actinobacteria;D_2__Coriobacteriia;D_3__Coriobacteriales;D_4__Atopobiaceae;D_5__Lancefieldella;D_6__Lancefieldella.parvula	0.31 ± 0.05	9.87654		0.44 ± 0.08	14.8148		0.18 ± 0.07	4.93827		-0.26 (-0.47, -0.05)	0.0155588		0.00046874	0.00937427		AN	3.11465	0.0288114		-2.44957	0.015395	0.291086		-0.636925	0.594 (0.509, 0.679)		-1.28225	0.183835	-6.97503	7.17185e-10	2.23523e-08	TRUE	FALSE		-1.20409	0.270967	1		0.04	0.0658009		-1.19212	0.210418	0.336111
D_0__Bacteria;D_1__Actinobacteria;D_2__Coriobacteriia;D_3__Coriobacteriales;D_4__Atopobiaceae;D_5__Lancefieldella;D_6__Lancefieldella.rimae	0.19 ± 0.06	4.32099		0.18 ± 0.05	4.93827		0.20 ± 0.10	3.7037		0.03 (-0.20, 0.25)	0.828316		0.0997424	0.455957						0.216754	0.82868	0.866835		0.635452	0.455 (0.384, 0.527)		-0.393031	0.170846	-2.3005	0.0262192	0.0458223	TRUE	FALSE		-0.696933	0.511423	1		0.25	0.587595		-0.508035	0.669008	0.750036
D_0__Bacteria;D_1__Actinobacteria;D_2__Coriobacteriia;D_3__Coriobacteriales;D_4__Atopobiaceae;D_5__Olsenella;D_6__	0.00 ± 0.00	0		0.00 ± 0.00	0		0.00 ± 0.00	0		0.00 (0.00, 0.00)	0.31882		1	1						-0.997012	0.320283	0.411111			0.506 (0.494, 0.518)										0.118885	0.545655	1					-1.47342	0.101572	0.241557
D_0__Bacteria;D_1__Actinobacteria;D_2__Coriobacteriia;D_3__Coriobacteriales;D_4__Atopobiaceae;D_5__Olsenella;D_6__Olsenella.phocaeensis	0.02 ± 0.01	0.617284		0.01 ± 0.00	0		0.03 ± 0.02	1.23457		0.03 (-0.01, 0.06)	0.154696		0.119722	0.524326						1.43188	0.154153	0.411111		2.13973	0.520 (0.478, 0.562)										0.895759	0.418449	0.994588					2.91173	0.156738	0.284334
D_0__Bacteria;D_1__Actinobacteria;D_2__Coriobacteriia;D_3__Coriobacteriales;D_4__Atopobiaceae;D_5__Olsenella;D_6__Olsenella.uli	0.01 ± 0.00	0		0.01 ± 0.01	0		0.00 ± 0.00	0		-0.01 (-0.02, 0.00)	0.133666		0.221272	0.769687						-1.51476	0.131831	0.411111		-1.07318	0.513 (0.476, 0.551)										-0.0808227	0.514491	1					-1.54918	0.371371	0.496536
D_0__Bacteria;D_1__Actinobacteria;D_2__Coriobacteriia;D_3__Coriobacteriales;D_4__Atopobiaceae;D_5__Olsenella;D_6__Olsenella.urininfantis	0.01 ± 0.00	0		0.02 ± 0.01	0		0.00 ± 0.00	0		-0.02 (-0.03, 0.00)	0.0350596		0.00509932	0.0553315		AN	2.59144	0.00453783		-2.1194	0.0356198	0.411111		-2.93573	0.556 (0.518, 0.594)										-1.10084	0.340431	1					-3.53269	0.0963104	0.241557
D_0__Bacteria;D_1__Actinobacteria;D_2__Coriobacteriia;D_3__Coriobacteriales;D_4__Atopobiaceae;D_5__Tractidigestivibacter;D_6__Tractidigestivibacter.scatoligenes	0.00 ± 0.00	0		0.01 ± 0.01	0		0.00 ± 0.00	0		-0.01 (-0.02, 0.01)	0.345129		1	1						-0.946331	0.345425	0.428539			0.500 (0.483, 0.517)										0.300468	0.49553	1					-1.0802	0.542123	0.643771
D_0__Bacteria;D_1__Actinobacteria;D_2__Coriobacteriia;D_3__Coriobacteriales;D_4__Coriobacteriaceae;D_5__Collinsella;D_6__Collinsella.aerofaciens	0.01 ± 0.01	0.617284		0.02 ± 0.02	1.23457		0.00 ± 0.00	0		-0.02 (-0.06, 0.02)	0.317499		0.422678	0.948417						-0.999781	0.318945	0.411111			0.506 (0.485, 0.527)										0.0972555	0.538841	1					-3.60463	0.0947097	0.241557
D_0__Bacteria;D_1__Actinobacteria;D_2__Coriobacteriia;D_3__Coriobacteriales;D_4__Coriobacteriaceae;D_5__Olegusella;D_6__Olegusella.massiliensis	0.00 ± 0.00	0		0.00 ± 0.00	0		0.00 ± 0.00	0		0.00 (-0.01, 0.01)	0.926829		1	1						-0.0916437	0.927097	0.943155			0.506 (0.485, 0.527)										0.205817	0.515359	1					-3.34059	0.0700381	0.241557
D_0__Bacteria;D_1__Actinobacteria;D_2__Coriobacteriia;D_3__Eggerthellales;D_4__Eggerthellaceae;D_5__Cryptobacterium;D_6__Cryptobacterium.curtum	0.02 ± 0.01	0		0.03 ± 0.01	0		0.01 ± 0.00	0		-0.02 (-0.05, 0.00)	0.107375		0.0366713	0.227864						-1.62838	0.105437	0.411111		-0.954717	0.537 (0.497, 0.578)										-0.794189	0.441579	1					-3.25201	0.13823	0.267565
D_0__Bacteria;D_1__Actinobacteria;D_2__Coriobacteriia;D_3__Eggerthellales;D_4__Eggerthellaceae;D_5__Eggerthella;D_6__Eggerthella.lenta	0.00 ± 0.00	0		0.00 ± 0.00	0		0.00 ± 0.00	0		0.00 (0.00, 0.00)	0.31882		1	1						-0.998885	0.319378	0.411111			0.506 (0.494, 0.518)										0.19252	0.520118	1					-1.66987	0.100282	0.241557
D_0__Bacteria;D_1__Actinobacteria;D_2__Coriobacteriia;D_3__Eggerthellales;D_4__Eggerthellaceae;D_5__Gordonibacter;D_6__Gordonibacter.pamelaeae	0.00 ± 0.00	0		0.00 ± 0.00	0		0.00 ± 0.00	0		0.00 (0.00, 0.00)	0.31882		1	1						-0.998885	0.319378	0.411111			0.506 (0.494, 0.518)										0.348678	0.503367	0.99478					-2.04146	0.0807115	0.241557
D_0__Bacteria;D_1__Actinobacteria;D_2__Coriobacteriia;D_3__Eggerthellales;D_4__Eggerthellaceae;D_5__Slackia;D_6__Slackia.exigua	0.02 ± 0.01	0		0.02 ± 0.01	0		0.01 ± 0.00	0		-0.02 (-0.04, 0.01)	0.289746		1	1						-1.07272	0.285032	0.411111		0.395092	0.493 (0.438, 0.547)		0.191281	0.145968	1.31043	0.20567	0.270847	FALSE	TRUE		0.609409	0.493487	1					-0.64599	0.738282	0.812561
D_0__Bacteria;D_1__Bacteroidetes;D_2__;D_3__;D_4__;D_5__;D_6__	0.00 ± 0.00	0		0.00 ± 0.00	0		0.00 ± 0.00	0		0.00 (0.00, 0.00)	0.174684		0.371093	0.917636						1.35865	0.176193	0.411111			0.512 (0.495, 0.529)										0.669239	0.44175	1					2.36243	0.0284486	0.193772
D_0__Bacteria;D_1__Bacteroidetes;D_2__Bacteroidia;D_3__;D_4__;D_5__;D_6__	0.00 ± 0.00	0		0.00 ± 0.00	0		0.00 ± 0.00	0		0.00 (0.00, 0.00)	0.31882		1	1						-1.00627	0.315824	0.411111			0.506 (0.494, 0.518)										0.162785	0.494474	1					-0.552934	0.329227	0.456242
D_0__Bacteria;D_1__Bacteroidetes;D_2__Bacteroidia;D_3__Bacteroidales;D_4__;D_5__;D_6__	0.22 ± 0.08	3.08642		0.20 ± 0.04	3.7037		0.24 ± 0.16	2.46914		0.04 (-0.28, 0.37)	0.787731		0.00222132	0.0310557		Tumor	2.86374	0.00326069		0.270062	0.787465	0.830182		-0.486072	0.383 (0.308, 0.459)		-0.398402	0.170689	-2.33408	0.0231397	0.0412107	TRUE	TRUE		-2.32898	0.0435584	0.982796		0.04	0.0739899		-0.567753	0.596902	0.689541
D_0__Bacteria;D_1__Bacteroidetes;D_2__Bacteroidia;D_3__Bacteroidales;D_4__Bacteroidaceae;D_5__Bacteroides;D_6__Bacteroides.caccae	0.00 ± 0.00	0		0.00 ± 0.00	0		0.00 ± 0.00	0		0.00 (-0.01, 0.00)	0.31882		1	1						-0.998885	0.319378	0.411111			0.506 (0.494, 0.518)										0.12165	0.472484	0.996199					-1.93789	0.0856459	0.241557
D_0__Bacteria;D_1__Bacteroidetes;D_2__Bacteroidia;D_3__Bacteroidales;D_4__Bacteroidaceae;D_5__Bacteroides;D_6__Bacteroides.caecimuris	0.00 ± 0.00	0		0.00 ± 0.00	0		0.00 ± 0.00	0		0.00 (-0.01, 0.00)	0.31882		1	1						-0.998885	0.319378	0.411111			0.506 (0.494, 0.518)										0.198092	0.49477	1					-1.24439	0.13083	0.261071
D_0__Bacteria;D_1__Bacteroidetes;D_2__Bacteroidia;D_3__Bacteroidales;D_4__Bacteroidaceae;D_5__Bacteroides;D_6__Bacteroides.clarus	0.00 ± 0.00	0		0.00 ± 0.00	0		0.00 ± 0.00	0		0.00 (0.00, 0.00)	0.31882		1	1						0.997012	0.320283	0.411111			0.506 (0.494, 0.518)										0.639708	0.438811	1					1.03378	0.127658	0.261071
D_0__Bacteria;D_1__Bacteroidetes;D_2__Bacteroidia;D_3__Bacteroidales;D_4__Bacteroidaceae;D_5__Bacteroides;D_6__Bacteroides.fragilis	0.01 ± 0.01	0.617284		0.00 ± 0.00	0		0.01 ± 0.01	1.23457		0.01 (-0.01, 0.04)	0.315401		0.583882	1						1.01695	0.310731	0.411111			0.500 (0.476, 0.524)										0.31039	0.49168	1					-0.791835	0.882058	0.925648
D_0__Bacteria;D_1__Bacteroidetes;D_2__Bacteroidia;D_3__Bacteroidales;D_4__Bacteroidaceae;D_5__Bacteroides;D_6__Bacteroides.gallinarum	0.00 ± 0.00	0		0.01 ± 0.01	0		0.00 ± 0.00	0		-0.01 (-0.02, 0.01)	0.210881		0.371093	0.917636						-1.25102	0.212778	0.411111			0.512 (0.495, 0.529)										-0.206668	0.482761	1					-3.86434	0.012199	0.144389
D_0__Bacteria;D_1__Bacteroidetes;D_2__Bacteroidia;D_3__Bacteroidales;D_4__Bacteroidaceae;D_5__Bacteroides;D_6__Bacteroides.heparinolyticus	0.11 ± 0.04	3.08642		0.13 ± 0.08	3.7037		0.08 ± 0.03	2.46914		-0.05 (-0.22, 0.11)	0.513269		0.740367	1						-0.652744	0.51487	0.583038		0.964626	0.489 (0.433, 0.544)		0.434627	0.159902	2.71808	0.0132429	0.0257048	TRUE	FALSE		0.724788	0.479712	1		0.49	0.790027		0.826746	0.502716	0.61311
D_0__Bacteria;D_1__Bacteroidetes;D_2__Bacteroidia;D_3__Bacteroidales;D_4__Bacteroidaceae;D_5__Bacteroides;D_6__Bacteroides.intestinalis	0.00 ± 0.00	0		0.00 ± 0.00	0		0.00 ± 0.00	0		0.00 (-0.01, 0.00)	0.31882		1	1						-0.998885	0.319378	0.411111			0.506 (0.494, 0.518)										0.198849	0.526464	1					-1.82492	0.0915104	0.241557
D_0__Bacteria;D_1__Bacteroidetes;D_2__Bacteroidia;D_3__Bacteroidales;D_4__Bacteroidaceae;D_5__Bacteroides;D_6__Bacteroides.ovatus	0.00 ± 0.00	0		0.01 ± 0.01	0		0.00 ± 0.00	0		-0.01 (-0.02, 0.00)	0.15561		0.181449	0.671256						-1.43286	0.153873	0.411111			0.519 (0.498, 0.539)										-0.242667	0.495126	1					-3.50695	0.00519497	0.0878622
D_0__Bacteria;D_1__Bacteroidetes;D_2__Bacteroidia;D_3__Bacteroidales;D_4__Bacteroidaceae;D_5__Bacteroides;D_6__Bacteroides.pyogenes	0.03 ± 0.02	1.23457		0.03 ± 0.03	1.23457		0.02 ± 0.02	1.23457		-0.01 (-0.07, 0.06)	0.867418		0.855132	1						-0.166873	0.867684	0.893493			0.494 (0.467, 0.521)										0.412024	0.516363	1		0.76	0.808999		2.52638	0.039027	0.230963
D_0__Bacteria;D_1__Bacteroidetes;D_2__Bacteroidia;D_3__Bacteroidales;D_4__Bacteroidaceae;D_5__Bacteroides;D_6__Bacteroides.rodentium	0.03 ± 0.02	1.23457		0.07 ± 0.05	2.46914		0.00 ± 0.00	0		-0.06 (-0.16, 0.03)	0.183804		0.422678	0.948417						-1.32905	0.185749	0.411111			0.506 (0.485, 0.527)										0.0294609	0.530826	1		0.36	0.489431		-5.1313	0.00696884	0.0986569
D_0__Bacteria;D_1__Bacteroidetes;D_2__Bacteroidia;D_3__Bacteroidales;D_4__Bacteroidaceae;D_5__Bacteroides;D_6__Bacteroides.stercoris	0.02 ± 0.02	0.617284		0.04 ± 0.03	1.23457		0.00 ± 0.00	0		-0.04 (-0.10, 0.02)	0.199671		0.371093	0.917636						-1.28236	0.201596	0.411111			0.512 (0.495, 0.529)										-0.070924	0.515995	1		0.15	0.396303		-5.87846	0.00130689	0.038345
D_0__Bacteria;D_1__Bacteroidetes;D_2__Bacteroidia;D_3__Bacteroidales;D_4__Bacteroidaceae;D_5__Bacteroides;D_6__Bacteroides.thetaiotaomicron	0.01 ± 0.00	0		0.01 ± 0.01	0		0.00 ± 0.00	0		-0.01 (-0.03, 0.01)	0.222679		0.371093	0.917636						-1.22132	0.223783	0.411111			0.512 (0.495, 0.529)										0.00321446	0.480387	1					-3.84016	0.0127842	0.146211
D_0__Bacteria;D_1__Bacteroidetes;D_2__Bacteroidia;D_3__Bacteroidales;D_4__Bacteroidaceae;D_5__Bacteroides;D_6__Bacteroides.zoogleoformans	0.04 ± 0.03	1.23457		0.03 ± 0.03	1.23457		0.05 ± 0.05	1.23457		0.02 (-0.11, 0.14)	0.763606		0.589639	1						0.302289	0.762829	0.812621			0.476 (0.447, 0.505)										-0.184012	0.530289	1		0.98	0.924289		-1.74202	0.144696	0.274201
D_0__Bacteria;D_1__Bacteroidetes;D_2__Bacteroidia;D_3__Bacteroidales;D_4__Bacteroidaceae;D_5__Phocaeicola;D_6__Phocaeicola.abscessus	0.10 ± 0.03	1.85185		0.15 ± 0.06	2.46914		0.04 ± 0.02	1.23457		-0.11 (-0.23, 0.01)	0.0629675		0.00475592	0.0531931		AN	2.82103	0.0112501		-1.88318	0.0615131	0.411111		-0.888549	0.592 (0.522, 0.661)		-0.641997	0.177506	-3.61676	0.000793688	0.00238396	TRUE	TRUE		-2.0375	0.0928613	0.983541		0.04	0.10101		-3.76781	0.00199471	0.0496615
D_0__Bacteria;D_1__Bacteroidetes;D_2__Bacteroidia;D_3__Bacteroidales;D_4__Bacteroidaceae;D_5__Phocaeicola;D_6__Phocaeicola.coprocola	0.01 ± 0.01	0		0.02 ± 0.01	0		0.00 ± 0.00	0		-0.02 (-0.05, 0.01)	0.160685		0.371093	0.917636						-1.40368	0.162376	0.411111			0.512 (0.495, 0.529)										-0.109564	0.487443	1					-4.98141	0.00454334	0.0820073
D_0__Bacteria;D_1__Bacteroidetes;D_2__Bacteroidia;D_3__Bacteroidales;D_4__Bacteroidaceae;D_5__Phocaeicola;D_6__Phocaeicola.coprophilus	0.00 ± 0.00	0		0.00 ± 0.00	0		0.00 ± 0.00	0		0.00 (0.00, 0.00)	0.31882		1	1						-0.997012	0.320283	0.411111			0.506 (0.494, 0.518)										0.0812738	0.500439	1					-1.02128	0.139937	0.270072
D_0__Bacteria;D_1__Bacteroidetes;D_2__Bacteroidia;D_3__Bacteroidales;D_4__Bacteroidaceae;D_5__Phocaeicola;D_6__Phocaeicola.dorei	0.00 ± 0.00	0		0.01 ± 0.01	0		0.00 ± 0.00	0		-0.01 (-0.02, 0.01)	0.356837		1	1						-0.921762	0.358058	0.43971			0.500 (0.483, 0.517)										0.135813	0.47725	1					-1.08194	0.520917	0.624755
D_0__Bacteria;D_1__Bacteroidetes;D_2__Bacteroidia;D_3__Bacteroidales;D_4__Bacteroidaceae;D_5__Phocaeicola;D_6__Phocaeicola.massiliensis	0.00 ± 0.00	0		0.00 ± 0.00	0		0.00 ± 0.00	0		0.00 (-0.01, 0.00)	0.31882		1	1						-0.998885	0.319378	0.411111			0.506 (0.494, 0.518)										0.163442	0.491809	0.99576					-2.20639	0.0736027	0.241557
D_0__Bacteria;D_1__Bacteroidetes;D_2__Bacteroidia;D_3__Bacteroidales;D_4__Bacteroidaceae;D_5__Phocaeicola;D_6__Phocaeicola.plebeius	0.02 ± 0.01	1.23457		0.04 ± 0.03	2.46914		0.00 ± 0.00	0		-0.04 (-0.09, 0.02)	0.162699		0.422678	0.948417						-1.3966	0.164494	0.411111			0.506 (0.485, 0.527)										-0.0326092	0.510487	1					-4.23301	0.0431404	0.234191
D_0__Bacteria;D_1__Bacteroidetes;D_2__Bacteroidia;D_3__Bacteroidales;D_4__Bacteroidaceae;D_5__Phocaeicola;D_6__Phocaeicola.vulgatus	0.02 ± 0.01	1.23457		0.04 ± 0.03	2.46914		0.00 ± 0.00	0		-0.04 (-0.09, 0.01)	0.155606		0.181449	0.671256						-1.42168	0.157091	0.411111			0.519 (0.498, 0.539)										-0.373669	0.514485	1					-5.83582	0.000170105	0.0113196
D_0__Bacteria;D_1__Bacteroidetes;D_2__Bacteroidia;D_3__Bacteroidales;D_4__Dysgonomonadaceae;D_5__Proteiniphilum;D_6__Proteiniphilum.saccharofermentans	0.00 ± 0.00	0		0.00 ± 0.00	0		0.00 ± 0.00	0		0.00 (-0.01, 0.00)	0.31882		1	1						-0.997012	0.320283	0.411111			0.506 (0.494, 0.518)										0.150156	0.527225	1					-2.73466	0.0482124	0.235526
D_0__Bacteria;D_1__Bacteroidetes;D_2__Bacteroidia;D_3__Bacteroidales;D_4__Dysgonomonadaceae;D_5__Seramator;D_6__Seramator.thermalis	0.00 ± 0.00	0		0.00 ± 0.00	0		0.00 ± 0.00	0		0.00 (0.00, 0.00)	0.157025		0.371093	0.917636						1.42238	0.156886	0.411111			0.512 (0.495, 0.529)										0.496452	0.479898	1					1.22232	0.111087	0.252043
D_0__Bacteria;D_1__Bacteroidetes;D_2__Bacteroidia;D_3__Bacteroidales;D_4__Muribaculaceae;D_5__;D_6__	0.00 ± 0.00	0		0.00 ± 0.00	0		0.00 ± 0.00	0		0.00 (0.00, 0.00)	0.806847		1	1						0.249432	0.80335	0.845204			0.500 (0.483, 0.517)										0.308994	0.522124	1					0.092115	0.917798	0.947997
D_0__Bacteria;D_1__Bacteroidetes;D_2__Bacteroidia;D_3__Bacteroidales;D_4__Odoribacteraceae;D_5__Odoribacter;D_6__Odoribacter.denticanis	0.05 ± 0.03	1.85185		0.10 ± 0.05	3.7037		0.01 ± 0.01	0		-0.09 (-0.19, 0.01)	0.0762181		0.00265508	0.0357453		AN	2.77436	0.0322129		-1.77758	0.0773965	0.411111		-3.48853	0.550 (0.505, 0.596)										-1.39733	0.257863	0.987559		0.04	0.150767		-4.60639	0.00101723	0.0319322
D_0__Bacteria;D_1__Bacteroidetes;D_2__Bacteroidia;D_3__Bacteroidales;D_4__Porphyromonadaceae;D_5__;D_6__	0.04 ± 0.02	1.23457		0.01 ± 0.01	0		0.08 ± 0.04	2.46914		0.06 (-0.02, 0.15)	0.144009		0.0423153	0.252157						1.47535	0.14211	0.411111		2.21885	0.520 (0.478, 0.562)										0.965577	0.365803	1		0.18	0.444052		3.17033	0.0170861	0.162459
D_0__Bacteria;D_1__Bacteroidetes;D_2__Bacteroidia;D_3__Bacteroidales;D_4__Porphyromonadaceae;D_5__Porphyromonas;D_6__Porphyromonas.bennonis	0.00 ± 0.00	0		0.00 ± 0.00	0		0.00 ± 0.00	0		0.00 (-0.01, 0.00)	0.31882		1	1						-0.997012	0.320283	0.411111			0.506 (0.494, 0.518)										0.152612	0.490939	1					-1.54283	0.096996	0.241557
D_0__Bacteria;D_1__Bacteroidetes;D_2__Bacteroidia;D_3__Bacteroidales;D_4__Porphyromonadaceae;D_5__Porphyromonas;D_6__Porphyromonas.cangingivalis	0.00 ± 0.00	0		0.00 ± 0.00	0		0.00 ± 0.00	0		0.00 (0.00, 0.00)	0.31882		1	1						-0.998885	0.319378	0.411111			0.506 (0.494, 0.518)										0.253912	0.484165	1					-0.780858	0.181466	0.306716
D_0__Bacteria;D_1__Bacteroidetes;D_2__Bacteroidia;D_3__Bacteroidales;D_4__Porphyromonadaceae;D_5__Porphyromonas;D_6__Porphyromonas.catoniae	0.13 ± 0.03	1.85185		0.15 ± 0.04	2.46914		0.12 ± 0.05	1.23457		-0.03 (-0.16, 0.09)	0.584371		0.446082	0.993506						-0.546604	0.585422	0.648783		0.0570662	0.543 (0.471, 0.616)		0.134353	0.190085	0.706803	0.483333	0.545123	FALSE	TRUE		-0.581891	0.55696	1		0.79	0.862922		-0.381674	0.71898	0.797395
D_0__Bacteria;D_1__Bacteroidetes;D_2__Bacteroidia;D_3__Bacteroidales;D_4__Porphyromonadaceae;D_5__Porphyromonas;D_6__Porphyromonas.endodontalis	1.05 ± 0.16	28.3951		0.92 ± 0.20	25.9259		1.19 ± 0.25	30.8642		0.27 (-0.36, 0.90)	0.403781		0.880044	1						0.83503	0.404962	0.484426		0.809629	0.490 (0.403, 0.577)		0.430128	0.238302	1.80497	0.074215	0.110144	FALSE	TRUE		0.615175	0.55107	1		0.13	0.264672		0.84319	0.32625	0.455615
D_0__Bacteria;D_1__Bacteroidetes;D_2__Bacteroidia;D_3__Bacteroidales;D_4__Porphyromonadaceae;D_5__Porphyromonas;D_6__Porphyromonas.pasteri	0.91 ± 0.13	27.1605		1.24 ± 0.21	39.5062		0.58 ± 0.15	14.8148		-0.66 (-1.16, -0.16)	0.0101507		2.36851e-05	0.000956616		AN	3.5141	0.0425828		-2.66039	0.00861015	0.221173		-0.586389	0.589 (0.503, 0.674)		-0.927661	0.228686	-4.05648	0.000106641	0.000424297	TRUE	FALSE		-1.18315	0.271529	1		0.13	0.246022		-0.851294	0.333623	0.459255
D_0__Bacteria;D_1__Bacteroidetes;D_2__Bacteroidia;D_3__Bacteroidales;D_4__Porphyromonadaceae;D_5__Porphyromonas;D_6__Porphyromonas.uenonis	0.02 ± 0.01	0.617284		0.01 ± 0.01	0		0.03 ± 0.02	1.23457		0.02 (-0.03, 0.06)	0.43188		0.181449	0.671256						0.78808	0.431831	0.509644			0.506 (0.480, 0.533)										0.582254	0.480358	0.999235					1.35562	0.410207	0.533639
D_0__Bacteria;D_1__Bacteroidetes;D_2__Bacteroidia;D_3__Bacteroidales;D_4__Prevotellaceae;D_5__;D_6__	0.00 ± 0.00	0		0.00 ± 0.00	0		0.00 ± 0.00	0		0.00 (0.00, 0.00)	0.192963		0.371093	0.917636						1.30931	0.192329	0.411111			0.512 (0.495, 0.529)										0.567121	0.451897	1					1.66432	0.0429456	0.234191
D_0__Bacteria;D_1__Bacteroidetes;D_2__Bacteroidia;D_3__Bacteroidales;D_4__Prevotellaceae;D_5__Alloprevotella;D_6__Alloprevotella.rava	1.60 ± 0.21	37.6543		1.52 ± 0.29	37.037		1.67 ± 0.31	38.2716		0.15 (-0.69, 0.99)	0.727373		0.695878	1						0.34736	0.728783	0.782607		0.378132	0.495 (0.406, 0.585)		-0.178062	0.257647	-0.691111	0.490777	0.549553	FALSE	TRUE		1.63558	0.117498	1		0.35	0.613749		0.460214	0.585165	0.679243
D_0__Bacteria;D_1__Bacteroidetes;D_2__Bacteroidia;D_3__Bacteroidales;D_4__Prevotellaceae;D_5__Alloprevotella;D_6__Alloprevotella.tannerae	0.39 ± 0.08	8.02469		0.55 ± 0.14	11.1111		0.23 ± 0.07	4.93827		-0.32 (-0.62, -0.02)	0.0384141		0.00123246	0.0200039		AN	3.23591	0.0208852		-2.09982	0.0373336	0.411111		-0.633501	0.599 (0.517, 0.682)		-0.281529	0.202866	-1.38776	0.169063	0.230765	FALSE	FALSE		-1.88041	0.0890469	1		0.92	0.90778		-0.948229	0.307863	0.436694
D_0__Bacteria;D_1__Bacteroidetes;D_2__Bacteroidia;D_3__Bacteroidales;D_4__Prevotellaceae;D_5__Prevotella;D_6__Prevotella.albensis	0.02 ± 0.01	0		0.03 ± 0.01	0		0.00 ± 0.00	0		-0.03 (-0.05, -0.01)	0.0135449		0.00202108	0.0299862		AN	2.56296	0.00646511		-2.49671	0.0135605	0.288719		-1.89463	0.579 (0.524, 0.635)		-0.736357	0.140043	-5.25806	2.82671e-05	0.000135537	TRUE	TRUE		-1.71662	0.176547	0.990656					-2.43519	0.211425	0.336974
D_0__Bacteria;D_1__Bacteroidetes;D_2__Bacteroidia;D_3__Bacteroidales;D_4__Prevotellaceae;D_5__Prevotella;D_6__Prevotella.baroniae	0.03 ± 0.01	0		0.03 ± 0.01	0		0.04 ± 0.01	0		0.01 (-0.02, 0.04)	0.525106		0.948278	1						0.63573	0.525872	0.594571		0.28126	0.494 (0.426, 0.561)		0.183509	0.155634	1.17911	0.246308	0.317652	FALSE	TRUE		0.193774	0.619959	1					0.707358	0.647858	0.730865
D_0__Bacteria;D_1__Bacteroidetes;D_2__Bacteroidia;D_3__Bacteroidales;D_4__Prevotellaceae;D_5__Prevotella;D_6__Prevotella.bivia	0.07 ± 0.04	1.85185		0.02 ± 0.02	1.23457		0.11 ± 0.08	2.46914		0.09 (-0.08, 0.25)	0.28896		0.0590582	0.307272						1.09269	0.276191	0.411111			0.518 (0.487, 0.550)										0.948311	0.390808	1		0.47	0.734545		3.63641	0.00017246	0.0113196
D_0__Bacteria;D_1__Bacteroidetes;D_2__Bacteroidia;D_3__Bacteroidales;D_4__Prevotellaceae;D_5__Prevotella;D_6__Prevotella.bryantii	0.04 ± 0.02	0.617284		0.07 ± 0.03	1.23457		0.02 ± 0.01	0		-0.05 (-0.11, 0.02)	0.141463		0.0545262	0.307272						-1.47016	0.143506	0.411111		-0.108922	0.512 (0.452, 0.572)		-0.424587	0.148078	-2.86732	0.00828549	0.0172154	TRUE	FALSE		-0.0488946	0.639783	1		0.96	0.95978		-0.637198	0.645103	0.728896
D_0__Bacteria;D_1__Bacteroidetes;D_2__Bacteroidia;D_3__Bacteroidales;D_4__Prevotellaceae;D_5__Prevotella;D_6__Prevotella.buccae	0.01 ± 0.00	0		0.01 ± 0.00	0		0.01 ± 0.01	0		0.00 (-0.01, 0.02)	0.720298		0.740367	1						0.359111	0.719991	0.77431		0.60944	0.518 (0.468, 0.568)		-0.129643	0.1385	-0.936055	0.364072	0.433639	FALSE	TRUE		0.780653	0.450635	1					-0.01894	0.985637	0.99668
D_0__Bacteria;D_1__Bacteroidetes;D_2__Bacteroidia;D_3__Bacteroidales;D_4__Prevotellaceae;D_5__Prevotella;D_6__Prevotella.buccalis	0.01 ± 0.01	0.617284		0.00 ± 0.00	0		0.03 ± 0.03	1.23457		0.02 (-0.03, 0.08)	0.371569		1	1						0.903941	0.367403	0.448911			0.500 (0.483, 0.517)										0.464375	0.509527	1		0.97	0.763107		0.0355406	0.973003	0.988057
D_0__Bacteria;D_1__Bacteroidetes;D_2__Bacteroidia;D_3__Bacteroidales;D_4__Prevotellaceae;D_5__Prevotella;D_6__Prevotella.copri	0.00 ± 0.00	0		0.01 ± 0.01	0		0.00 ± 0.00	0		-0.01 (-0.02, 0.00)	0.196672		0.422678	0.948417						-1.29235	0.198121	0.411111			0.506 (0.485, 0.527)										0.121513	0.498857	1					-3.09515	0.066651	0.241557
D_0__Bacteria;D_1__Bacteroidetes;D_2__Bacteroidia;D_3__Bacteroidales;D_4__Prevotellaceae;D_5__Prevotella;D_6__Prevotella.dentalis	0.02 ± 0.01	0		0.02 ± 0.01	0		0.01 ± 0.01	0		-0.01 (-0.03, 0.02)	0.557311		0.218401	0.767042						-0.586703	0.55824	0.623411		0.371987	0.536 (0.488, 0.585)		1.03949	0.147825	7.0319	5.9408e-06	3.70016e-05	TRUE	FALSE		-0.46749	0.535657	1					1.9238	0.232581	0.355017
D_0__Bacteria;D_1__Bacteroidetes;D_2__Bacteroidia;D_3__Bacteroidales;D_4__Prevotellaceae;D_5__Prevotella;D_6__Prevotella.dentasini	0.01 ± 0.01	0.617284		0.00 ± 0.00	0		0.02 ± 0.01	1.23457		0.02 (-0.01, 0.04)	0.256702		0.371093	0.917636						1.137	0.257258	0.411111			0.512 (0.495, 0.529)										0.626739	0.428332	0.996138					2.8242	0.031797	0.203558
D_0__Bacteria;D_1__Bacteroidetes;D_2__Bacteroidia;D_3__Bacteroidales;D_4__Prevotellaceae;D_5__Prevotella;D_6__Prevotella.denticola	0.14 ± 0.03	3.7037		0.20 ± 0.06	6.17284		0.08 ± 0.02	1.23457		-0.13 (-0.26, 0.00)	0.0577207		0.00329953	0.0397571		AN	2.80661	0.0378871		-1.9047	0.0586359	0.411111		-0.470443	0.581 (0.506, 0.656)		-0.134021	0.179013	-0.748665	0.457308	0.52788	FALSE	TRUE		-1.32386	0.245772	1		0.07	0.212121		-1.49424	0.206363	0.33332
D_0__Bacteria;D_1__Bacteroidetes;D_2__Bacteroidia;D_3__Bacteroidales;D_4__Prevotellaceae;D_5__Prevotella;D_6__Prevotella.disiens	0.02 ± 0.02	0.617284		0.01 ± 0.01	0		0.04 ± 0.03	1.23457		0.03 (-0.04, 0.10)	0.430685		0.789268	1						0.797111	0.426583	0.505091			0.506 (0.479, 0.533)										0.392097	0.493659	1		0.89	0.862922		1.54841	0.0944872	0.241557
D_0__Bacteria;D_1__Bacteroidetes;D_2__Bacteroidia;D_3__Bacteroidales;D_4__Prevotellaceae;D_5__Prevotella;D_6__Prevotella.enoeca	0.00 ± 0.00	0		0.00 ± 0.00	0		0.00 ± 0.00	0		0.00 (-0.01, 0.01)	0.463398		1	1						-0.736816	0.462327	0.536063			0.494 (0.467, 0.521)										0.327688	0.502174	1					-0.0823594	0.813318	0.87124
D_0__Bacteria;D_1__Bacteroidetes;D_2__Bacteroidia;D_3__Bacteroidales;D_4__Prevotellaceae;D_5__Prevotella;D_6__Prevotella.fusca	0.01 ± 0.00	0		0.01 ± 0.00	0		0.01 ± 0.01	0		0.00 (-0.01, 0.02)	0.810835		0.855132	1						0.238473	0.811824	0.852884			0.488 (0.464, 0.512)										0.121728	0.511135	1					-0.881095	0.639788	0.724023
D_0__Bacteria;D_1__Bacteroidetes;D_2__Bacteroidia;D_3__Bacteroidales;D_4__Prevotellaceae;D_5__Prevotella;D_6__Prevotella.histicola	0.55 ± 0.13	12.963		0.67 ± 0.18	17.284		0.44 ± 0.19	8.64198		-0.22 (-0.74, 0.29)	0.396752		0.0105473	0.0958489						-0.857513	0.39246	0.472382		-0.0783503	0.526 (0.455, 0.598)		-0.703407	0.193106	-3.64261	0.000735564	0.00229251	TRUE	FALSE		-0.430997	0.579692	1		0.81	0.845345		-0.301492	0.758991	0.83155
D_0__Bacteria;D_1__Bacteroidetes;D_2__Bacteroidia;D_3__Bacteroidales;D_4__Prevotellaceae;D_5__Prevotella;D_6__Prevotella.ihumii	0.09 ± 0.09	0.617284		0.00 ± 0.00	0		0.19 ± 0.19	1.23457		0.19 (-0.18, 0.56)	0.31882		1	1						0.997012	0.320283	0.411111			0.506 (0.494, 0.518)										0.599149	0.467588	1					5.7014	1.46932e-06	0.00021217
D_0__Bacteria;D_1__Bacteroidetes;D_2__Bacteroidia;D_3__Bacteroidales;D_4__Prevotellaceae;D_5__Prevotella;D_6__Prevotella.intermedia	0.70 ± 0.15	14.8148		0.42 ± 0.13	9.87654		0.98 ± 0.26	19.7531		0.56 (-0.02, 1.14)	0.056178		0.00131201	0.0202943						1.92226	0.0563727	0.411111		1.63537	0.572 (0.487, 0.657)		0.59974	0.230352	2.60358	0.0108271	0.0220073	TRUE	FALSE		1.95815	0.0711043	1		0.08	0.158139		1.52834	0.0930605	0.241557
D_0__Bacteria;D_1__Bacteroidetes;D_2__Bacteroidia;D_3__Bacteroidales;D_4__Prevotellaceae;D_5__Prevotella;D_6__Prevotella.jejuni	0.12 ± 0.03	3.08642		0.12 ± 0.04	1.23457		0.12 ± 0.05	4.93827		0.00 (-0.12, 0.12)	0.962444		0.775918	1						0.0476398	0.962063	0.96605		-0.199756	0.471 (0.407, 0.535)		0.0220668	0.147848	0.149253	0.882321	0.911569	FALSE	TRUE		-0.48808	0.598547	1		1	0.995723		-0.250986	0.819341	0.875095
D_0__Bacteria;D_1__Bacteroidetes;D_2__Bacteroidia;D_3__Bacteroidales;D_4__Prevotellaceae;D_5__Prevotella;D_6__Prevotella.koreensis	0.08 ± 0.04	1.23457		0.15 ± 0.09	2.46914		0.02 ± 0.01	0		-0.13 (-0.31, 0.04)	0.133228		0.0164724	0.127398						-1.50115	0.135312	0.411111		-1.71471	0.552 (0.494, 0.610)		-0.190645	0.165491	-1.152	0.260669	0.331599	FALSE	TRUE		-1.00714	0.381761	1		0.04	0.246022		-3.35292	0.0247572	0.182705
D_0__Bacteria;D_1__Bacteroidetes;D_2__Bacteroidia;D_3__Bacteroidales;D_4__Prevotellaceae;D_5__Prevotella;D_6__Prevotella.loescheii	0.14 ± 0.08	1.85185		0.12 ± 0.07	2.46914		0.16 ± 0.15	1.23457		0.05 (-0.27, 0.36)	0.779597		0.0670977	0.33875		Tumor	2.91856	0.0431606		0.28206	0.778267	0.823581		0.294288	0.442 (0.387, 0.498)		0.489713	0.166704	2.93762	0.00786408	0.0165234	TRUE	FALSE		-1.15645	0.334569	1		0.35	0.57398		0.09941	0.931133	0.956299
D_0__Bacteria;D_1__Bacteroidetes;D_2__Bacteroidia;D_3__Bacteroidales;D_4__Prevotellaceae;D_5__Prevotella;D_6__Prevotella.maculosa	0.19 ± 0.04	5.55556		0.24 ± 0.06	8.64198		0.14 ± 0.05	2.46914		-0.10 (-0.25, 0.06)	0.208348		0.00372505	0.0429859						-1.28527	0.200577	0.411111		0.117584	0.579 (0.499, 0.660)		-0.17551	0.184955	-0.948937	0.346013	0.417624	FALSE	TRUE		-1.37787	0.223948	1		0.6	0.789008		-0.26732	0.787066	0.851967
D_0__Bacteria;D_1__Bacteroidetes;D_2__Bacteroidia;D_3__Bacteroidales;D_4__Prevotellaceae;D_5__Prevotella;D_6__Prevotella.marshii	0.00 ± 0.00	0		0.00 ± 0.00	0		0.00 ± 0.00	0		0.00 (-0.01, 0.00)	0.31882		1	1						-0.997012	0.320283	0.411111			0.506 (0.494, 0.518)										0.108294	0.457481	1					-2.00292	0.0730032	0.241557
D_0__Bacteria;D_1__Bacteroidetes;D_2__Bacteroidia;D_3__Bacteroidales;D_4__Prevotellaceae;D_5__Prevotella;D_6__Prevotella.melaninogenica	1.59 ± 0.24	33.3333		1.89 ± 0.30	43.2099		1.30 ± 0.38	23.4568		-0.59 (-1.54, 0.37)	0.226267		0.00129686	0.0202943		AN	3.50444	0.0344697		-1.20907	0.228443	0.411111		-0.294205	0.595 (0.507, 0.684)		-0.923542	0.241772	-3.81989	0.000220471	0.000808393	TRUE	FALSE		-0.35814	0.699352	1		0.69	0.845345		0.03367	0.968464	0.984832
D_0__Bacteria;D_1__Bacteroidetes;D_2__Bacteroidia;D_3__Bacteroidales;D_4__Prevotellaceae;D_5__Prevotella;D_6__Prevotella.micans	0.01 ± 0.01	0		0.02 ± 0.01	0		0.01 ± 0.00	0		-0.01 (-0.03, 0.01)	0.48078		0.801732	1						-0.704186	0.482354	0.553442		-0.373671	0.489 (0.441, 0.538)		-0.277441	0.143308	-1.93597	0.0733268	0.109789	FALSE	TRUE		0.530358	0.539249	1					0.00318603	0.991797	0.997322
D_0__Bacteria;D_1__Bacteroidetes;D_2__Bacteroidia;D_3__Bacteroidales;D_4__Prevotellaceae;D_5__Prevotella;D_6__Prevotella.multiformis	0.02 ± 0.02	0.617284		0.01 ± 0.00	0		0.03 ± 0.03	1.23457		0.02 (-0.04, 0.09)	0.437464		1	1						0.779339	0.436946	0.512354			0.494 (0.473, 0.515)										0.266871	0.488713	1		0.81	0.844355		1.01469	0.580844	0.678591
D_0__Bacteria;D_1__Bacteroidetes;D_2__Bacteroidia;D_3__Bacteroidales;D_4__Prevotellaceae;D_5__Prevotella;D_6__Prevotella.multisaccharivorax	0.00 ± 0.00	0		0.00 ± 0.00	0		0.00 ± 0.00	0		0.00 (0.00, 0.00)	0.396322		0.280713	0.917636						0.848794	0.39728	0.476605			0.507 (0.480, 0.533)										0.377737	0.481701	1					1.66978	0.485234	0.597656
D_0__Bacteria;D_1__Bacteroidetes;D_2__Bacteroidia;D_3__Bacteroidales;D_4__Prevotellaceae;D_5__Prevotella;D_6__Prevotella.nanceiensis	0.46 ± 0.11	10.4938		0.67 ± 0.20	14.8148		0.26 ± 0.10	6.17284		-0.40 (-0.85, 0.04)	0.0773272		4.08404e-06	0.000308236		AN	3.20727	0.00351536		-1.78739	0.0757915	0.411111		-0.486026	0.622 (0.542, 0.703)		-0.647959	0.207626	-3.1208	0.00259542	0.00622234	TRUE	TRUE		-2.24538	0.0415815	0.995849		0.94	0.845345		-0.768033	0.406475	0.530884
D_0__Bacteria;D_1__Bacteroidetes;D_2__Bacteroidia;D_3__Bacteroidales;D_4__Prevotellaceae;D_5__Prevotella;D_6__Prevotella.nigrescens	0.27 ± 0.06	6.79012		0.23 ± 0.05	4.93827		0.31 ± 0.11	8.64198		0.08 (-0.17, 0.33)	0.515326		0.00674973	0.0672199		Tumor	2.85089	0.021385		0.661328	0.509365	0.580421		0.669468	0.596 (0.515, 0.677)		-0.0271616	0.207138	-0.131128	0.89605	0.920667	FALSE	TRUE		-1.35844	0.216457	1		0.57	0.790027		1.09171	0.296011	0.426587
D_0__Bacteria;D_1__Bacteroidetes;D_2__Bacteroidia;D_3__Bacteroidales;D_4__Prevotellaceae;D_5__Prevotella;D_6__Prevotella.oralis	0.00 ± 0.00	0		0.01 ± 0.00	0		0.00 ± 0.00	0		-0.01 (-0.01, 0.00)	0.00288992		0.000891901	0.0154384		AN	2.91123	0.00124305		-3.05556	0.00263779	0.10093		-3.20668	0.576 (0.531, 0.621)										-1.58992	0.205962	0.988616					-3.13931	0.110854	0.252043
D_0__Bacteria;D_1__Bacteroidetes;D_2__Bacteroidia;D_3__Bacteroidales;D_4__Prevotellaceae;D_5__Prevotella;D_6__Prevotella.oris	0.32 ± 0.07	9.25926		0.37 ± 0.11	9.87654		0.27 ± 0.08	8.64198		-0.10 (-0.37, 0.17)	0.476692		0.485533	1						-0.714017	0.47627	0.548729		0.508651	0.558 (0.475, 0.640)		-0.00260795	0.203619	-0.012808	0.989815	0.989815	FALSE	TRUE		-0.704356	0.497805	1		0.86	0.894675		-0.276774	0.78212	0.849159
D_0__Bacteria;D_1__Bacteroidetes;D_2__Bacteroidia;D_3__Bacteroidales;D_4__Prevotellaceae;D_5__Prevotella;D_6__Prevotella.oulorum	0.11 ± 0.02	3.08642		0.15 ± 0.04	4.93827		0.07 ± 0.02	1.23457		-0.09 (-0.18, 0.01)	0.0754407		0.00326284	0.0397571						-1.78662	0.0759162	0.411111		-0.798769	0.566 (0.493, 0.639)		-0.339623	0.177864	-1.90945	0.0623185	0.0955209	FALSE	TRUE		-1.21624	0.286943	1		0.4	0.613749		-0.97023	0.383683	0.508036
D_0__Bacteria;D_1__Bacteroidetes;D_2__Bacteroidia;D_3__Bacteroidales;D_4__Prevotellaceae;D_5__Prevotella;D_6__Prevotella.pallens	0.31 ± 0.06	9.25926		0.50 ± 0.11	16.0494		0.12 ± 0.03	2.46914		-0.37 (-0.59, -0.16)	0.000834307		5.16517e-05	0.00156462		AN	3.27538	0.00524598		-3.42589	0.000781067	0.0473196		-1.26766	0.617 (0.537, 0.698)		-1.26044	0.203219	-6.20238	3.14545e-08	4.52461e-07	TRUE	TRUE		-2.13443	0.0521857	0.999808		0.16	0.348837		-1.89727	0.0472044	0.235526
D_0__Bacteria;D_1__Bacteroidetes;D_2__Bacteroidia;D_3__Bacteroidales;D_4__Prevotellaceae;D_5__Prevotella;D_6__Prevotella.pleuritidis	0.00 ± 0.00	0		0.01 ± 0.00	0		0.00 ± 0.00	0		0.00 (-0.01, 0.00)	0.113742		0.0590582	0.307272						-1.61276	0.108792	0.411111			0.525 (0.496, 0.554)										-0.233933	0.515362	1					-2.37629	0.133369	0.261071
D_0__Bacteria;D_1__Bacteroidetes;D_2__Bacteroidia;D_3__Bacteroidales;D_4__Prevotellaceae;D_5__Prevotella;D_6__Prevotella.saccharolytica	0.02 ± 0.00	0		0.03 ± 0.01	0		0.01 ± 0.00	0		-0.02 (-0.03, 0.00)	0.0581676		0.0162885	0.127398						-1.89876	0.0594186	0.411111		-0.679956	0.562 (0.500, 0.624)		-0.401706	0.145652	-2.75799	0.00996141	0.0204702	TRUE	FALSE		-1.07127	0.358013	1					-1.22666	0.514249	0.621923
D_0__Bacteria;D_1__Bacteroidetes;D_2__Bacteroidia;D_3__Bacteroidales;D_4__Prevotellaceae;D_5__Prevotella;D_6__Prevotella.salivae	0.61 ± 0.17	15.4321		0.90 ± 0.30	25.9259		0.33 ± 0.14	4.93827		-0.57 (-1.24, 0.09)	0.0885302		9.88452e-06	0.000513289		AN	3.42929	0.00370816		-1.71306	0.0886621	0.411111		-0.714902	0.625 (0.543, 0.706)		-0.704142	0.215135	-3.27302	0.00156553	0.00406602	TRUE	TRUE		-2.07227	0.0561661	1		0.02	0.0803383		-1.09619	0.236743	0.359094
D_0__Bacteria;D_1__Bacteroidetes;D_2__Bacteroidia;D_3__Bacteroidales;D_4__Prevotellaceae;D_5__Prevotella;D_6__Prevotella.scopos	0.15 ± 0.07	1.85185		0.14 ± 0.05	2.46914		0.17 ± 0.12	1.23457		0.02 (-0.24, 0.29)	0.854713		0.0602113	0.310451						0.18412	0.854155	0.885836		0.68256	0.464 (0.394, 0.534)		-0.293713	0.164537	-1.78509	0.0818317	0.120492	FALSE	TRUE		-0.411008	0.618664	1		0.47	0.792496		0.239598	0.829187	0.881698
D_0__Bacteria;D_1__Bacteroidetes;D_2__Bacteroidia;D_3__Bacteroidales;D_4__Prevotellaceae;D_5__Prevotella;D_6__Prevotella.shahii	0.07 ± 0.02	1.23457		0.11 ± 0.03	2.46914		0.03 ± 0.01	0		-0.08 (-0.15, -0.02)	0.00926691		0.000189241	0.00474408		AN	2.72119	0.0123589		-2.6518	0.00882257	0.221173		-0.963829	0.594 (0.522, 0.667)		-0.626012	0.168398	-3.71745	0.00052586	0.00169545	TRUE	TRUE		-1.94952	0.0985756	0.990137					-1.23253	0.31998	0.447724
D_0__Bacteria;D_1__Bacteroidetes;D_2__Bacteroidia;D_3__Bacteroidales;D_4__Prevotellaceae;D_5__Prevotella;D_6__Prevotella.stercorea	0.01 ± 0.00	0		0.01 ± 0.01	0		0.00 ± 0.00	0		-0.01 (-0.02, 0.01)	0.229352		0.418492	0.948417						-1.20083	0.231614	0.411111			0.506 (0.480, 0.533)										0.191158	0.517532	1					-2.88477	0.114468	0.252739
D_0__Bacteria;D_1__Bacteroidetes;D_2__Bacteroidia;D_3__Bacteroidales;D_4__Prevotellaceae;D_5__Prevotella;D_6__Prevotella.timonensis	0.12 ± 0.12	0.617284		0.23 ± 0.23	1.23457		0.00 ± 0.00	0		-0.23 (-0.69, 0.23)	0.319167		1	1						-0.996289	0.320633	0.411111			0.500 (0.483, 0.517)										0.164918	0.542192	1		0.64	0.749417		-6.58269	0.000425503	0.0192008
D_0__Bacteria;D_1__Bacteroidetes;D_2__Bacteroidia;D_3__Bacteroidales;D_4__Prevotellaceae;D_5__Prevotella;D_6__Prevotella.veroralis	0.08 ± 0.05	2.46914		0.04 ± 0.02	2.46914		0.13 ± 0.10	2.46914		0.09 (-0.11, 0.29)	0.388657		0.666137	1						0.860278	0.390939	0.471331		1.24371	0.483 (0.438, 0.527)										0.0384574	0.632254	1		0.75	0.845345		2.2485	0.223224	0.348571
D_0__Bacteria;D_1__Bacteroidetes;D_2__Bacteroidia;D_3__Bacteroidales;D_4__Prevotellaceae;D_5__Prevotella;D_6__Prevotella.vespertina	0.19 ± 0.06	6.17284		0.31 ± 0.10	8.64198		0.08 ± 0.04	3.7037		-0.23 (-0.44, -0.01)	0.041075		0.0119235	0.107017		AN	3.03869	0.035842		-2.05998	0.0410406	0.411111		-1.0887	0.568 (0.505, 0.631)		-0.481785	0.163814	-2.94105	0.0062479	0.0132768	TRUE	TRUE		-1.50254	0.198898	1		0.05	0.150767		-2.4019	0.0325609	0.203558
D_0__Bacteria;D_1__Bacteroidetes;D_2__Bacteroidia;D_3__Bacteroidales;D_4__Rikenellaceae;D_5__Acetobacteroides;D_6__Acetobacteroides.hydrogenigenes	0.00 ± 0.00	0		0.00 ± 0.00	0		0.00 ± 0.00	0		0.00 (-0.01, 0.00)	0.15659		0.201243	0.720706						-1.41634	0.158645	0.411111			0.513 (0.489, 0.537)										0.066891	0.525382	1					-1.94349	0.10143	0.241557
D_0__Bacteria;D_1__Bacteroidetes;D_2__Bacteroidia;D_3__Bacteroidales;D_4__Rikenellaceae;D_5__Alistipes;D_6__Alistipes.onderdonkii	0.00 ± 0.00	0		0.00 ± 0.00	0		0.00 ± 0.00	0		0.00 (-0.01, 0.00)	0.31882		1	1						-0.998885	0.319378	0.411111			0.506 (0.494, 0.518)										0.137612	0.473561	1					-2.31197	0.0693904	0.241557
D_0__Bacteria;D_1__Bacteroidetes;D_2__Bacteroidia;D_3__Bacteroidales;D_4__Rikenellaceae;D_5__Alistipes;D_6__Alistipes.putredinis	0.00 ± 0.00	0		0.01 ± 0.01	0		0.00 ± 0.00	0		-0.01 (-0.02, 0.01)	0.31882		1	1						-0.998885	0.319378	0.411111			0.506 (0.494, 0.518)										0.067611	0.501876	1					-2.57746	0.0597434	0.241557
D_0__Bacteria;D_1__Bacteroidetes;D_2__Bacteroidia;D_3__Bacteroidales;D_4__Tannerellaceae;D_5__Parabacteroides;D_6__Parabacteroides.distasonis	0.01 ± 0.00	0		0.01 ± 0.01	0		0.00 ± 0.00	0		-0.01 (-0.03, 0.00)	0.147856		0.100348	0.455957		AN	2.52258	0.0435183		-1.44999	0.149042	0.411111			0.525 (0.501, 0.548)										-0.431084	0.501247	1					-4.51267	0.0064227	0.0986569
D_0__Bacteria;D_1__Bacteroidetes;D_2__Bacteroidia;D_3__Bacteroidales;D_4__Tannerellaceae;D_5__Parabacteroides;D_6__Parabacteroides.gordonii	0.00 ± 0.00	0		0.00 ± 0.00	0		0.00 ± 0.00	0		0.00 (0.00, 0.00)	0.31882		1	1						-0.998885	0.319378	0.411111			0.506 (0.494, 0.518)										0.238087	0.50223	1					-1.63997	0.101999	0.241557
D_0__Bacteria;D_1__Bacteroidetes;D_2__Bacteroidia;D_3__Bacteroidales;D_4__Tannerellaceae;D_5__Parabacteroides;D_6__Parabacteroides.johnsonii	0.00 ± 0.00	0		0.00 ± 0.00	0		0.00 ± 0.00	0		0.00 (-0.01, 0.00)	0.157889		0.371093	0.917636						-1.41294	0.15964	0.411111			0.512 (0.495, 0.529)										-0.00141494	0.531125	1					-2.94039	0.0211445	0.176486
D_0__Bacteria;D_1__Bacteroidetes;D_2__Bacteroidia;D_3__Bacteroidales;D_4__Tannerellaceae;D_5__Parabacteroides;D_6__Parabacteroides.merdae	0.00 ± 0.00	0		0.00 ± 0.00	0		0.00 ± 0.00	0		0.00 (0.00, 0.01)	0.31882		1	1						0.998885	0.319378	0.411111			0.506 (0.494, 0.518)										0.600806	0.443182	0.999383					1.33471	0.128604	0.261071
D_0__Bacteria;D_1__Bacteroidetes;D_2__Bacteroidia;D_3__Bacteroidales;D_4__Tannerellaceae;D_5__Tannerella;D_6__Tannerella.forsythia	0.30 ± 0.08	5.55556		0.26 ± 0.07	4.93827		0.33 ± 0.15	6.17284		0.07 (-0.25, 0.39)	0.673049		0.0251103	0.165956		Tumor	2.88923	0.0303844		0.421846	0.673711	0.728851		0.308814	0.412 (0.333, 0.491)		-0.177816	0.198066	-0.897758	0.372733	0.441146	FALSE	FALSE		-1.52791	0.175085	1		0.55	0.763107		-0.108581	0.909965	0.943958
D_0__Bacteria;D_1__Bacteroidetes;D_2__Bacteroidia;D_3__Bacteroidales;D_4__Tannerellaceae;D_5__Tannerella;D_6__Tannerella.serpentiformis	0.21 ± 0.04	3.7037		0.24 ± 0.06	3.7037		0.19 ± 0.05	3.7037		-0.04 (-0.20, 0.11)	0.591077		0.65608	1						-0.538152	0.59123	0.654222		-0.0111993	0.513 (0.427, 0.599)		-0.200335	0.194224	-1.03147	0.305181	0.38046	FALSE	TRUE		0.233585	0.704217	1		0.26	0.542027		0.23248	0.810477	0.87013
D_0__Bacteria;D_1__Bacteroidetes;D_2__Bacteroidia;D_3__Bacteroidales;D_4__Williamwhitmaniaceae;D_5__Williamwhitmania;D_6__Williamwhitmania.taraxaci	0.04 ± 0.01	0		0.02 ± 0.01	0		0.06 ± 0.02	0		0.04 (0.00, 0.08)	0.0788716		0.02381	0.160277						1.78434	0.0762879	0.411111		1.58164	0.552 (0.491, 0.614)		0.88651	0.160549	5.52174	6.67731e-06	3.90206e-05	TRUE	FALSE		1.79319	0.144679	0.997812					2.76075	0.0292821	0.197586
D_0__Bacteria;D_1__Bacteroidetes;D_2__Bacteroidia;D_3__Marinilabiliales;D_4__;D_5__;D_6__	0.00 ± 0.00	0		0.00 ± 0.00	0		0.00 ± 0.00	0		0.00 (0.00, 0.00)	0.31882		1	1						0.997012	0.320283	0.411111			0.506 (0.494, 0.518)										0.439819	0.47357	1					1.13866	0.117982	0.254372
D_0__Bacteria;D_1__Bacteroidetes;D_2__Bacteroidia;D_3__Marinilabiliales;D_4__Marinilabiliaceae;D_5__;D_6__	0.00 ± 0.00	0		0.00 ± 0.00	0		0.00 ± 0.00	0		0.00 (0.00, 0.00)	0.218225		0.371093	0.917636						1.23459	0.218817	0.411111			0.512 (0.495, 0.529)										0.723326	0.449965	0.991648					2.6095	0.0475437	0.235526
D_0__Bacteria;D_1__Bacteroidetes;D_2__Bacteroidia;D_3__Marinilabiliales;D_4__Marinilabiliaceae;D_5__Breznakibacter;D_6__Breznakibacter.xylanolyticus	0.52 ± 0.17	7.40741		0.09 ± 0.05	2.46914		0.94 ± 0.33	12.3457		0.84 (0.19, 1.49)	0.0114894		0.0180126	0.136408						2.56475	0.0112562	0.255727		2.5168	0.553 (0.488, 0.618)		1.59609	0.196964	8.10343	2.36329e-09	4.41935e-08	TRUE	FALSE		1.89538	0.0986301	0.993987		0.04	0.0739899		3.82762	0.00071155	0.025687
D_0__Bacteria;D_1__Bacteroidetes;D_2__Bacteroidia;D_3__Marinilabiliales;D_4__Marinilabiliaceae;D_5__Mangroviflexus;D_6__Mangroviflexus.xiamenensis	0.56 ± 0.17	8.64198		0.13 ± 0.07	2.46914		0.98 ± 0.32	14.8148		0.85 (0.21, 1.50)	0.00936296		0.008252	0.0789369						2.63763	0.0091833	0.222542		3.0415	0.517 (0.459, 0.575)		2.78698	0.158809	17.5493	8.18228e-15	1.53009e-12	TRUE	FALSE		1.05472	0.361036	1		0.02	0.0450938		3.97821	0.000279431	0.0144107
D_0__Bacteria;D_1__Bacteroidetes;D_2__Bacteroidia;D_3__Marinilabiliales;D_4__Marinilabiliaceae;D_5__Saccharicrinis;D_6__	0.00 ± 0.00	0		0.00 ± 0.00	0		0.00 ± 0.00	0		0.00 (-0.01, 0.00)	0.31882		1	1						-0.997012	0.320283	0.411111			0.506 (0.494, 0.518)										0.14743	0.527247	1					-1.81953	0.0814727	0.241557
D_0__Bacteria;D_1__Bacteroidetes;D_2__Bacteroidia;D_3__Marinilabiliales;D_4__Prolixibacteraceae;D_5__;D_6__	0.00 ± 0.00	0		0.00 ± 0.00	0		0.00 ± 0.00	0		0.00 (-0.01, 0.00)	0.31882		1	1						-0.997012	0.320283	0.411111			0.506 (0.494, 0.518)										0.236323	0.481403	1					-1.93083	0.0761592	0.241557
D_0__Bacteria;D_1__Bacteroidetes;D_2__Chitinophagia;D_3__Chitinophagales;D_4__Chitinophagaceae;D_5__Niabella;D_6__Niabella.aquatica	0.00 ± 0.00	0		0.00 ± 0.00	0		0.00 ± 0.00	0		0.00 (0.00, 0.00)	0.31882		1	1						-0.997012	0.320283	0.411111			0.506 (0.494, 0.518)										0.223789	0.540935	1					-1.17455	0.124681	0.261071
D_0__Bacteria;D_1__Bacteroidetes;D_2__Chitinophagia;D_3__Chitinophagales;D_4__Chitinophagaceae;D_5__Sediminibacterium;D_6__Sediminibacterium.magnilacihabitans	0.00 ± 0.00	0		0.00 ± 0.00	0		0.00 ± 0.00	0		0.00 (-0.01, 0.00)	0.119602		0.17753	0.671256						-1.5673	0.119046	0.411111			0.519 (0.492, 0.545)										-0.20647	0.517919	1					-2.81558	0.0233051	0.179047
D_0__Bacteria;D_1__Bacteroidetes;D_2__Chitinophagia;D_3__Chitinophagales;D_4__Chitinophagaceae;D_5__Thermoflavifilum;D_6__Thermoflavifilum.aggregans	0.00 ± 0.00	0		0.01 ± 0.01	0		0.00 ± 0.00	0		-0.01 (-0.02, 0.01)	0.31882		1	1						-0.997012	0.320283	0.411111			0.506 (0.494, 0.518)										0.0742724	0.531442	1					-0.781022	0.169126	0.295138
D_0__Bacteria;D_1__Bacteroidetes;D_2__Cytophagia;D_3__Cytophagales;D_4__;D_5__;D_6__	0.00 ± 0.00	0		0.00 ± 0.00	0		0.00 ± 0.00	0		0.00 (-0.01, 0.00)	0.477945		1	1						-0.710319	0.478554	0.550488			0.500 (0.483, 0.517)										0.423198	0.496747	1					-0.60554	0.697649	0.775428
D_0__Bacteria;D_1__Bacteroidetes;D_2__Cytophagia;D_3__Cytophagales;D_4__Cytophagaceae;D_5__Spirosoma;D_6__Spirosoma.radiotolerans	0.00 ± 0.00	0		0.01 ± 0.01	0		0.00 ± 0.00	0		-0.01 (-0.02, 0.01)	0.31882		1	1						-0.998885	0.319378	0.411111			0.506 (0.494, 0.518)										0.0215873	0.489853	1					-1.87359	0.0891261	0.241557
D_0__Bacteria;D_1__Bacteroidetes;D_2__Cytophagia;D_3__Cytophagales;D_4__Fulvivirgaceae;D_5__Xanthovirga;D_6__Xanthovirga.aplysinae	0.00 ± 0.00	0		0.00 ± 0.00	0		0.00 ± 0.00	0		0.00 (0.00, 0.01)	0.31882		1	1						0.997012	0.320283	0.411111			0.506 (0.494, 0.518)										0.607923	0.452978	1					1.69633	0.0809852	0.241557
D_0__Bacteria;D_1__Bacteroidetes;D_2__Flavobacteriia;D_3__Flavobacteriales;D_4__Crocinitomicaceae;D_5__Fluviicola;D_6__Fluviicola.hefeinensis	0.00 ± 0.00	0		0.01 ± 0.00	0		0.00 ± 0.00	0		-0.01 (-0.01, 0.00)	0.205109		0.371093	0.917636						-1.27521	0.204107	0.411111			0.512 (0.495, 0.529)										-0.107081	0.525912	1					-2.14622	0.0329866	0.203558
D_0__Bacteria;D_1__Bacteroidetes;D_2__Flavobacteriia;D_3__Flavobacteriales;D_4__Flavobacteriaceae;D_5__Capnocytophaga;D_6__Capnocytophaga.endodontalis	0.11 ± 0.06	2.46914		0.05 ± 0.02	1.23457		0.17 ± 0.11	3.7037		0.12 (-0.11, 0.35)	0.311683		0.896041	1						1.01496	0.311677	0.411111		2.13162	0.472 (0.416, 0.528)		1.15403	0.162815	7.088	5.41538e-07	5.06338e-06	TRUE	FALSE		-0.151347	0.615606	1		0.63	0.845345		2.84146	0.0217744	0.177332
D_0__Bacteria;D_1__Bacteroidetes;D_2__Flavobacteriia;D_3__Flavobacteriales;D_4__Flavobacteriaceae;D_5__Capnocytophaga;D_6__Capnocytophaga.gingivalis	0.09 ± 0.03	3.08642		0.04 ± 0.02	1.23457		0.13 ± 0.07	4.93827		0.09 (-0.04, 0.23)	0.179349		0.338763	0.917636						1.3612	0.175388	0.411111		1.12679	0.503 (0.449, 0.556)		0.89309	0.155973	5.72592	1.9851e-05	0.000100328	TRUE	FALSE		0.405475	0.579611	1		0.69	0.862922		1.20249	0.447942	0.5664
D_0__Bacteria;D_1__Bacteroidetes;D_2__Flavobacteriia;D_3__Flavobacteriales;D_4__Flavobacteriaceae;D_5__Capnocytophaga;D_6__Capnocytophaga.granulosa	0.46 ± 0.06	16.0494		0.58 ± 0.10	19.7531		0.33 ± 0.07	12.3457		-0.25 (-0.49, -0.01)	0.0398917		0.0141148	0.119235						-2.10951	0.0364769	0.411111		-0.158123	0.587 (0.499, 0.674)		-0.71747	0.207724	-3.45397	0.000803151	0.00238396	TRUE	FALSE		-0.756242	0.474278	1		0.8	0.912586		-0.713528	0.449348	0.567184
D_0__Bacteria;D_1__Bacteroidetes;D_2__Flavobacteriia;D_3__Flavobacteriales;D_4__Flavobacteriaceae;D_5__Capnocytophaga;D_6__Capnocytophaga.haemolytica	0.02 ± 0.01	0.617284		0.03 ± 0.02	1.23457		0.00 ± 0.00	0		-0.03 (-0.08, 0.02)	0.241264		0.17753	0.671256						-1.17398	0.242168	0.411111			0.519 (0.492, 0.545)										-0.419279	0.538206	1					-1.76651	0.178637	0.304188
D_0__Bacteria;D_1__Bacteroidetes;D_2__Flavobacteriia;D_3__Flavobacteriales;D_4__Flavobacteriaceae;D_5__Capnocytophaga;D_6__Capnocytophaga.leadbetteri	0.70 ± 0.22	14.1975		0.31 ± 0.05	9.87654		1.09 ± 0.43	18.5185		0.78 (-0.07, 1.63)	0.0731935		0.51986	1						1.79671	0.0742917	0.411111		1.22654	0.503 (0.418, 0.588)		0.404776	0.223182	1.81366	0.0733884	0.109789	FALSE	TRUE		0.331679	0.679233	1		0.25	0.57398		1.47548	0.170906	0.29591
D_0__Bacteria;D_1__Bacteroidetes;D_2__Flavobacteriia;D_3__Flavobacteriales;D_4__Flavobacteriaceae;D_5__Capnocytophaga;D_6__Capnocytophaga.ochracea	0.01 ± 0.00	0		0.02 ± 0.01	0		0.00 ± 0.00	0		-0.02 (-0.03, -0.01)	0.00224309		0.000706809	0.0130725		AN	2.55773	0.000206547		-3.11362	0.00219457	0.0938503		-2.62006	0.587 (0.543, 0.632)										-1.92059	0.138612	0.966177					-3.60647	0.0527602	0.241557
D_0__Bacteria;D_1__Bacteroidetes;D_2__Flavobacteriia;D_3__Flavobacteriales;D_4__Flavobacteriaceae;D_5__Capnocytophaga;D_6__Capnocytophaga.sputigena	0.59 ± 0.10	17.284		0.40 ± 0.08	9.87654		0.78 ± 0.18	24.6914		0.38 (-0.01, 0.77)	0.0575663		0.156994	0.644828						1.91229	0.0576479	0.411111		1.1729	0.483 (0.398, 0.569)		0.528424	0.215818	2.44847	0.0164789	0.0308156	TRUE	FALSE		0.782146	0.467423	1		0.06	0.218152		1.6367	0.0781119	0.241557
D_0__Bacteria;D_1__Bacteroidetes;D_2__Flavobacteriia;D_3__Flavobacteriales;D_4__Flavobacteriaceae;D_5__Flavobacterium;D_6__Flavobacterium.aquicola	0.11 ± 0.05	1.85185		0.20 ± 0.10	3.7037		0.03 ± 0.02	0		-0.17 (-0.38, 0.04)	0.107614		0.0206718	0.147253		AN	2.92826	0.000993527		-1.61308	0.108723	0.411111		-1.07351	0.591 (0.539, 0.643)		0.408104	0.149555	2.72879	0.0133335	0.0257048	TRUE	TRUE		-2.05072	0.0898108	0.979021		0.01	0.024531		-4.35115	0.0177466	0.16427
D_0__Bacteria;D_1__Bacteroidetes;D_2__Flavobacteriia;D_3__Flavobacteriales;D_4__Flavobacteriaceae;D_5__Flavobacterium;D_6__Flavobacterium.psychrophilum	0.00 ± 0.00	0		0.00 ± 0.00	0		0.00 ± 0.00	0		0.00 (0.00, 0.00)	0.31882		1	1						0.998885	0.319378	0.411111			0.506 (0.494, 0.518)										0.602232	0.486903	1					0.939802	0.167966	0.295064
D_0__Bacteria;D_1__Bacteroidetes;D_2__Flavobacteriia;D_3__Flavobacteriales;D_4__Flavobacteriaceae;D_5__Flavobacterium;D_6__Flavobacterium.terrigena	0.03 ± 0.02	0.617284		0.06 ± 0.03	1.23457		0.00 ± 0.00	0		-0.06 (-0.12, 0.00)	0.0616767		0.0190589	0.139958		AN	2.62461	0.0266935		-1.87216	0.0630331	0.411111		-2.07187	0.544 (0.506, 0.582)										-0.894038	0.382481	0.999279		0.02	0.0392385		-4.23839	0.0734084	0.241557
D_0__Bacteria;D_1__Bacteroidetes;D_2__Flavobacteriia;D_3__Flavobacteriales;D_4__Weeksellaceae;D_5__Chryseobacterium;D_6__Chryseobacterium.taklimakanense	0.01 ± 0.01	0.617284		0.03 ± 0.03	1.23457		0.00 ± 0.00	0		-0.03 (-0.08, 0.03)	0.31882		1	1						-0.997012	0.320283	0.411111			0.506 (0.494, 0.518)										0.110227	0.51018	1					-1.56476	0.0956337	0.241557
D_0__Bacteria;D_1__Bacteroidetes;D_2__Flavobacteriia;D_3__Flavobacteriales;D_4__Weeksellaceae;D_5__Cloacibacterium;D_6__Cloacibacterium.caeni	0.00 ± 0.00	0		0.00 ± 0.00	0		0.00 ± 0.00	0		0.00 (0.00, 0.00)	0.31882		1	1						0.997012	0.320283	0.411111			0.506 (0.494, 0.518)										0.539338	0.468286	1					1.6727	0.0821964	0.241557
D_0__Bacteria;D_1__Bacteroidetes;D_2__Flavobacteriia;D_3__Flavobacteriales;D_4__Weeksellaceae;D_5__Cloacibacterium;D_6__Cloacibacterium.normanense	0.00 ± 0.00	0		0.01 ± 0.01	0		0.00 ± 0.00	0		-0.01 (-0.02, 0.01)	0.303912		0.371093	0.917636						-1.02837	0.305348	0.411111			0.512 (0.495, 0.529)										0.029262	0.514928	1					-2.67948	0.0381502	0.22764
D_0__Bacteria;D_1__Bacteroidetes;D_2__Flavobacteriia;D_3__Flavobacteriales;D_4__Weeksellaceae;D_5__Elizabethkingia;D_6__Elizabethkingia.anophelis	0.00 ± 0.00	0		0.00 ± 0.00	0		0.00 ± 0.00	0		0.00 (-0.01, 0.00)	0.31882		1	1						-0.998885	0.319378	0.411111			0.506 (0.494, 0.518)										0.00211395	0.509278	1					-1.88371	0.0885551	0.241557
D_0__Bacteria;D_1__Bacteroidetes;D_2__Flavobacteriia;D_3__Flavobacteriales;D_4__Weeksellaceae;D_5__Kaistella;D_6__Kaistella.jeonii	0.03 ± 0.01	0		0.03 ± 0.01	0		0.02 ± 0.01	0		-0.01 (-0.03, 0.02)	0.677182		0.294008	0.917636						-0.427357	0.669701	0.726599		-0.229041	0.536 (0.475, 0.596)		0.345858	0.16024	2.15837	0.0403111	0.0667095	FALSE	TRUE		-0.510985	0.545368	1					0.144277	0.927241	0.954947
D_0__Bacteria;D_1__Bacteroidetes;D_2__Flavobacteriia;D_3__Flavobacteriales;D_4__Weeksellaceae;D_5__Kaistella;D_6__Kaistella.montana	0.02 ± 0.01	0.617284		0.04 ± 0.02	1.23457		0.01 ± 0.01	0		-0.03 (-0.07, 0.01)	0.144649		0.00663338	0.0669787		AN	2.48948	0.0196376		-1.47735	0.141571	0.411111		-1.39685	0.556 (0.510, 0.603)		-0.139562	0.142773	-0.977508	0.346159	0.417624	FALSE	FALSE		-1.19886	0.330138	1					-2.39063	0.212632	0.337407
D_0__Bacteria;D_1__Bacteroidetes;D_2__Flavobacteriia;D_3__Flavobacteriales;D_4__Weeksellaceae;D_5__Kaistella;D_6__Kaistella.treverensis	0.08 ± 0.01	0		0.07 ± 0.02	0		0.09 ± 0.02	0		0.02 (-0.02, 0.07)	0.369523		0.507339	1						0.927153	0.355261	0.437754		0.448201	0.553 (0.472, 0.634)		-0.0153868	0.173412	-0.08873	0.929553	0.939603	FALSE	TRUE		1.49575	0.189586	1					0.793037	0.488799	0.598158
D_0__Bacteria;D_1__Bacteroidetes;D_2__Saprospiria;D_3__Saprospirales;D_4__Saprospiraceae;D_5__;D_6__	0.00 ± 0.00	0		0.00 ± 0.00	0		0.00 ± 0.00	0		0.00 (0.00, 0.00)	0.31882		1	1						-1.00627	0.315824	0.411111			0.506 (0.494, 0.518)										0.246394	0.450318	1					-0.53508	0.334478	0.459255
D_0__Bacteria;D_1__Bacteroidetes;D_2__Sphingobacteriia;D_3__;D_4__;D_5__;D_6__	0.00 ± 0.00	0		0.00 ± 0.00	0		0.00 ± 0.00	0		0.00 (0.00, 0.00)	0.148684		0.181449	0.671256						1.4592	0.146496	0.411111			0.519 (0.498, 0.539)										0.863194	0.398028	0.998062					1.78414	0.0656262	0.241557
D_0__Bacteria;D_1__Bacteroidetes;D_2__Sphingobacteriia;D_3__Sphingobacteriales;D_4__;D_5__;D_6__	0.06 ± 0.03	1.85185		0.10 ± 0.05	3.7037		0.02 ± 0.01	0		-0.08 (-0.18, 0.02)	0.0970852		0.0211631	0.147939						-1.68402	0.0941523	0.411111		-1.17294	0.531 (0.472, 0.590)		-0.670753	0.152676	-4.3933	0.000194292	0.000726652	TRUE	FALSE		-0.548177	0.51975	1		0.39	0.599092		-1.3792	0.332442	0.459255
D_0__Bacteria;D_1__Bacteroidetes;D_2__Sphingobacteriia;D_3__Sphingobacteriales;D_4__Sphingobacteriaceae;D_5__;D_6__	0.06 ± 0.02	1.85185		0.02 ± 0.01	0		0.10 ± 0.05	3.7037		0.08 (-0.01, 0.18)	0.0845844		0.0916805	0.432804						1.73376	0.0849105	0.411111		2.2169	0.503 (0.457, 0.549)										0.691742	0.473182	1		0.22	0.52112		3.06334	0.013461	0.14952
D_0__Bacteria;D_1__Bacteroidetes;D_2__Sphingobacteriia;D_3__Sphingobacteriales;D_4__Sphingobacteriaceae;D_5__Mucilaginibacter;D_6__Mucilaginibacter.pedocola	0.00 ± 0.00	0		0.01 ± 0.01	0		0.00 ± 0.00	0		-0.01 (-0.03, 0.01)	0.31882		1	1						-0.998885	0.319378	0.411111			0.506 (0.494, 0.518)										0.175886	0.535655	1					-2.07226	0.0794381	0.241557
D_0__Bacteria;D_1__Bacteroidetes;D_2__Sphingobacteriia;D_3__Sphingobacteriales;D_4__Sphingobacteriaceae;D_5__Olivibacter;D_6__Olivibacter.jilunii	0.18 ± 0.13	1.23457		0.01 ± 0.01	0		0.34 ± 0.26	2.46914		0.33 (-0.19, 0.85)	0.215637		0.401678	0.948417						1.23968	0.216934	0.411111			0.506 (0.471, 0.542)										0.484227	0.546056	1		0.43	0.58177		3.55938	0.00138084	0.038345
D_0__Bacteria;D_1__Bacteroidetes;D_2__Sphingobacteriia;D_3__Sphingobacteriales;D_4__Sphingobacteriaceae;D_5__Pedobacter;D_6__Pedobacter.kyonggii	0.00 ± 0.00	0		0.00 ± 0.00	0		0.00 ± 0.00	0		0.00 (0.00, 0.00)	0.31882		1	1						-0.997012	0.320283	0.411111			0.506 (0.494, 0.518)										0.19324	0.558803	1					-1.10767	0.131162	0.261071
D_0__Bacteria;D_1__Bacteroidetes;D_2__Sphingobacteriia;D_3__Sphingobacteriales;D_4__Sphingobacteriaceae;D_5__Pedobacter;D_6__Pedobacter.psychrodurus	0.00 ± 0.00	0		0.00 ± 0.00	0		0.00 ± 0.00	0		0.00 (0.00, 0.00)	0.31882		1	1						-0.997012	0.320283	0.411111			0.506 (0.494, 0.518)										0.147409	0.485927	1					-1.59089	0.0940481	0.241557
D_0__Bacteria;D_1__Candidatus.Melainabacteria;D_2__;D_3__Vampirovibrionales;D_4__;D_5__Vampirovibrio;D_6__Vampirovibrio.chlorellavorus	0.00 ± 0.00	0		0.00 ± 0.00	0		0.00 ± 0.00	0		0.00 (0.00, 0.00)	0.31882		1	1						-0.997012	0.320283	0.411111			0.506 (0.494, 0.518)										0.215037	0.488643	1					-0.99072	0.143064	0.273709
D_0__Bacteria;D_1__Chlamydiae;D_2__Chlamydiia;D_3__Parachlamydiales;D_4__Simkaniaceae;D_5__Simkania;D_6__Simkania.negevensis	0.00 ± 0.00	0		0.00 ± 0.00	0		0.00 ± 0.00	0		0.00 (0.00, 0.00)	0.31882		1	1						-0.997012	0.320283	0.411111			0.506 (0.494, 0.518)										0.0898606	0.525738	1					-1.08144	0.133529	0.261071
D_0__Bacteria;D_1__Chloroflexi;D_2__Anaerolineae;D_3__Anaerolineales;D_4__Anaerolineaceae;D_5__Flexilinea;D_6__Flexilinea.flocculi	0.01 ± 0.01	0		0.02 ± 0.01	0		0.00 ± 0.00	0		-0.02 (-0.04, 0.00)	0.0786987		0.0787915	0.394954		AN	2.44001	0.0266443		-1.76612	0.0793068	0.411111		-1.13197	0.549 (0.506, 0.592)										-0.838163	0.433372	1					-1.12543	0.559936	0.659501
D_0__Bacteria;D_1__Chloroflexi;D_2__Ktedonobacteria;D_3__Ktedonobacterales;D_4__;D_5__;D_6__	0.00 ± 0.00	0		0.00 ± 0.00	0		0.00 ± 0.00	0		0.00 (0.00, 0.00)	0.31882		1	1						-1.00627	0.315824	0.411111			0.506 (0.494, 0.518)										0.24953	0.524059	1					-0.498219	0.345385	0.467857
D_0__Bacteria;D_1__Cyanobacteria;D_2__;D_3__Synechococcales;D_4__Synechococcaceae;D_5__Synechococcus;D_6__Synechococcus.rubescens	0.00 ± 0.00	0		0.00 ± 0.00	0		0.00 ± 0.00	0		0.00 (0.00, 0.00)	0.31882		1	1						1.00627	0.315824	0.411111			0.506 (0.494, 0.518)										0.560987	0.495213	1					0.576252	0.315837	0.446013
D_0__Bacteria;D_1__Deinococcus-Thermus;D_2__Deinococci;D_3__Deinococcales;D_4__Deinococcaceae;D_5__Deinococcus;D_6__Deinococcus.roseus	0.00 ± 0.00	0		0.01 ± 0.01	0		0.00 ± 0.00	0		-0.01 (-0.02, 0.01)	0.31882		1	1						-0.997012	0.320283	0.411111			0.506 (0.494, 0.518)										0.184003	0.47541	1					-0.69721	0.182126	0.306716
D_0__Bacteria;D_1__Deinococcus-Thermus;D_2__Deinococci;D_3__Thermales;D_4__Thermaceae;D_5__Meiothermus;D_6__Meiothermus.granaticius	0.00 ± 0.00	0		0.00 ± 0.00	0		0.00 ± 0.00	0		0.00 (0.00, 0.00)	0.31882		1	1						0.998885	0.319378	0.411111			0.506 (0.494, 0.518)										0.408375	0.470759	1					0.899955	0.172811	0.297071
D_0__Bacteria;D_1__Elusimicrobia;D_2__Endomicrobia;D_3__Endomicrobiales;D_4__Endomicrobiaceae;D_5__Endomicrobium;D_6__Endomicrobium.proavitum	0.00 ± 0.00	0		0.00 ± 0.00	0		0.00 ± 0.00	0		0.00 (0.00, 0.00)	0.31882		1	1						-0.997012	0.320283	0.411111			0.506 (0.494, 0.518)										0.398831	0.468312	1
D_0__Bacteria;D_1__Fibrobacteres;D_2__;D_3__;D_4__;D_5__;D_6__	0.32 ± 0.11	6.79012		0.17 ± 0.06	3.7037		0.47 ± 0.21	9.87654		0.31 (-0.13, 0.74)	0.169191		0.543823	1						1.39192	0.165903	0.411111		1.96911	0.527 (0.452, 0.602)		0.475403	0.198883	2.39036	0.02064	0.03784	TRUE	FALSE		1.11984	0.321225	1		0.09	0.298942		2.26998	0.019222	0.175651
D_0__Bacteria;D_1__Firmicutes;D_2__;D_3__;D_4__;D_5__;D_6__	0.00 ± 0.00	0		0.01 ± 0.00	0		0.00 ± 0.00	0		-0.01 (-0.02, 0.00)	0.0452571		0.0224943	0.154277		AN	2.76181	0.028496		-2.01199	0.0459204	0.411111			0.537 (0.504, 0.570)										-0.625155	0.463352	1					-3.5778	0.0613455	0.241557
D_0__Bacteria;D_1__Firmicutes;D_2__Bacilli;D_3__Bacillales;D_4__;D_5__Gemella;D_6__Gemella.haemolysans	0.93 ± 0.18	18.5185		1.12 ± 0.29	19.7531		0.75 ± 0.19	17.284		-0.36 (-1.06, 0.33)	0.301509		0.144144	0.602255						-1.03065	0.304278	0.411111		0.462822	0.573 (0.488, 0.659)		0.230343	0.221053	1.04203	0.300221	0.376787	FALSE	TRUE		-1.20067	0.257615	1		0.5	0.715192		0.249852	0.780456	0.848629
D_0__Bacteria;D_1__Firmicutes;D_2__Bacilli;D_3__Bacillales;D_4__;D_5__Gemella;D_6__Gemella.parahaemolysans	0.04 ± 0.02	1.85185		0.08 ± 0.03	3.7037		0.01 ± 0.00	0		-0.07 (-0.14, 0.00)	0.0490995		0.0800579	0.394954						-1.97156	0.0504061	0.411111			0.519 (0.484, 0.555)										-0.384359	0.541699	1					-3.45736	0.159944	0.288012
D_0__Bacteria;D_1__Firmicutes;D_2__Bacilli;D_3__Bacillales;D_4__;D_5__Gemella;D_6__Gemella.sanguinis	0.14 ± 0.06	1.23457		0.21 ± 0.12	1.23457		0.06 ± 0.02	1.23457		-0.16 (-0.40, 0.09)	0.209568		0.0254159	0.166463						-1.26231	0.208696	0.411111		-1.66387	0.557 (0.495, 0.619)		-0.539952	0.150185	-3.59525	0.00118567	0.00330925	TRUE	FALSE		-1.37954	0.237823	1		0.28	0.421668		-3.36588	0.001635	0.043721
D_0__Bacteria;D_1__Firmicutes;D_2__Bacilli;D_3__Bacillales;D_4__Alicyclobacillaceae;D_5__Alicyclobacillus;D_6__Alicyclobacillus.acidocaldarius	0.00 ± 0.00	0		0.00 ± 0.00	0		0.00 ± 0.00	0		0.00 (-0.01, 0.00)	0.31882		1	1						-0.997012	0.320283	0.411111			0.506 (0.494, 0.518)										0.125116	0.503461	1					-2.25341	0.0630416	0.241557
D_0__Bacteria;D_1__Firmicutes;D_2__Bacilli;D_3__Bacillales;D_4__Bacillaceae;D_5__;D_6__	0.01 ± 0.00	0		0.01 ± 0.01	0		0.01 ± 0.00	0		0.00 (-0.02, 0.02)	0.914147		0.61012	1						-0.107699	0.914371	0.934948		-0.67647	0.493 (0.448, 0.538)										0.499712	0.523494	1					-1.3134	0.504444	0.61418
D_0__Bacteria;D_1__Firmicutes;D_2__Bacilli;D_3__Bacillales;D_4__Bacillaceae;D_5__Alkalihalobacillus;D_6__Alkalihalobacillus.nanhaiisediminis	0.00 ± 0.00	0		0.00 ± 0.00	0		0.00 ± 0.00	0		0.00 (0.00, 0.00)	0.354195		0.789268	1						0.934371	0.351539	0.435381			0.506 (0.485, 0.527)										0.625566	0.450646	0.995809					0.583959	0.659814	0.742017
D_0__Bacteria;D_1__Firmicutes;D_2__Bacilli;D_3__Bacillales;D_4__Bacillaceae;D_5__Alkalihalobacillus;D_6__Alkalihalobacillus.okhensis	0.00 ± 0.00	0		0.00 ± 0.00	0		0.00 ± 0.00	0		0.00 (-0.01, 0.00)	0.31882		1	1						-0.997012	0.320283	0.411111			0.506 (0.494, 0.518)										0.0400617	0.514794	1					-2.1	0.0689151	0.241557
D_0__Bacteria;D_1__Firmicutes;D_2__Bacilli;D_3__Bacillales;D_4__Bacillaceae;D_5__Anaerobacillus;D_6__Anaerobacillus.arseniciselenatis	0.00 ± 0.00	0		0.00 ± 0.00	0		0.00 ± 0.00	0		0.00 (0.00, 0.00)	0.31882		1	1						0.997012	0.320283	0.411111			0.506 (0.494, 0.518)										0.616038	0.456855	0.993071					1.14002	0.117553	0.254372
D_0__Bacteria;D_1__Firmicutes;D_2__Bacilli;D_3__Bacillales;D_4__Bacillaceae;D_5__Anoxybacillus;D_6__Anoxybacillus.flavithermus	0.00 ± 0.00	0		0.00 ± 0.00	0		0.00 ± 0.00	0		0.00 (0.00, 0.00)	0.31882		1	1						0.997012	0.320283	0.411111			0.506 (0.494, 0.518)										0.500618	0.478041	1					1.50786	0.0913909	0.241557
D_0__Bacteria;D_1__Firmicutes;D_2__Bacilli;D_3__Bacillales;D_4__Bacillaceae;D_5__Bacillus;D_6__Bacillus.halotolerans	0.02 ± 0.02	0.617284		0.03 ± 0.03	1.23457		0.00 ± 0.00	0		-0.03 (-0.09, 0.03)	0.31882		1	1						-0.998885	0.319378	0.411111			0.506 (0.494, 0.518)										-0.0185222	0.495732	1					-3.76421	0.00134789	0.038345
D_0__Bacteria;D_1__Firmicutes;D_2__Bacilli;D_3__Bacillales;D_4__Bacillaceae;D_5__Bacillus;D_6__Bacillus.subtilis	0.00 ± 0.00	0		0.00 ± 0.00	0		0.00 ± 0.00	0		0.00 (0.00, 0.00)	0.31882		1	1						-0.998885	0.319378	0.411111			0.506 (0.494, 0.518)										0.178329	0.501851	0.996652					-1.70903	0.0979953	0.241557
D_0__Bacteria;D_1__Firmicutes;D_2__Bacilli;D_3__Bacillales;D_4__Bacillaceae;D_5__Caldalkalibacillus;D_6__Caldalkalibacillus.uzonensis	0.00 ± 0.00	0		0.00 ± 0.00	0		0.00 ± 0.00	0		0.00 (-0.01, 0.00)	0.172737		0.371093	0.917636						-1.38983	0.166535	0.411111			0.512 (0.495, 0.529)										-0.178304	0.547142	0.999078					-0.812138	0.177578	0.303099
D_0__Bacteria;D_1__Firmicutes;D_2__Bacilli;D_3__Bacillales;D_4__Bacillaceae;D_5__Caldibacillus;D_6__Caldibacillus.thermoamylovorans	0.00 ± 0.00	0		0.00 ± 0.00	0		0.00 ± 0.00	0		0.00 (0.00, 0.01)	0.159195		0.371093	0.917636						1.41117	0.160159	0.411111			0.512 (0.495, 0.529)										0.739343	0.431517	1					2.75038	0.0212663	0.176486
D_0__Bacteria;D_1__Firmicutes;D_2__Bacilli;D_3__Bacillales;D_4__Bacillaceae;D_5__Domibacillus;D_6__Domibacillus.epiphyticus	0.00 ± 0.00	0		0.00 ± 0.00	0		0.00 ± 0.00	0		0.00 (0.00, 0.00)	0.31882		1	1						1.01078	0.313666	0.411111			0.506 (0.494, 0.518)										0.623729	0.436214	1					0.501795	0.452682	0.569402
D_0__Bacteria;D_1__Firmicutes;D_2__Bacilli;D_3__Bacillales;D_4__Bacillaceae;D_5__Fictibacillus;D_6__Fictibacillus.gelatini	0.00 ± 0.00	0		0.00 ± 0.00	0		0.00 ± 0.00	0		0.00 (0.00, 0.00)	0.31882		1	1						-1.00627	0.315824	0.411111			0.506 (0.494, 0.518)										0.155032	0.525979	1					-0.656419	0.299357	0.428643
D_0__Bacteria;D_1__Firmicutes;D_2__Bacilli;D_3__Bacillales;D_4__Bacillaceae;D_5__Gracilibacillus;D_6__Gracilibacillus.marinus	0.00 ± 0.00	0		0.00 ± 0.00	0		0.00 ± 0.00	0		0.00 (0.00, 0.00)	0.31882		1	1						-0.997012	0.320283	0.411111			0.506 (0.494, 0.518)										0.0831457	0.490676	0.994747					-0.490915	0.224475	0.348571
D_0__Bacteria;D_1__Firmicutes;D_2__Bacilli;D_3__Bacillales;D_4__Bacillaceae;D_5__Lysinibacillus;D_6__Lysinibacillus.telephonicus	0.00 ± 0.00	0		0.00 ± 0.00	0		0.00 ± 0.00	0		0.00 (-0.01, 0.00)	0.31882		1	1						-0.997012	0.320283	0.411111			0.506 (0.494, 0.518)										0.122252	0.537193	1					-1.79898	0.0825342	0.241557
D_0__Bacteria;D_1__Firmicutes;D_2__Bacilli;D_3__Bacillales;D_4__Bacillaceae;D_5__Neobacillus;D_6__Neobacillus.niacini	0.00 ± 0.00	0		0.00 ± 0.00	0		0.00 ± 0.00	0		0.00 (0.00, 0.00)	0.31882		1	1						1.01078	0.313666	0.411111			0.506 (0.494, 0.518)										0.519985	0.429059	1					0.695194	0.404797	0.530424
D_0__Bacteria;D_1__Firmicutes;D_2__Bacilli;D_3__Bacillales;D_4__Bacillaceae;D_5__Salipaludibacillus;D_6__Salipaludibacillus.agaradhaerens	0.01 ± 0.01	0.617284		0.02 ± 0.01	1.23457		0.00 ± 0.00	0		-0.02 (-0.04, 0.01)	0.220629		0.371093	0.917636						-1.22673	0.221748	0.411111			0.512 (0.495, 0.529)										-0.0774994	0.528924	0.995153					-3.62323	0.0140824	0.15289
D_0__Bacteria;D_1__Firmicutes;D_2__Bacilli;D_3__Bacillales;D_4__Bacillales;D_5__Thermicanus;D_6__Thermicanus.aegyptius	0.00 ± 0.00	0		0.00 ± 0.00	0		0.00 ± 0.00	0		0.00 (-0.01, 0.00)	0.306711		0.422678	0.948417						-1.02111	0.308763	0.411111			0.506 (0.485, 0.527)										0.149089	0.524226	1					0.861716	0.631413	0.716793
D_0__Bacteria;D_1__Firmicutes;D_2__Bacilli;D_3__Bacillales;D_4__Gemella;D_5__;D_6__	0.00 ± 0.00	0		0.01 ± 0.01	0		0.00 ± 0.00	0		-0.01 (-0.03, 0.01)	0.31882		1	1						-0.997012	0.320283	0.411111			0.506 (0.494, 0.518)										0.0426104	0.516265	1					-2.79877	0.0465448	0.235526
D_0__Bacteria;D_1__Firmicutes;D_2__Bacilli;D_3__Bacillales;D_4__Listeriaceae;D_5__Listeria;D_6__Listeria.ivanovii	0.01 ± 0.01	0		0.01 ± 0.01	0		0.00 ± 0.00	0		-0.01 (-0.03, 0.01)	0.31882		1	1						-0.998885	0.319378	0.411111			0.506 (0.494, 0.518)										0.105431	0.473749	1					-3.12184	0.0241031	0.182356
D_0__Bacteria;D_1__Firmicutes;D_2__Bacilli;D_3__Bacillales;D_4__Paenibacillaceae;D_5__Ammoniphilus;D_6__Ammoniphilus.resinae	0.00 ± 0.00	0		0.00 ± 0.00	0		0.00 ± 0.00	0		0.00 (0.00, 0.00)	0.31882		1	1						-1.00627	0.315824	0.411111			0.506 (0.494, 0.518)										0.271816	0.547191	1					-0.528032	0.336553	0.460211
D_0__Bacteria;D_1__Firmicutes;D_2__Bacilli;D_3__Bacillales;D_4__Staphylococcaceae;D_5__Staphylococcus;D_6__Staphylococcus.argensis	0.00 ± 0.00	0		0.00 ± 0.00	0		0.00 ± 0.00	0		0.00 (0.00, 0.00)	0.166442		0.371093	0.917636						-1.38864	0.166897	0.411111			0.512 (0.495, 0.529)										0.168289	0.526544	1					-1.48319	0.0546329	0.241557
D_0__Bacteria;D_1__Firmicutes;D_2__Bacilli;D_3__Bacillales;D_4__Staphylococcaceae;D_5__Staphylococcus;D_6__Staphylococcus.capitis	0.02 ± 0.01	0.617284		0.04 ± 0.03	1.23457		0.00 ± 0.00	0		-0.04 (-0.09, 0.01)	0.128124		0.0591721	0.307272						-1.5279	0.128536	0.411111			0.525 (0.496, 0.554)										-0.537944	0.48726	1		0.11	0.264672		-3.77328	0.0943469	0.241557
D_0__Bacteria;D_1__Firmicutes;D_2__Bacilli;D_3__Bacillales;D_4__Staphylococcaceae;D_5__Staphylococcus;D_6__Staphylococcus.caprae	1.15 ± 0.61	4.93827		0.77 ± 0.45	6.17284		1.53 ± 1.13	3.7037		0.76 (-1.64, 3.16)	0.53271		0.130121	0.559752						0.628457	0.530612	0.598998		2.51991	0.467 (0.402, 0.532)		0.0974132	0.212486	0.458444	0.649732	0.702311	FALSE	TRUE		-0.577225	0.545649	1		0.72	0.862922		-0.437143	0.635175	0.719932
D_0__Bacteria;D_1__Firmicutes;D_2__Bacilli;D_3__Bacillales;D_4__Staphylococcaceae;D_5__Staphylococcus;D_6__Staphylococcus.lutrae	0.00 ± 0.00	0		0.00 ± 0.00	0		0.00 ± 0.00	0		0.00 (0.00, 0.00)	0.31882		1	1						-0.998885	0.319378	0.411111			0.506 (0.494, 0.518)										0.00109663	0.504527	1					-1.87685	0.0888999	0.241557
D_0__Bacteria;D_1__Firmicutes;D_2__Bacilli;D_3__Bacillales;D_4__Staphylococcaceae;D_5__Staphylococcus;D_6__Staphylococcus.saprophyticus	0.00 ± 0.00	0		0.00 ± 0.00	0		0.00 ± 0.00	0		0.00 (0.00, 0.00)	0.31882		1	1						-0.997012	0.320283	0.411111			0.506 (0.494, 0.518)										0.150839	0.494346	1					-1.35401	0.11008	0.252043
D_0__Bacteria;D_1__Firmicutes;D_2__Bacilli;D_3__Lactobacillales;D_4__Aerococcaceae;D_5__Abiotrophia;D_6__Abiotrophia.defectiva	0.11 ± 0.04	2.46914		0.15 ± 0.08	2.46914		0.08 ± 0.03	2.46914		-0.07 (-0.24, 0.10)	0.410113		0.12995	0.559752						-0.823859	0.411262	0.490143		0.408524	0.554 (0.492, 0.617)		-0.0957545	0.169817	-0.563867	0.57718	0.642456	FALSE	TRUE		-0.953186	0.394849	1		0.66	0.845345		-1.34839	0.340773	0.464223
D_0__Bacteria;D_1__Firmicutes;D_2__Bacilli;D_3__Lactobacillales;D_4__Aerococcaceae;D_5__Aerococcus;D_6__Aerococcus.christensenii	0.00 ± 0.00	0		0.00 ± 0.00	0		0.01 ± 0.01	0		0.01 (-0.01, 0.02)	0.364374		1	1						0.917369	0.360348	0.441775			0.500 (0.483, 0.517)										0.381053	0.476803	1					0.817211	0.477719	0.591617
D_0__Bacteria;D_1__Firmicutes;D_2__Bacilli;D_3__Lactobacillales;D_4__Aerococcaceae;D_5__Falseniella;D_6__Falseniella.ignava	0.00 ± 0.00	0		0.00 ± 0.00	0		0.00 ± 0.00	0		0.00 (0.00, 0.00)	0.31882		1	1						0.997012	0.320283	0.411111			0.506 (0.494, 0.518)										0.531271	0.455364	1					0.788489	0.155041	0.281964
D_0__Bacteria;D_1__Firmicutes;D_2__Bacilli;D_3__Lactobacillales;D_4__Carnobacteriaceae;D_5__Atopostipes;D_6__Atopostipes.suicloacalis	0.00 ± 0.00	0		0.00 ± 0.00	0		0.00 ± 0.00	0		0.00 (0.00, 0.00)	0.31882		1	1						-0.997012	0.320283	0.411111			0.506 (0.494, 0.518)										0.0758487	0.522766	1					-1.08652	0.132841	0.261071
D_0__Bacteria;D_1__Firmicutes;D_2__Bacilli;D_3__Lactobacillales;D_4__Carnobacteriaceae;D_5__Dolosigranulum;D_6__Dolosigranulum.pigrum	0.00 ± 0.00	0		0.01 ± 0.01	0		0.00 ± 0.00	0		-0.01 (-0.02, 0.01)	0.31882		1	1						-0.998885	0.319378	0.411111			0.506 (0.494, 0.518)										-0.0561025	0.487985	1					-1.64795	0.101849	0.241557
D_0__Bacteria;D_1__Firmicutes;D_2__Bacilli;D_3__Lactobacillales;D_4__Carnobacteriaceae;D_5__Granulicatella;D_6__Granulicatella.adiacens	1.17 ± 0.16	32.716		1.60 ± 0.23	49.3827		0.74 ± 0.21	16.0494		-0.87 (-1.49, -0.25)	0.00646905		4.66382e-06	0.000308236		AN	3.65238	8.4317e-06		-2.77238	0.00623399	0.181284		-0.640901	0.702 (0.621, 0.783)		-0.803108	0.252491	-3.18074	0.00184953	0.00473784	TRUE	TRUE		-3.33978	0.00238225	0.62698		0.88	0.915463		-1.51889	0.0921748	0.241557
D_0__Bacteria;D_1__Firmicutes;D_2__Bacilli;D_3__Lactobacillales;D_4__Carnobacteriaceae;D_5__Granulicatella;D_6__Granulicatella.elegans	0.09 ± 0.03	1.85185		0.14 ± 0.05	2.46914		0.05 ± 0.02	1.23457		-0.09 (-0.19, 0.02)	0.0949739		0.0804033	0.394954						-1.67429	0.0960527	0.411111		-0.540025	0.568 (0.501, 0.635)		0.0574503	0.155867	0.368585	0.714538	0.754907	FALSE	FALSE		-1.343	0.247959	1		0.19	0.489431		-1.50806	0.212522	0.337407
D_0__Bacteria;D_1__Firmicutes;D_2__Bacilli;D_3__Lactobacillales;D_4__Enterococcaceae;D_5__Enterococcus;D_6__Enterococcus.cecorum	0.00 ± 0.00	0		0.00 ± 0.00	0		0.01 ± 0.01	0		0.01 (-0.01, 0.02)	0.31882		1	1						0.997012	0.320283	0.411111			0.506 (0.494, 0.518)										0.632002	0.478667	0.99506					2.77536	0.0434857	0.234191
D_0__Bacteria;D_1__Firmicutes;D_2__Bacilli;D_3__Lactobacillales;D_4__Enterococcaceae;D_5__Enterococcus;D_6__Enterococcus.diestrammenae	0.00 ± 0.00	0		0.01 ± 0.01	0		0.00 ± 0.00	0		-0.01 (-0.02, 0.01)	0.395493		1	1						-0.851007	0.396053	0.475918			0.500 (0.483, 0.517)										0.281484	0.459731	0.999657					-1.73681	0.184149	0.307768
D_0__Bacteria;D_1__Firmicutes;D_2__Bacilli;D_3__Lactobacillales;D_4__Enterococcaceae;D_5__Enterococcus;D_6__Enterococcus.nangangensis	0.00 ± 0.00	0		0.00 ± 0.00	0		0.00 ± 0.00	0		0.00 (0.00, 0.00)	0.31882		1	1						-0.998885	0.319378	0.411111			0.506 (0.494, 0.518)										0.273408	0.534226	1
D_0__Bacteria;D_1__Firmicutes;D_2__Bacilli;D_3__Lactobacillales;D_4__Lactobacillaceae;D_5__Agrilactobacillus;D_6__Agrilactobacillus.composti	0.00 ± 0.00	0		0.00 ± 0.00	0		0.00 ± 0.00	0		0.00 (0.00, 0.00)	0.31882		1	1						1.00627	0.315824	0.411111			0.506 (0.494, 0.518)										0.485761	0.457963	1					0.574737	0.316286	0.446013
D_0__Bacteria;D_1__Firmicutes;D_2__Bacilli;D_3__Lactobacillales;D_4__Lactobacillaceae;D_5__Lacticaseibacillus;D_6__Lacticaseibacillus.casei	0.03 ± 0.02	1.23457		0.04 ± 0.02	1.23457		0.03 ± 0.03	1.23457		-0.01 (-0.08, 0.05)	0.719042		0.583882	1						-0.364259	0.716151	0.771322			0.512 (0.483, 0.542)										-0.192917	0.582887	1		0.48	0.705078		-2.14977	0.111929	0.252043
D_0__Bacteria;D_1__Firmicutes;D_2__Bacilli;D_3__Lactobacillales;D_4__Lactobacillaceae;D_5__Lacticaseibacillus;D_6__Lacticaseibacillus.rhamnosus	0.01 ± 0.00	0		0.01 ± 0.01	0		0.00 ± 0.00	0		-0.01 (-0.02, 0.01)	0.305391		0.422678	0.948417						-1.02897	0.305066	0.411111			0.506 (0.485, 0.527)										0.00800521	0.518051	1					-0.445035	0.608207	0.696339
D_0__Bacteria;D_1__Firmicutes;D_2__Bacilli;D_3__Lactobacillales;D_4__Lactobacillaceae;D_5__Lactiplantibacillus;D_6__Lactiplantibacillus.plantarum	0.00 ± 0.00	0		0.00 ± 0.00	0		0.00 ± 0.00	0		0.00 (0.00, 0.00)	0.31882		1	1						1.00627	0.315824	0.411111			0.506 (0.494, 0.518)										0.553729	0.443465	1					0.506532	0.335977	0.460211
D_0__Bacteria;D_1__Firmicutes;D_2__Bacilli;D_3__Lactobacillales;D_4__Lactobacillaceae;D_5__Lactobacillus;D_6__Lactobacillus.amylovorus	0.02 ± 0.02	0.617284		0.04 ± 0.04	1.23457		0.00 ± 0.00	0		-0.04 (-0.13, 0.04)	0.31882		1	1						-0.998885	0.319378	0.411111			0.506 (0.494, 0.518)										-0.0282997	0.509189	1					-3.06324	0.0284129	0.193772
D_0__Bacteria;D_1__Firmicutes;D_2__Bacilli;D_3__Lactobacillales;D_4__Lactobacillaceae;D_5__Lactobacillus;D_6__Lactobacillus.bombicola	0.00 ± 0.00	0		0.00 ± 0.00	0		0.00 ± 0.00	0		0.00 (0.00, 0.01)	0.156649		0.371093	0.917636						1.42973	0.154768	0.411111			0.512 (0.495, 0.529)										0.667465	0.430427	1					1.71184	0.0672406	0.241557
D_0__Bacteria;D_1__Firmicutes;D_2__Bacilli;D_3__Lactobacillales;D_4__Lactobacillaceae;D_5__Lactobacillus;D_6__Lactobacillus.colini	0.00 ± 0.00	0		0.00 ± 0.00	0		0.00 ± 0.00	0		0.00 (0.00, 0.00)	0.31882		1	1						1.00627	0.315824	0.411111			0.506 (0.494, 0.518)										0.455	0.478486	1					0.537056	0.327097	0.455915
D_0__Bacteria;D_1__Firmicutes;D_2__Bacilli;D_3__Lactobacillales;D_4__Lactobacillaceae;D_5__Lactobacillus;D_6__Lactobacillus.crispatus	0.04 ± 0.02	1.23457		0.02 ± 0.02	1.23457		0.06 ± 0.04	1.23457		0.04 (-0.04, 0.12)	0.329685		0.401678	0.948417						0.985728	0.325774	0.415637			0.512 (0.483, 0.542)										0.723694	0.468199	1		0.43	0.650794		1.94808	0.57369	0.673503
D_0__Bacteria;D_1__Firmicutes;D_2__Bacilli;D_3__Lactobacillales;D_4__Lactobacillaceae;D_5__Lactobacillus;D_6__Lactobacillus.delbrueckii	0.02 ± 0.01	0.617284		0.04 ± 0.03	1.23457		0.01 ± 0.00	0		-0.03 (-0.08, 0.02)	0.21031		0.208413	0.735515						-1.25366	0.211819	0.411111			0.507 (0.475, 0.538)										-0.0746657	0.570761	1					-1.19133	0.351414	0.474251
D_0__Bacteria;D_1__Firmicutes;D_2__Bacilli;D_3__Lactobacillales;D_4__Lactobacillaceae;D_5__Lactobacillus;D_6__Lactobacillus.gasseri	0.32 ± 0.17	3.7037		0.32 ± 0.18	4.93827		0.33 ± 0.28	2.46914		0.01 (-0.65, 0.67)	0.977358		0.346373	0.917636						0.0288877	0.976991	0.979002		0.332929	0.503 (0.453, 0.553)		-2.15487	0.162197	-13.2855	1.06311e-09	2.61282e-08	TRUE	FALSE		0.010773	0.615513	1		0.58	0.763107		-1.28416	0.248795	0.372677
D_0__Bacteria;D_1__Firmicutes;D_2__Bacilli;D_3__Lactobacillales;D_4__Lactobacillaceae;D_5__Lactobacillus;D_6__Lactobacillus.kalixensis	0.00 ± 0.00	0		0.00 ± 0.00	0		0.00 ± 0.00	0		0.00 (-0.01, 0.00)	0.31882		1	1						-0.997012	0.320283	0.411111			0.506 (0.494, 0.518)										0.165254	0.50842	1					-1.98116	0.0739092	0.241557
D_0__Bacteria;D_1__Firmicutes;D_2__Bacilli;D_3__Lactobacillales;D_4__Lactobacillaceae;D_5__Lactobacillus;D_6__Lactobacillus.rodentium	0.00 ± 0.00	0		0.00 ± 0.00	0		0.00 ± 0.00	0		0.00 (0.00, 0.00)	0.31882		1	1						-1.00627	0.315824	0.411111			0.506 (0.494, 0.518)										0.120684	0.504283	1					-0.476748	0.352075	0.474251
D_0__Bacteria;D_1__Firmicutes;D_2__Bacilli;D_3__Lactobacillales;D_4__Lactobacillaceae;D_5__Lactobacillus;D_6__Lactobacillus.rogosae	0.00 ± 0.00	0		0.01 ± 0.01	0		0.00 ± 0.00	0		-0.01 (-0.02, 0.01)	0.31882		1	1						-0.997012	0.320283	0.411111			0.506 (0.494, 0.518)										0.0660144	0.448908	1					-2.21806	0.0643656	0.241557
D_0__Bacteria;D_1__Firmicutes;D_2__Bacilli;D_3__Lactobacillales;D_4__Lactobacillaceae;D_5__Ligilactobacillus;D_6__Ligilactobacillus.salivarius	0.12 ± 0.07	2.46914		0.24 ± 0.13	4.93827		0.01 ± 0.00	0		-0.23 (-0.49, 0.02)	0.0736306		0.0184661	0.136988						-1.81347	0.0716563	0.411111		-3.78973	0.522 (0.477, 0.567)										-0.679606	0.476844	1		0.1	0.246022		-2.93604	0.0404934	0.233889
D_0__Bacteria;D_1__Firmicutes;D_2__Bacilli;D_3__Lactobacillales;D_4__Lactobacillaceae;D_5__Limosilactobacillus;D_6__Limosilactobacillus.fermentum	0.11 ± 0.04	4.32099		0.17 ± 0.07	6.17284		0.05 ± 0.03	2.46914		-0.12 (-0.26, 0.03)	0.120788		0.0417967	0.251126						-1.55362	0.122276	0.411111		-0.886406	0.517 (0.463, 0.570)		-1.09063	0.157092	-6.94258	1.7344e-06	1.35139e-05	TRUE	FALSE		-0.52777	0.544691	1		0.6	0.762849		-1.31763	0.276545	0.40748
D_0__Bacteria;D_1__Firmicutes;D_2__Bacilli;D_3__Lactobacillales;D_4__Lactobacillaceae;D_5__Limosilactobacillus;D_6__Limosilactobacillus.ingluviei	0.00 ± 0.00	0		0.00 ± 0.00	0		0.00 ± 0.00	0		0.00 (0.00, 0.00)	0.31882		1	1						-0.998885	0.319378	0.411111			0.506 (0.494, 0.518)										0.190295	0.475664	1					-1.04979	0.149047	0.27735
D_0__Bacteria;D_1__Firmicutes;D_2__Bacilli;D_3__Lactobacillales;D_4__Lactobacillaceae;D_5__Limosilactobacillus;D_6__Limosilactobacillus.mucosae	0.04 ± 0.03	1.23457		0.04 ± 0.04	1.23457		0.04 ± 0.04	1.23457		0.01 (-0.11, 0.12)	0.921269		0.789268	1						0.100856	0.919793	0.937853			0.500 (0.476, 0.524)										0.187279	0.539088	1		0.86	0.924289		0.159022	0.52386	0.626603
D_0__Bacteria;D_1__Firmicutes;D_2__Bacilli;D_3__Lactobacillales;D_4__Lactobacillaceae;D_5__Limosilactobacillus;D_6__Limosilactobacillus.oris	0.00 ± 0.00	0		0.00 ± 0.00	0		0.00 ± 0.00	0		0.00 (-0.01, 0.00)	0.185927		0.371093	0.917636						-1.32262	0.187874	0.411111			0.512 (0.495, 0.529)										0.00451768	0.51591	1					-1.5374	0.0536204	0.241557
D_0__Bacteria;D_1__Firmicutes;D_2__Bacilli;D_3__Lactobacillales;D_4__Lactobacillaceae;D_5__Limosilactobacillus;D_6__Limosilactobacillus.reuteri	0.01 ± 0.01	0		0.01 ± 0.01	0		0.00 ± 0.00	0		-0.01 (-0.04, 0.01)	0.31882		1	1						-0.998885	0.319378	0.411111			0.506 (0.494, 0.518)										0.177364	0.507329	1					-2.13583	0.0766276	0.241557
D_0__Bacteria;D_1__Firmicutes;D_2__Bacilli;D_3__Lactobacillales;D_4__Lactobacillaceae;D_5__Limosilactobacillus;D_6__Limosilactobacillus.vaginalis	0.09 ± 0.05	1.23457		0.05 ± 0.04	1.23457		0.13 ± 0.10	1.23457		0.08 (-0.13, 0.30)	0.449251		0.141482	0.598276						0.774219	0.439958	0.515056		1.07017	0.524 (0.487, 0.562)										1.04851	0.371039	1		0.44	0.659909		2.59797	0.0800157	0.241557
D_0__Bacteria;D_1__Firmicutes;D_2__Bacilli;D_3__Lactobacillales;D_4__Lactobacillaceae;D_5__Schleiferilactobacillus;D_6__Schleiferilactobacillus.harbinensis	0.00 ± 0.00	0		0.00 ± 0.00	0		0.00 ± 0.00	0		0.00 (0.00, 0.00)	0.31882		1	1						-0.998885	0.319378	0.411111			0.506 (0.494, 0.518)										0.0232421	0.497297	1					-0.910028	0.164469	0.291761
D_0__Bacteria;D_1__Firmicutes;D_2__Bacilli;D_3__Lactobacillales;D_4__Streptococcaceae;D_5__Lactovum;D_6__Lactovum.miscens	0.00 ± 0.00	0		0.00 ± 0.00	0		0.00 ± 0.00	0		0.00 (0.00, 0.00)	0.31882		1	1						-1.00627	0.315824	0.411111			0.506 (0.494, 0.518)										0.116525	0.481127	1					-0.461517	0.356758	0.479663
D_0__Bacteria;D_1__Firmicutes;D_2__Bacilli;D_3__Lactobacillales;D_4__Streptococcaceae;D_5__Streptococcus;D_6__Streptococcus.agalactiae	0.07 ± 0.04	1.85185		0.07 ± 0.06	1.23457		0.08 ± 0.05	2.46914		0.01 (-0.15, 0.17)	0.879332		0.529368	1						0.153044	0.878559	0.903147			0.512 (0.479, 0.546)										0.791803	0.452604	0.99507		0.29	0.568095		3.10102	0.00547618	0.0878622
D_0__Bacteria;D_1__Firmicutes;D_2__Bacilli;D_3__Lactobacillales;D_4__Streptococcaceae;D_5__Streptococcus;D_6__Streptococcus.anginosus	0.41 ± 0.08	11.1111		0.40 ± 0.10	11.1111		0.41 ± 0.11	11.1111		0.01 (-0.29, 0.31)	0.952363		0.803827	1						0.060365	0.951941	0.958534		0.543536	0.526 (0.444, 0.609)		-0.0716747	0.183985	-0.389569	0.69799	0.745852	FALSE	TRUE		1.13742	0.300669	1		0.39	0.659909		0.373555	0.692096	0.771131
D_0__Bacteria;D_1__Firmicutes;D_2__Bacilli;D_3__Lactobacillales;D_4__Streptococcaceae;D_5__Streptococcus;D_6__Streptococcus.constellatus	0.46 ± 0.17	9.25926		0.55 ± 0.33	7.40741		0.36 ± 0.10	11.1111		-0.19 (-0.87, 0.50)	0.593497		0.675951	1						-0.536005	0.592709	0.654862		0.351807	0.493 (0.414, 0.572)		0.285862	0.18421	1.55183	0.126051	0.175907	FALSE	TRUE		0.497941	0.597208	1		0.33	0.650461		0.672912	0.47568	0.59112
D_0__Bacteria;D_1__Firmicutes;D_2__Bacilli;D_3__Lactobacillales;D_4__Streptococcaceae;D_5__Streptococcus;D_6__Streptococcus.cristatus	0.03 ± 0.01	0.617284		0.03 ± 0.01	0		0.04 ± 0.02	1.23457		0.01 (-0.03, 0.05)	0.666365		0.977345	1						0.429624	0.668054	0.726599		0.0110124	0.500 (0.451, 0.549)		-0.015765	0.134252	-0.117428	0.908189	0.92804	FALSE	TRUE		0.313321	0.579611	1					0.953782	0.554602	0.654286
D_0__Bacteria;D_1__Firmicutes;D_2__Bacilli;D_3__Lactobacillales;D_4__Streptococcaceae;D_5__Streptococcus;D_6__Streptococcus.danieliae	0.68 ± 0.19	11.7284		1.06 ± 0.36	18.5185		0.31 ± 0.12	4.93827		-0.75 (-1.50, 0.00)	0.0495182		0.000204778	0.00496246		AN	3.66885	0.00219434		-1.96786	0.0508346	0.411111		-0.713565	0.621 (0.546, 0.696)		-0.591524	0.175876	-3.36331	0.00139458	0.0037795	TRUE	TRUE		-2.55484	0.0241358	0.9654		0.01	0.0511172		-1.70255	0.108378	0.252043
D_0__Bacteria;D_1__Firmicutes;D_2__Bacilli;D_3__Lactobacillales;D_4__Streptococcaceae;D_5__Streptococcus;D_6__Streptococcus.dentapri	0.00 ± 0.00	0		0.00 ± 0.00	0		0.00 ± 0.00	0		0.00 (0.00, 0.00)	0.31882		1	1						0.998885	0.319378	0.411111			0.506 (0.494, 0.518)										0.449178	0.470202	0.994317					0.519528	0.236136	0.358927
D_0__Bacteria;D_1__Firmicutes;D_2__Bacilli;D_3__Lactobacillales;D_4__Streptococcaceae;D_5__Streptococcus;D_6__Streptococcus.dysgalactiae	0.05 ± 0.05	0.617284		0.00 ± 0.00	0		0.10 ± 0.10	1.23457		0.10 (-0.09, 0.30)	0.298389		0.371093	0.917636						1.03997	0.299944	0.411111			0.512 (0.495, 0.529)										0.964701	0.388871	0.990048		0.21	0.421668		6.14857	0.00016089	0.0113196
D_0__Bacteria;D_1__Firmicutes;D_2__Bacilli;D_3__Lactobacillales;D_4__Streptococcaceae;D_5__Streptococcus;D_6__Streptococcus.gordonii	0.31 ± 0.06	9.87654		0.45 ± 0.09	17.284		0.17 ± 0.07	2.46914		-0.28 (-0.50, -0.06)	0.0144851		9.97268e-05	0.00268524		AN	3.16011	0.00772285		-2.47777	0.0142726	0.288719		-0.466476	0.604 (0.529, 0.680)		-0.592802	0.1705	-3.47684	0.000998641	0.00282948	TRUE	TRUE		-1.92135	0.0879649	1		0.04	0.246022		-1.3451	0.16076	0.288012
D_0__Bacteria;D_1__Firmicutes;D_2__Bacilli;D_3__Lactobacillales;D_4__Streptococcaceae;D_5__Streptococcus;D_6__Streptococcus.infantis	6.84 ± 0.73	70.9877		9.22 ± 1.05	82.716		4.47 ± 0.96	59.2593		-4.75 (-7.56, -1.93)	0.00106926		5.45401e-07	4.95634e-05		AN	4.3391	3.06415e-06		-3.40238	0.000846393	0.0473329		-0.217333	0.712 (0.632, 0.792)		-0.869385	0.249505	-3.48444	0.000646754	0.00204988	TRUE	TRUE		-2.51071	0.0172553	1		0.17	0.366928		-0.459987	0.584966	0.679243
D_0__Bacteria;D_1__Firmicutes;D_2__Bacilli;D_3__Lactobacillales;D_4__Streptococcaceae;D_5__Streptococcus;D_6__Streptococcus.koreensis	0.13 ± 0.04	2.46914		0.24 ± 0.08	4.93827		0.03 ± 0.01	0		-0.21 (-0.37, -0.06)	0.00591691		0.000152685	0.00396435		AN	3.02877	0.00659183		-2.77513	0.00618406	0.181284		-1.16943	0.584 (0.525, 0.643)		-0.713263	0.148657	-4.79806	5.72704e-05	0.000243399	TRUE	TRUE		-1.96924	0.096255	0.985843		0.02	0.0684624		-2.49181	0.041106	0.233889
D_0__Bacteria;D_1__Firmicutes;D_2__Bacilli;D_3__Lactobacillales;D_4__Streptococcaceae;D_5__Streptococcus;D_6__Streptococcus.mutans	0.07 ± 0.02	2.46914		0.12 ± 0.05	4.93827		0.02 ± 0.01	0		-0.10 (-0.20, -0.01)	0.0302109		0.0144328	0.119235						-2.2345	0.0268533	0.411111		-1.87935	0.521 (0.479, 0.563)										-0.514318	0.505008	1		0.19	0.390975		-4.86712	0.00292843	0.0682042
D_0__Bacteria;D_1__Firmicutes;D_2__Bacilli;D_3__Lactobacillales;D_4__Streptococcaceae;D_5__Streptococcus;D_6__Streptococcus.panodentis	0.00 ± 0.00	0		0.00 ± 0.00	0		0.00 ± 0.00	0		0.00 (0.00, 0.00)	0.31882		1	1						0.997012	0.320283	0.411111			0.506 (0.494, 0.518)										0.636086	0.424294	1					1.73852	0.0788983	0.241557
D_0__Bacteria;D_1__Firmicutes;D_2__Bacilli;D_3__Lactobacillales;D_4__Streptococcaceae;D_5__Streptococcus;D_6__Streptococcus.parasanguinis	0.27 ± 0.04	8.64198		0.32 ± 0.05	11.1111		0.22 ± 0.06	6.17284		-0.10 (-0.26, 0.05)	0.186451		0.0482317	0.278289						-1.32328	0.187655	0.411111		-0.129133	0.569 (0.490, 0.647)		-0.419842	0.162957	-2.5764	0.0124623	0.0247615	TRUE	FALSE		-1.00701	0.359658	1		0.31	0.542027		-0.62425	0.547564	0.649165
D_0__Bacteria;D_1__Firmicutes;D_2__Bacilli;D_3__Lactobacillales;D_4__Streptococcaceae;D_5__Streptococcus;D_6__Streptococcus.peroris	0.01 ± 0.01	0		0.02 ± 0.01	0		0.01 ± 0.00	0		-0.01 (-0.03, 0.01)	0.344838		0.418492	0.948417						-0.949632	0.343749	0.427633			0.512 (0.483, 0.542)										-0.118742	0.52718	1					-0.225999	0.939431	0.962084
D_0__Bacteria;D_1__Firmicutes;D_2__Bacilli;D_3__Lactobacillales;D_4__Streptococcaceae;D_5__Streptococcus;D_6__Streptococcus.pneumoniae	0.01 ± 0.01	0		0.01 ± 0.01	0		0.01 ± 0.01	0		-0.01 (-0.03, 0.02)	0.659083		1	1						-0.443872	0.657742	0.717986			0.500 (0.483, 0.517)										0.414191	0.503527	0.996715					0.466155	0.226027	0.3487
D_0__Bacteria;D_1__Firmicutes;D_2__Bacilli;D_3__Lactobacillales;D_4__Streptococcaceae;D_5__Streptococcus;D_6__Streptococcus.porcinus	0.00 ± 0.00	0		0.00 ± 0.00	0		0.00 ± 0.00	0		0.00 (0.00, 0.00)	0.31882		1	1						0.998885	0.319378	0.411111			0.506 (0.494, 0.518)										0.553387	0.450264	1					0.752929	0.193206	0.317756
D_0__Bacteria;D_1__Firmicutes;D_2__Bacilli;D_3__Lactobacillales;D_4__Streptococcaceae;D_5__Streptococcus;D_6__Streptococcus.sanguinis	0.18 ± 0.04	6.79012		0.30 ± 0.07	11.1111		0.06 ± 0.02	2.46914		-0.24 (-0.38, -0.09)	0.00172092		7.5226e-05	0.00210344		AN	3.08819	0.000276985		-3.2142	0.00158601	0.0720645		-0.792049	0.632 (0.564, 0.699)		-0.218884	0.161281	-1.35716	0.181979	0.244821	FALSE	FALSE		-2.94449	0.0112062	0.843249		0.01	0.004329		-1.55723	0.150128	0.27793
D_0__Bacteria;D_1__Firmicutes;D_2__Bacilli;D_3__Lactobacillales;D_4__Streptococcaceae;D_5__Streptococcus;D_6__Streptococcus.sinensis	0.02 ± 0.01	0.617284		0.03 ± 0.02	1.23457		0.01 ± 0.01	0		-0.02 (-0.06, 0.01)	0.166004		0.233953	0.806084						-1.39982	0.163528	0.411111			0.513 (0.480, 0.547)										-0.16911	0.520837	1					-3.01206	0.129442	0.261071
D_0__Bacteria;D_1__Firmicutes;D_2__Bacilli;D_3__Lactobacillales;D_4__Streptococcaceae;D_5__Streptococcus;D_6__Streptococcus.sobrinus	0.01 ± 0.01	0		0.01 ± 0.01	0		0.00 ± 0.00	0		-0.01 (-0.03, 0.01)	0.272377		0.371093	0.917636						-1.10012	0.272951	0.411111			0.512 (0.495, 0.529)										-0.157357	0.515413	1					-2.38873	0.0421281	0.233889
D_0__Bacteria;D_1__Firmicutes;D_2__Bacilli;D_3__Lactobacillales;D_4__Streptococcaceae;D_5__Streptococcus;D_6__Streptococcus.thermophilus	0.77 ± 0.14	19.1358		1.19 ± 0.25	24.6914		0.35 ± 0.09	13.5802		-0.84 (-1.37, -0.31)	0.00222036		1.72068e-05	0.000735846		AN	3.59172	0.00141923		-3.09243	0.00234766	0.0948194		-0.750934	0.638 (0.557, 0.719)		-0.672949	0.221787	-3.03422	0.00320905	0.00759611	TRUE	TRUE		-2.63124	0.0143488	0.981232		0.02	0.0511172		-1.52507	0.114228	0.252739
D_0__Bacteria;D_1__Firmicutes;D_2__Bacilli;D_3__Lactobacillales;D_4__Streptococcaceae;D_5__Streptococcus;D_6__Streptococcus.troglodytidis	0.01 ± 0.01	0		0.02 ± 0.01	0		0.00 ± 0.00	0		-0.01 (-0.04, 0.01)	0.271081		0.674987	1						-1.10581	0.27049	0.411111			0.500 (0.471, 0.530)										0.297486	0.511593	1					-0.721589	0.767634	0.838475
D_0__Bacteria;D_1__Firmicutes;D_2__Clostridia;D_3__Eubacteriales;D_4__;D_5__;D_6__	0.01 ± 0.00	0		0.02 ± 0.01	0		0.01 ± 0.00	0		-0.01 (-0.02, 0.01)	0.272187		0.410117	0.948417						-1.0969	0.274353	0.411111		-0.384794	0.507 (0.462, 0.552)										0.107528	0.569605	1					-0.335607	0.874136	0.91867
D_0__Bacteria;D_1__Firmicutes;D_2__Clostridia;D_3__Eubacteriales;D_4__;D_5__Fenollaria;D_6__Fenollaria.massiliensis	0.00 ± 0.00	0		0.00 ± 0.00	0		0.00 ± 0.00	0		0.00 (0.00, 0.00)	0.31882		1	1						0.997012	0.320283	0.411111			0.506 (0.494, 0.518)										0.642211	0.459319	0.995301					1.38918	0.0988287	0.241557
D_0__Bacteria;D_1__Firmicutes;D_2__Clostridia;D_3__Eubacteriales;D_4__;D_5__Gemmiger;D_6__Gemmiger.formicilis	0.00 ± 0.00	0		0.01 ± 0.01	0		0.00 ± 0.00	0		-0.01 (-0.03, 0.01)	0.31882		1	1						-0.997012	0.320283	0.411111			0.506 (0.494, 0.518)										0.0921371	0.507253	1					-2.37728	0.0587338	0.241557
D_0__Bacteria;D_1__Firmicutes;D_2__Clostridia;D_3__Eubacteriales;D_4__;D_5__Howardella;D_6__Howardella.ureilytica	0.02 ± 0.00	0		0.01 ± 0.00	0		0.03 ± 0.01	0		0.01 (-0.01, 0.03)	0.231974		0.374433	0.922756						1.19422	0.234183	0.411111		0.911178	0.565 (0.499, 0.630)		-0.0487179	0.149162	-0.32661	0.746025	0.783746	FALSE	FALSE		1.73404	0.166879	0.992073					1.30937	0.519605	0.624755
D_0__Bacteria;D_1__Firmicutes;D_2__Clostridia;D_3__Eubacteriales;D_4__Clostridiaceae;D_5__Clostridium;D_6__Clostridium.fermenticellae	0.00 ± 0.00	0		0.00 ± 0.00	0		0.00 ± 0.00	0		0.00 (0.00, 0.00)	0.31882		1	1						0.998885	0.319378	0.411111			0.506 (0.494, 0.518)										0.478362	0.487553	0.995287					1.13801	0.146291	0.275663
D_0__Bacteria;D_1__Firmicutes;D_2__Clostridia;D_3__Eubacteriales;D_4__Clostridiaceae;D_5__Clostridium;D_6__Clostridium.prolinivorans	0.00 ± 0.00	0		0.00 ± 0.00	0		0.00 ± 0.00	0		0.00 (0.00, 0.00)	0.31882		1	1						0.997012	0.320283	0.411111			0.506 (0.494, 0.518)										0.549601	0.449947	1					1.55367	0.0886984	0.241557
D_0__Bacteria;D_1__Firmicutes;D_2__Clostridia;D_3__Eubacteriales;D_4__Clostridiaceae;D_5__Clostridium;D_6__Clostridium.sp.	0.16 ± 0.04	3.08642		0.23 ± 0.07	4.93827		0.10 ± 0.03	1.23457		-0.13 (-0.27, 0.01)	0.067432		0.0468026	0.272204						-1.83588	0.0682555	0.411111		-0.362945	0.536 (0.457, 0.614)		-0.562058	0.173082	-3.24735	0.00193838	0.00489835	TRUE	FALSE		-0.436685	0.617848	1		0.85	0.912586		-0.58701	0.583343	0.679243
D_0__Bacteria;D_1__Firmicutes;D_2__Clostridia;D_3__Eubacteriales;D_4__Clostridiaceae;D_5__Hungatella;D_6__Hungatella.effluvii	0.00 ± 0.00	0		0.00 ± 0.00	0		0.00 ± 0.00	0		0.00 (0.00, 0.00)	0.31882		1	1						-0.997012	0.320283	0.411111			0.506 (0.494, 0.518)										0.0956574	0.507406	1					-0.899799	0.153787	0.281273
D_0__Bacteria;D_1__Firmicutes;D_2__Clostridia;D_3__Eubacteriales;D_4__Eubacteriaceae;D_5__Alkalibacter;D_6__Alkalibacter.saccharofermentans	0.00 ± 0.00	0		0.00 ± 0.00	0		0.00 ± 0.00	0		0.00 (0.00, 0.00)	0.31882		1	1						0.998885	0.319378	0.411111			0.506 (0.494, 0.518)										0.379866	0.434562	0.994769					0.808076	0.185244	0.308171
D_0__Bacteria;D_1__Firmicutes;D_2__Clostridia;D_3__Eubacteriales;D_4__Eubacteriaceae;D_5__Eubacterium;D_6__	0.05 ± 0.01	0.617284		0.08 ± 0.02	1.23457		0.03 ± 0.01	0		-0.05 (-0.10, 0.00)	0.0462093		0.00650483	0.0669787		AN	2.49524	0.0185141		-2.0296	0.0440749	0.411111		-0.675145	0.576 (0.514, 0.639)		-0.0750307	0.149667	-0.501319	0.619805	0.677799	FALSE	FALSE		-1.59038	0.184116	0.990605					-2.35763	0.113247	0.252043
D_0__Bacteria;D_1__Firmicutes;D_2__Clostridia;D_3__Eubacteriales;D_4__Eubacteriaceae;D_5__Eubacterium;D_6__Eubacterium.brachy	0.16 ± 0.03	4.32099		0.15 ± 0.04	4.93827		0.18 ± 0.05	3.7037		0.03 (-0.10, 0.15)	0.669543		0.563978	1						0.426079	0.67063	0.726599		0.403358	0.552 (0.472, 0.633)		0.130968	0.178026	0.735667	0.46458	0.532984	FALSE	TRUE		1.61908	0.150728	1		0.32	0.572419		0.558696	0.584371	0.679243
D_0__Bacteria;D_1__Firmicutes;D_2__Clostridia;D_3__Eubacteriales;D_4__Eubacteriaceae;D_5__Eubacterium;D_6__Eubacterium.infirmum	0.02 ± 0.00	0		0.02 ± 0.01	0		0.01 ± 0.00	0		-0.01 (-0.03, 0.01)	0.331412		0.513592	1						-0.980032	0.328569	0.418335		0.107609	0.496 (0.444, 0.548)		-0.301381	0.138384	-2.17786	0.0437881	0.0718278	FALSE	TRUE		0.385426	0.51452	1					-0.499762	0.798524	0.859217
D_0__Bacteria;D_1__Firmicutes;D_2__Clostridia;D_3__Eubacteriales;D_4__Eubacteriaceae;D_5__Eubacterium;D_6__Eubacterium.minutum	0.00 ± 0.00	0		0.00 ± 0.00	0		0.00 ± 0.00	0		0.00 (-0.01, 0.00)	0.343893		0.401678	0.948417						-0.949438	0.343848	0.427633			0.512 (0.483, 0.542)										-0.14041	0.505893	1					-1.11779	0.360495	0.483787
D_0__Bacteria;D_1__Firmicutes;D_2__Clostridia;D_3__Eubacteriales;D_4__Eubacteriaceae;D_5__Eubacterium;D_6__Eubacterium.nodatum	0.08 ± 0.03	2.46914		0.14 ± 0.07	4.93827		0.03 ± 0.01	0		-0.11 (-0.24, 0.02)	0.103074		0.271332	0.91285						-1.63283	0.104497	0.411111		-1.4236	0.539 (0.478, 0.599)		-0.273307	0.153725	-1.77789	0.0871206	0.12532	FALSE	TRUE		-0.777472	0.45547	1		0.47	0.73195		-3.06684	0.0221239	0.177483
D_0__Bacteria;D_1__Firmicutes;D_2__Clostridia;D_3__Eubacteriales;D_4__Eubacteriaceae;D_5__Eubacterium;D_6__Eubacterium.ramulus	0.01 ± 0.01	0.617284		0.02 ± 0.02	1.23457		0.00 ± 0.00	0		-0.01 (-0.05, 0.02)	0.449675		1	1						-0.756619	0.450405	0.525593			0.500 (0.483, 0.517)										0.213922	0.477546	0.995652					-0.709858	0.6981	0.775428
D_0__Bacteria;D_1__Firmicutes;D_2__Clostridia;D_3__Eubacteriales;D_4__Eubacteriaceae;D_5__Eubacterium;D_6__Eubacterium.rectale	0.02 ± 0.02	0.617284		0.04 ± 0.03	1.23457		0.00 ± 0.00	0		-0.04 (-0.10, 0.03)	0.258694		0.422678	0.948417						-1.12947	0.260409	0.411111			0.506 (0.485, 0.527)										-0.0606856	0.52312	1		0.34	0.57398		-4.02755	0.0679753	0.241557
D_0__Bacteria;D_1__Firmicutes;D_2__Clostridia;D_3__Eubacteriales;D_4__Eubacteriaceae;D_5__Eubacterium;D_6__Eubacterium.saphenum	0.05 ± 0.02	0.617284		0.08 ± 0.04	1.23457		0.02 ± 0.01	0		-0.07 (-0.14, 0.00)	0.0667141		0.00313304	0.039271						-1.83745	0.0680213	0.411111		-0.806634	0.548 (0.489, 0.608)		-0.297882	0.154124	-1.93274	0.0646722	0.0983227	FALSE	TRUE		-0.926253	0.414562	1		0.45	0.738496		-1.81734	0.20765	0.334587
D_0__Bacteria;D_1__Firmicutes;D_2__Clostridia;D_3__Eubacteriales;D_4__Eubacteriaceae;D_5__Eubacterium;D_6__Eubacterium.sulci	0.10 ± 0.02	0.617284		0.16 ± 0.04	1.23457		0.03 ± 0.01	0		-0.13 (-0.21, -0.05)	0.00147353		0.000500393	0.0095733		AN	2.81867	0.00240276		-3.23588	0.00147732	0.0716006		-1.32123	0.612 (0.542, 0.682)		-0.895604	0.167792	-5.33759	2.96668e-06	2.13373e-05	TRUE	TRUE		-2.38455	0.0402912	0.953603		0.01	0.012432		-2.27012	0.0548158	0.241557
D_0__Bacteria;D_1__Firmicutes;D_2__Clostridia;D_3__Eubacteriales;D_4__Eubacteriaceae;D_5__Eubacterium;D_6__Eubacterium.ventriosum	0.01 ± 0.01	0		0.01 ± 0.00	0		0.02 ± 0.01	0		0.01 (-0.01, 0.04)	0.340112		1	1						0.956789	0.340135	0.425608			0.494 (0.459, 0.530)										0.273503	0.567718	1					0.564841	0.796121	0.857909
D_0__Bacteria;D_1__Firmicutes;D_2__Clostridia;D_3__Eubacteriales;D_4__Eubacteriaceae;D_5__Pseudoramibacter;D_6__Pseudoramibacter.alactolyticus	0.04 ± 0.01	0.617284		0.03 ± 0.01	0		0.04 ± 0.03	1.23457		0.01 (-0.05, 0.06)	0.844353		0.154139	0.636698						0.195557	0.845208	0.877809		0.0855394	0.469 (0.413, 0.525)		0.0705276	0.155732	0.452877	0.655282	0.704239	FALSE	TRUE		-0.264216	0.609713	1		0.4	0.662696		-0.365004	0.852821	0.901518
D_0__Bacteria;D_1__Firmicutes;D_2__Clostridia;D_3__Eubacteriales;D_4__Eubacteriales;D_5__Aminipila;D_6__Aminipila.butyrica	0.04 ± 0.02	0.617284		0.03 ± 0.01	0		0.06 ± 0.03	1.23457		0.03 (-0.03, 0.10)	0.329909		0.827623	1						0.976619	0.330251	0.419742		0.978859	0.488 (0.431, 0.545)		0.290933	0.161744	1.79873	0.0857968	0.124372	FALSE	TRUE		0.0807401	0.591233	1		0.8	0.912586		1.17934	0.407355	0.530884
D_0__Bacteria;D_1__Firmicutes;D_2__Clostridia;D_3__Eubacteriales;D_4__Eubacteriales;D_5__Casaltella;D_6__Casaltella.massiliensis	0.00 ± 0.00	0		0.00 ± 0.00	0		0.00 ± 0.00	0		0.00 (0.00, 0.00)	0.31882		1	1						0.997012	0.320283	0.411111			0.506 (0.494, 0.518)										0.388816	0.479398	1					1.06855	0.124351	0.261071
D_0__Bacteria;D_1__Firmicutes;D_2__Clostridia;D_3__Eubacteriales;D_4__Eubacteriales;D_5__Ihubacter;D_6__Ihubacter.massiliensis	0.01 ± 0.01	0		0.02 ± 0.01	0		0.00 ± 0.00	0		-0.02 (-0.04, 0.00)	0.0694701		0.0144328	0.119235		AN	2.69599	0.0395478		-1.81863	0.0708622	0.411111		-2.55899	0.544 (0.503, 0.586)										-0.902994	0.400891	0.999555					-4.41972	0.0749906	0.241557
D_0__Bacteria;D_1__Firmicutes;D_2__Clostridia;D_3__Eubacteriales;D_4__Eubacteriales;D_5__Mogibacterium;D_6__Mogibacterium.neglectum	0.10 ± 0.02	0.617284		0.11 ± 0.03	1.23457		0.09 ± 0.02	0		-0.02 (-0.09, 0.04)	0.473256		0.365357	0.917636						-0.720996	0.471978	0.545513		-0.0616502	0.534 (0.453, 0.614)		-0.203921	0.170509	-1.19596	0.236058	0.306548	FALSE	TRUE		-0.31194	0.671039	1					-0.257641	0.822666	0.877348
D_0__Bacteria;D_1__Firmicutes;D_2__Clostridia;D_3__Eubacteriales;D_4__Eubacteriales;D_5__Mogibacterium;D_6__Mogibacterium.pumilum	0.00 ± 0.00	0		0.00 ± 0.00	0		0.00 ± 0.00	0		0.00 (0.00, 0.00)	0.31882		1	1						0.998885	0.319378	0.411111			0.506 (0.494, 0.518)										0.550576	0.431009	1					0.717714	0.198991	0.325319
D_0__Bacteria;D_1__Firmicutes;D_2__Clostridia;D_3__Eubacteriales;D_4__Eubacteriales;D_5__Mogibacterium;D_6__Mogibacterium.timidum	0.04 ± 0.01	0.617284		0.06 ± 0.02	1.23457		0.02 ± 0.01	0		-0.04 (-0.09, 0.01)	0.105462		0.334483	0.917636						-1.63443	0.104159	0.411111		-0.344772	0.529 (0.467, 0.591)		-0.22576	0.145751	-1.54894	0.132627	0.183712	FALSE	TRUE		-0.354968	0.597114	1					-0.991718	0.516764	0.622877
D_0__Bacteria;D_1__Firmicutes;D_2__Clostridia;D_3__Eubacteriales;D_4__Eubacteriales;D_5__Sinanaerobacter;D_6__Sinanaerobacter.chloroacetimidivorans	0.00 ± 0.00	0		0.00 ± 0.00	0		0.00 ± 0.00	0		0.00 (0.00, 0.00)	0.31882		1	1						0.997012	0.320283	0.411111			0.506 (0.494, 0.518)										0.570934	0.455416	1					1.13866	0.117982	0.254372
D_0__Bacteria;D_1__Firmicutes;D_2__Clostridia;D_3__Eubacteriales;D_4__Lachnospiraceae;D_5__;D_6__	0.07 ± 0.02	1.23457		0.09 ± 0.03	2.46914		0.05 ± 0.02	0		-0.04 (-0.11, 0.04)	0.315906		0.620316	1						-1.00664	0.315648	0.411111		-0.0771798	0.517 (0.447, 0.587)		-0.313662	0.159174	-1.97056	0.0557225	0.0875639	FALSE	TRUE		-0.197767	0.645296	1		0.68	0.81316		-0.487225	0.730397	0.806341
D_0__Bacteria;D_1__Firmicutes;D_2__Clostridia;D_3__Eubacteriales;D_4__Lachnospiraceae;D_5__Anaerobutyricum;D_6__Anaerobutyricum.hallii	0.01 ± 0.01	0		0.01 ± 0.01	0		0.00 ± 0.00	0		-0.01 (-0.04, 0.01)	0.193126		0.371093	0.917636						-1.30126	0.195064	0.411111			0.512 (0.495, 0.529)										-0.0846846	0.512839	1					-4.47833	0.00881177	0.117817
D_0__Bacteria;D_1__Firmicutes;D_2__Clostridia;D_3__Eubacteriales;D_4__Lachnospiraceae;D_5__Anaerostipes;D_6__Anaerostipes.hadrus	0.00 ± 0.00	0		0.01 ± 0.01	0		0.00 ± 0.00	0		-0.01 (-0.02, 0.01)	0.31882		1	1						-0.998885	0.319378	0.411111			0.506 (0.494, 0.518)										0.114939	0.525007	1					-2.62674	0.058134	0.241557
D_0__Bacteria;D_1__Firmicutes;D_2__Clostridia;D_3__Eubacteriales;D_4__Lachnospiraceae;D_5__Blautia;D_6__Blautia.luti	0.01 ± 0.00	0		0.01 ± 0.01	0		0.00 ± 0.00	0		-0.01 (-0.03, 0.01)	0.200867		0.422678	0.948417						-1.27906	0.20275	0.411111			0.506 (0.485, 0.527)										0.0704273	0.498142	1					-2.22206	0.340437	0.464223
D_0__Bacteria;D_1__Firmicutes;D_2__Clostridia;D_3__Eubacteriales;D_4__Lachnospiraceae;D_5__Blautia;D_6__Blautia.obeum	0.01 ± 0.01	0		0.01 ± 0.01	0		0.00 ± 0.00	0		-0.01 (-0.04, 0.01)	0.208053		0.371093	0.917636						-1.2588	0.209958	0.411111			0.512 (0.495, 0.529)										-0.189862	0.549426	1					-4.38062	0.00926967	0.121455
D_0__Bacteria;D_1__Firmicutes;D_2__Clostridia;D_3__Eubacteriales;D_4__Lachnospiraceae;D_5__Blautia;D_6__Blautia.producta	0.00 ± 0.00	0		0.00 ± 0.00	0		0.00 ± 0.00	0		0.00 (-0.01, 0.00)	0.31882		1	1						-0.997012	0.320283	0.411111			0.506 (0.494, 0.518)										0.183306	0.567005	1					-1.68908	0.0884167	0.241557
D_0__Bacteria;D_1__Firmicutes;D_2__Clostridia;D_3__Eubacteriales;D_4__Lachnospiraceae;D_5__Butyrivibrio;D_6__Butyrivibrio.fibrisolvens	0.00 ± 0.00	0		0.00 ± 0.00	0		0.00 ± 0.00	0		0.00 (-0.01, 0.00)	0.31882		1	1						-1.00627	0.315824	0.411111			0.506 (0.494, 0.518)										0.0547008	0.548346	1					-0.816057	0.247845	0.372026
D_0__Bacteria;D_1__Firmicutes;D_2__Clostridia;D_3__Eubacteriales;D_4__Lachnospiraceae;D_5__Butyrivibrio;D_6__Butyrivibrio.proteoclasticus	0.09 ± 0.03	3.7037		0.05 ± 0.03	2.46914		0.13 ± 0.05	4.93827		0.08 (-0.03, 0.19)	0.160766		0.182818	0.671256						1.40023	0.163406	0.411111		1.21441	0.526 (0.460, 0.592)		0.955053	0.18312	5.21544	9.77136e-06	5.53711e-05	TRUE	FALSE		0.927533	0.403304	1		0.07	0.229352		2.27429	0.0423345	0.233889
D_0__Bacteria;D_1__Firmicutes;D_2__Clostridia;D_3__Eubacteriales;D_4__Lachnospiraceae;D_5__Coprococcus;D_6__Coprococcus.eutactus	0.00 ± 0.00	0		0.01 ± 0.01	0		0.00 ± 0.00	0		-0.01 (-0.02, 0.01)	0.31882		1	1						-0.997012	0.320283	0.411111			0.506 (0.494, 0.518)										0.0753569	0.545613	1					-2.24718	0.0632971	0.241557
D_0__Bacteria;D_1__Firmicutes;D_2__Clostridia;D_3__Eubacteriales;D_4__Lachnospiraceae;D_5__Dorea;D_6__Dorea.longicatena	0.00 ± 0.00	0		0.00 ± 0.00	0		0.00 ± 0.00	0		0.00 (-0.01, 0.00)	0.31882		1	1						-0.997012	0.320283	0.411111			0.506 (0.494, 0.518)										0.196899	0.515676	1					-1.18701	0.123653	0.261071
D_0__Bacteria;D_1__Firmicutes;D_2__Clostridia;D_3__Eubacteriales;D_4__Lachnospiraceae;D_5__Enterocloster;D_6__Enterocloster.clostridioformis	0.14 ± 0.07	1.85185		0.12 ± 0.10	2.46914		0.15 ± 0.11	1.23457		0.03 (-0.26, 0.32)	0.835562		0.219677	0.767815						0.207327	0.836022	0.873258		1.4321	0.520 (0.462, 0.578)		0.776677	0.159499	4.86949	6.44873e-05	0.00026798	TRUE	FALSE		1.03089	0.373437	1		0.31	0.57398		0.177517	0.893712	0.935067
D_0__Bacteria;D_1__Firmicutes;D_2__Clostridia;D_3__Eubacteriales;D_4__Lachnospiraceae;D_5__Fusicatenibacter;D_6__Fusicatenibacter.saccharivorans	0.00 ± 0.00	0		0.00 ± 0.00	0		0.00 ± 0.00	0		0.00 (0.00, 0.00)	0.31882		1	1						-0.997012	0.320283	0.411111			0.506 (0.494, 0.518)										0.167508	0.505551	1					-1.14937	0.127133	0.261071
D_0__Bacteria;D_1__Firmicutes;D_2__Clostridia;D_3__Eubacteriales;D_4__Lachnospiraceae;D_5__Johnsonella;D_6__Johnsonella.ignava	0.16 ± 0.04	4.32099		0.10 ± 0.04	1.23457		0.22 ± 0.06	7.40741		0.13 (-0.02, 0.27)	0.097909		0.0552835	0.307272						1.66697	0.0975019	0.411111		1.3993	0.501 (0.428, 0.573)		1.51187	0.170489	8.86785	2.90264e-11	1.80931e-09	TRUE	FALSE		0.524563	0.565383	1		0.04	0.10101		2.17264	0.0482778	0.235526
D_0__Bacteria;D_1__Firmicutes;D_2__Clostridia;D_3__Eubacteriales;D_4__Lachnospiraceae;D_5__Lachnoanaerobaculum;D_6__Lachnoanaerobaculum.gingivalis	0.65 ± 0.11	17.284		0.36 ± 0.06	12.3457		0.94 ± 0.20	22.2222		0.58 (0.17, 0.99)	0.00602134		0.00752236	0.0739021		Tumor	3.48286	0.0189623		2.77793	0.00613347	0.181284		1.04008	0.603 (0.519, 0.688)		0.213541	0.203456	1.04957	0.296608	0.374768	FALSE	FALSE		2.77614	0.0100873	0.964695		0.01	0.024531		1.65916	0.0663465	0.241557
D_0__Bacteria;D_1__Firmicutes;D_2__Clostridia;D_3__Eubacteriales;D_4__Lachnospiraceae;D_5__Lachnoanaerobaculum;D_6__Lachnoanaerobaculum.orale	0.36 ± 0.08	9.87654		0.44 ± 0.12	12.3457		0.28 ± 0.10	7.40741		-0.16 (-0.47, 0.15)	0.304683		0.00419202	0.0476187						-1.0374	0.301132	0.411111		-0.401027	0.527 (0.451, 0.604)		-0.412214	0.18189	-2.26629	0.0274642	0.0475538	TRUE	FALSE		-0.275584	0.669701	1		0.73	0.845345		-0.74637	0.437914	0.556644
D_0__Bacteria;D_1__Firmicutes;D_2__Clostridia;D_3__Eubacteriales;D_4__Lachnospiraceae;D_5__Lachnoanaerobaculum;D_6__Lachnoanaerobaculum.saburreum	0.06 ± 0.04	0.617284		0.12 ± 0.08	1.23457		0.01 ± 0.01	0		-0.10 (-0.25, 0.05)	0.174888		0.012146	0.107684		AN	2.82208	0.0232612		-1.3658	0.173941	0.411111		-0.855372	0.558 (0.509, 0.607)		-0.0270122	0.136752	-0.197527	0.846067	0.87897	FALSE	FALSE		-1.23525	0.299708	0.996176		0.08	0.141997		-1.97531	0.238599	0.36115
D_0__Bacteria;D_1__Firmicutes;D_2__Clostridia;D_3__Eubacteriales;D_4__Lachnospiraceae;D_5__Lachnoanaerobaculum;D_6__Lachnoanaerobaculum.umeaense	0.03 ± 0.01	1.23457		0.03 ± 0.02	2.46914		0.02 ± 0.01	0		-0.01 (-0.05, 0.04)	0.76439		1	1						-0.300019	0.764557	0.812621			0.488 (0.459, 0.517)										0.649002	0.475592	1					0.39846	0.790721	0.853364
D_0__Bacteria;D_1__Firmicutes;D_2__Clostridia;D_3__Eubacteriales;D_4__Lachnospiraceae;D_5__Lachnoclostridium;D_6__	0.00 ± 0.00	0		0.00 ± 0.00	0		0.00 ± 0.00	0		0.00 (0.00, 0.00)	0.31882		1	1						0.997012	0.320283	0.411111			0.506 (0.494, 0.518)										0.497387	0.460527	1					0.846539	0.147635	0.276087
D_0__Bacteria;D_1__Firmicutes;D_2__Clostridia;D_3__Eubacteriales;D_4__Lachnospiraceae;D_5__Lachnoclostridium;D_6__Lachnoclostridium.aminophilum	0.01 ± 0.01	0.617284		0.02 ± 0.02	1.23457		0.00 ± 0.00	0		-0.02 (-0.07, 0.02)	0.264684		0.371093	0.917636						-1.11537	0.266386	0.411111			0.512 (0.495, 0.529)										0.00322811	0.534113	1					-4.76282	0.00760746	0.105627
D_0__Bacteria;D_1__Firmicutes;D_2__Clostridia;D_3__Eubacteriales;D_4__Lachnospiraceae;D_5__Lachnoclostridium;D_6__Lachnoclostridium.sp.	0.30 ± 0.06	8.64198		0.18 ± 0.04	6.17284		0.43 ± 0.12	11.1111		0.25 (0.00, 0.49)	0.0467278		0.0356893	0.225819		Tumor	3.10947	0.0262826		1.99763	0.047473	0.411111		1.04056	0.595 (0.513, 0.677)		0.193443	0.206489	0.93682	0.35178	0.421685	FALSE	FALSE		2.34469	0.0309469	0.996249		0.01	0.00918274		1.66067	0.0815289	0.241557
D_0__Bacteria;D_1__Firmicutes;D_2__Clostridia;D_3__Eubacteriales;D_4__Lachnospiraceae;D_5__Lachnospira;D_6__Lachnospira.multipara	0.00 ± 0.00	0		0.01 ± 0.01	0		0.00 ± 0.00	0		-0.01 (-0.02, 0.01)	0.31882		1	1						-0.997012	0.320283	0.411111			0.506 (0.494, 0.518)										0.15688	0.528241	1					-2.13375	0.0675477	0.241557
D_0__Bacteria;D_1__Firmicutes;D_2__Clostridia;D_3__Eubacteriales;D_4__Lachnospiraceae;D_5__Lacrimispora;D_6__Lacrimispora.sphenoides	0.03 ± 0.01	1.23457		0.02 ± 0.01	1.23457		0.05 ± 0.02	1.23457		0.03 (-0.02, 0.08)	0.25831		0.0916805	0.432804						1.12865	0.260754	0.411111		0.600328	0.538 (0.492, 0.584)										1.28589	0.283877	1					1.67141	0.288869	0.42134
D_0__Bacteria;D_1__Firmicutes;D_2__Clostridia;D_3__Eubacteriales;D_4__Lachnospiraceae;D_5__Mediterraneibacter;D_6__Mediterraneibacter.faecis	0.00 ± 0.00	0		0.01 ± 0.01	0		0.00 ± 0.00	0		-0.01 (-0.02, 0.01)	0.31882		1	1						-0.998885	0.319378	0.411111			0.506 (0.494, 0.518)										0.0886386	0.526813	1					-2.58595	0.059462	0.241557
D_0__Bacteria;D_1__Firmicutes;D_2__Clostridia;D_3__Eubacteriales;D_4__Lachnospiraceae;D_5__Mediterraneibacter;D_6__Mediterraneibacter.gnavus	0.00 ± 0.00	0		0.00 ± 0.00	0		0.00 ± 0.00	0		0.00 (-0.01, 0.00)	0.31882		1	1						-0.997012	0.320283	0.411111			0.506 (0.494, 0.518)										0.280433	0.46148	1					-1.18701	0.123653	0.261071
D_0__Bacteria;D_1__Firmicutes;D_2__Clostridia;D_3__Eubacteriales;D_4__Lachnospiraceae;D_5__Mediterraneibacter;D_6__Mediterraneibacter.torques	0.01 ± 0.01	0.617284		0.02 ± 0.02	1.23457		0.00 ± 0.00	0		-0.02 (-0.05, 0.02)	0.31882		1	1						-0.997012	0.320283	0.411111			0.506 (0.494, 0.518)										0.178335	0.534218	1					-2.7319	0.0482855	0.235526
D_0__Bacteria;D_1__Firmicutes;D_2__Clostridia;D_3__Eubacteriales;D_4__Lachnospiraceae;D_5__Oribacterium;D_6__Oribacterium.asaccharolyticum	0.10 ± 0.02	1.23457		0.14 ± 0.04	2.46914		0.05 ± 0.01	0		-0.09 (-0.17, -0.01)	0.0245147		0.0219206	0.151774						-2.25812	0.0253069	0.408848		-0.962693	0.562 (0.490, 0.635)		-0.720855	0.161117	-4.4741	5.0092e-05	0.000217842	TRUE	FALSE		-1.34355	0.24317	0.998254		0.39	0.649978		-1.27119	0.299813	0.428643
D_0__Bacteria;D_1__Firmicutes;D_2__Clostridia;D_3__Eubacteriales;D_4__Lachnospiraceae;D_5__Oribacterium;D_6__Oribacterium.parvum	0.10 ± 0.02	1.85185		0.12 ± 0.02	1.23457		0.08 ± 0.03	2.46914		-0.05 (-0.12, 0.03)	0.218576		0.00795635	0.0771236		AN	2.53137	0.00312889		-1.22966	0.220652	0.411111		-0.406031	0.611 (0.539, 0.682)		-0.0893643	0.162049	-0.551463	0.583929	0.646122	FALSE	FALSE		-2.3428	0.0448621	0.969379					-1.10445	0.343939	0.466774
D_0__Bacteria;D_1__Firmicutes;D_2__Clostridia;D_3__Eubacteriales;D_4__Lachnospiraceae;D_5__Oribacterium;D_6__Oribacterium.sinus	0.14 ± 0.03	3.7037		0.16 ± 0.04	4.93827		0.11 ± 0.06	2.46914		-0.05 (-0.18, 0.09)	0.49885		0.0403842	0.246717						-0.681351	0.496647	0.566817		-0.833961	0.551 (0.478, 0.624)		-0.554375	0.16329	-3.39503	0.00142244	0.00379994	TRUE	FALSE		-0.95893	0.389832	1		0.45	0.762015		-0.962174	0.42456	0.545431
D_0__Bacteria;D_1__Firmicutes;D_2__Clostridia;D_3__Eubacteriales;D_4__Lachnospiraceae;D_5__Pseudobutyrivibrio;D_6__Pseudobutyrivibrio.ruminis	0.01 ± 0.01	0		0.01 ± 0.01	0		0.00 ± 0.00	0		-0.01 (-0.03, 0.01)	0.31882		1	1						-0.997012	0.320283	0.411111			0.506 (0.494, 0.518)										-0.0746798	0.529448	1					-2.47711	0.0555678	0.241557
D_0__Bacteria;D_1__Firmicutes;D_2__Clostridia;D_3__Eubacteriales;D_4__Lachnospiraceae;D_5__Shuttleworthia;D_6__Shuttleworthia.satelles	0.07 ± 0.02	1.23457		0.07 ± 0.03	1.23457		0.07 ± 0.03	1.23457		0.00 (-0.08, 0.09)	0.938933		0.920344	1						0.0778628	0.938036	0.948473		1.38955	0.484 (0.424, 0.543)		0.32448	0.145632	2.22808	0.0351054	0.059601	FALSE	TRUE		0.0422547	0.630742	1		0.61	0.763107		0.46513	0.756101	0.829643
D_0__Bacteria;D_1__Firmicutes;D_2__Clostridia;D_3__Eubacteriales;D_4__Lachnospiraceae;D_5__Stomatobaculum;D_6__Stomatobaculum.longum	0.36 ± 0.05	12.963		0.44 ± 0.08	13.5802		0.28 ± 0.07	12.3457		-0.16 (-0.37, 0.05)	0.129982		0.0242547	0.161772						-1.52201	0.130005	0.411111		-0.383458	0.575 (0.490, 0.660)		-0.456225	0.211208	-2.16008	0.0335166	0.0575009	FALSE	TRUE		-1.15146	0.288907	1		0.38	0.613749		-0.647324	0.487822	0.597976
D_0__Bacteria;D_1__Firmicutes;D_2__Clostridia;D_3__Eubacteriales;D_4__Lachnospiraceae;D_5__Tyzzerella;D_6__Tyzzerella.colinum	0.15 ± 0.03	5.55556		0.11 ± 0.04	3.7037		0.19 ± 0.05	7.40741		0.08 (-0.05, 0.21)	0.211711		0.339114	0.917636						1.25301	0.212055	0.411111		0.783711	0.516 (0.440, 0.593)		0.696816	0.178721	3.89891	0.000273685	0.000965643	TRUE	FALSE		0.745304	0.486328	1		0.03	0.0817059		0.876934	0.407253	0.530884
D_0__Bacteria;D_1__Firmicutes;D_2__Clostridia;D_3__Eubacteriales;D_4__Oscillospiraceae;D_5__;D_6__	0.00 ± 0.00	0		0.00 ± 0.00	0		0.01 ± 0.01	0		0.01 (-0.01, 0.02)	0.31882		1	1						0.998885	0.319378	0.411111			0.506 (0.494, 0.518)										0.541524	0.440239	1					1.77634	0.098273	0.241557
D_0__Bacteria;D_1__Firmicutes;D_2__Clostridia;D_3__Eubacteriales;D_4__Oscillospiraceae;D_5__;D_6__Clostridium.leptum	0.00 ± 0.00	0		0.00 ± 0.00	0		0.00 ± 0.00	0		0.00 (-0.01, 0.00)	0.31882		1	1						-0.998885	0.319378	0.411111			0.506 (0.494, 0.518)										0.189172	0.455175	1					-2.22716	0.0729341	0.241557
D_0__Bacteria;D_1__Firmicutes;D_2__Clostridia;D_3__Eubacteriales;D_4__Oscillospiraceae;D_5__Acetivibrio;D_6__Acetivibrio.ethanolgignens	0.00 ± 0.00	0		0.00 ± 0.00	0		0.00 ± 0.00	0		0.00 (0.00, 0.00)	0.31882		1	1						0.998885	0.319378	0.411111			0.506 (0.494, 0.518)										0.532738	0.486607	1
D_0__Bacteria;D_1__Firmicutes;D_2__Clostridia;D_3__Eubacteriales;D_4__Oscillospiraceae;D_5__Faecalibacterium;D_6__Faecalibacterium.prausnitzii	0.04 ± 0.03	0.617284		0.07 ± 0.06	1.23457		0.00 ± 0.00	0		-0.07 (-0.19, 0.04)	0.214313		0.181449	0.671256						-1.24184	0.216137	0.411111			0.519 (0.498, 0.539)										-0.453901	0.52498	1		0.08	0.264401		-6.42875	0.000264083	0.0144107
D_0__Bacteria;D_1__Firmicutes;D_2__Clostridia;D_3__Eubacteriales;D_4__Oscillospiraceae;D_5__Flavonifractor;D_6__Flavonifractor.plautii	0.00 ± 0.00	0		0.00 ± 0.00	0		0.00 ± 0.00	0		0.00 (-0.01, 0.00)	0.31882		1	1						-0.998885	0.319378	0.411111			0.506 (0.494, 0.518)										0.173152	0.46624	1					-1.93789	0.0856459	0.241557
D_0__Bacteria;D_1__Firmicutes;D_2__Clostridia;D_3__Eubacteriales;D_4__Oscillospiraceae;D_5__Mageeibacillus;D_6__Mageeibacillus.indolicus	0.00 ± 0.00	0		0.00 ± 0.00	0		0.00 ± 0.00	0		0.00 (0.00, 0.00)	0.189469		0.371093	0.917636						-1.31203	0.191412	0.411111			0.512 (0.495, 0.529)										0.0235019	0.538917	1					-1.75247	0.0452237	0.235526
D_0__Bacteria;D_1__Firmicutes;D_2__Clostridia;D_3__Eubacteriales;D_4__Oscillospiraceae;D_5__Ruminococcus;D_6__Ruminococcus.albus	0.01 ± 0.01	0.617284		0.02 ± 0.02	1.23457		0.00 ± 0.00	0		-0.02 (-0.06, 0.02)	0.31882		1	1						-0.997012	0.320283	0.411111			0.506 (0.494, 0.518)										0.0621823	0.542614	1					-2.89601	0.0441856	0.234573
D_0__Bacteria;D_1__Firmicutes;D_2__Clostridia;D_3__Eubacteriales;D_4__Oscillospiraceae;D_5__Ruminococcus;D_6__Ruminococcus.bromii	0.01 ± 0.01	0.617284		0.02 ± 0.02	1.23457		0.00 ± 0.00	0		-0.02 (-0.05, 0.02)	0.31882		1	1						-0.997012	0.320283	0.411111			0.506 (0.494, 0.518)										0.0883073	0.482059	1					-2.8297	0.0457913	0.235526
D_0__Bacteria;D_1__Firmicutes;D_2__Clostridia;D_3__Eubacteriales;D_4__Oscillospiraceae;D_5__Subdoligranulum;D_6__Subdoligranulum.variabile	0.01 ± 0.01	0.617284		0.02 ± 0.02	1.23457		0.00 ± 0.00	0		-0.02 (-0.06, 0.02)	0.31882		1	1						-0.997012	0.320283	0.411111			0.506 (0.494, 0.518)										0.0631616	0.516207	1					-2.91281	0.0437891	0.234191
D_0__Bacteria;D_1__Firmicutes;D_2__Clostridia;D_3__Eubacteriales;D_4__Oscillospiraceae;D_5__Vescimonas;D_6__Vescimonas.coprocola	0.00 ± 0.00	0		0.01 ± 0.01	0		0.00 ± 0.00	0		-0.01 (-0.02, 0.01)	0.336253		1	1						-0.961836	0.337602	0.42463			0.500 (0.483, 0.517)										0.247059	0.51946	1					-1.40424	0.375436	0.50012
D_0__Bacteria;D_1__Firmicutes;D_2__Clostridia;D_3__Eubacteriales;D_4__Peptostreptococcaceae;D_5__Filifactor;D_6__Filifactor.alocis	0.45 ± 0.09	10.4938		0.35 ± 0.11	7.40741		0.56 ± 0.15	13.5802		0.21 (-0.15, 0.57)	0.254761		0.0231017	0.156962						1.13744	0.257074	0.411111		0.919116	0.576 (0.492, 0.659)		0.477882	0.224634	2.12738	0.0363931	0.0607635	FALSE	TRUE		1.97268	0.0704258	1		0.02	0.0392385		0.955715	0.307452	0.436694
D_0__Bacteria;D_1__Firmicutes;D_2__Clostridia;D_3__Eubacteriales;D_4__Peptostreptococcaceae;D_5__Intestinibacter;D_6__Intestinibacter.bartlettii	0.01 ± 0.01	0		0.01 ± 0.01	0		0.00 ± 0.00	0		-0.01 (-0.04, 0.01)	0.31882		1	1						-0.997012	0.320283	0.411111			0.506 (0.494, 0.518)										-0.0196182	0.519731	1					-1.07274	0.134185	0.261071
D_0__Bacteria;D_1__Firmicutes;D_2__Clostridia;D_3__Eubacteriales;D_4__Peptostreptococcaceae;D_5__Peptoanaerobacter;D_6__Peptoanaerobacter.stomatis	0.45 ± 0.15	9.25926		0.09 ± 0.03	2.46914		0.81 ± 0.29	16.0494		0.72 (0.15, 1.29)	0.0139776		0.000439581	0.00913072						2.47714	0.0142969	0.288719		2.66386	0.575 (0.500, 0.649)		1.49943	0.194841	7.69566	4.3571e-10	1.62956e-08	TRUE	TRUE		2.25811	0.0469932	0.983232		0.01	0.0213244		4.17639	4.40715e-05	0.00454566
D_0__Bacteria;D_1__Firmicutes;D_2__Clostridia;D_3__Eubacteriales;D_4__Peptostreptococcaceae;D_5__Peptostreptococcus;D_6__Peptostreptococcus.anaerobius	0.22 ± 0.10	4.32099		0.10 ± 0.05	3.7037		0.35 ± 0.20	4.93827		0.25 (-0.16, 0.66)	0.227436		0.446873	0.993506						1.21709	0.225383	0.411111		1.98118	0.501 (0.464, 0.538)										0.44625	0.529149	1		0.64	0.845345		3.89948	0.00393862	0.0768563
D_0__Bacteria;D_1__Firmicutes;D_2__Clostridia;D_3__Eubacteriales;D_4__Peptostreptococcaceae;D_5__Peptostreptococcus;D_6__Peptostreptococcus.russellii	0.00 ± 0.00	0		0.00 ± 0.00	0		0.00 ± 0.00	0		0.00 (0.00, 0.00)	0.168525		0.371093	0.917636						1.38375	0.168387	0.411111			0.512 (0.495, 0.529)										0.686375	0.432403	1					1.54089	0.0783337	0.241557
D_0__Bacteria;D_1__Firmicutes;D_2__Clostridia;D_3__Eubacteriales;D_4__Peptostreptococcaceae;D_5__Romboutsia;D_6__Romboutsia.timonensis	0.01 ± 0.00	0		0.02 ± 0.01	0		0.00 ± 0.00	0		-0.02 (-0.03, 0.00)	0.0296307		0.0360317	0.225819		AN	2.56894	0.0128514		-2.19047	0.0299556	0.411111			0.537 (0.508, 0.566)										-0.641543	0.475578	1					-5.26239	0.0054679	0.0878622
D_0__Bacteria;D_1__Firmicutes;D_2__Clostridia;D_3__Eubacteriales;D_4__Syntrophomonadaceae;D_5__Syntrophomonas;D_6__Syntrophomonas.wolfei	0.01 ± 0.01	0.617284		0.01 ± 0.01	1.23457		0.00 ± 0.00	0		-0.01 (-0.04, 0.01)	0.28932		0.422678	0.948417						-1.06301	0.289401	0.411111			0.506 (0.485, 0.527)										0.0116883	0.514664	1					-1.7228	0.224605	0.348571
D_0__Bacteria;D_1__Firmicutes;D_2__Clostridia;D_3__Eubacteriales;D_4__Vallitaleaceae;D_5__Vallitalea;D_6__Vallitalea.pronyensis	0.00 ± 0.00	0		0.00 ± 0.00	0		0.00 ± 0.00	0		0.00 (0.00, 0.00)	0.31882		1	1						0.998885	0.319378	0.411111			0.506 (0.494, 0.518)										0.593592	0.466903	0.995838					1.61926	0.107899	0.252043
D_0__Bacteria;D_1__Firmicutes;D_2__Erysipelotrichia;D_3__Erysipelotrichales;D_4__Coprobacillaceae;D_5__Catenibacterium;D_6__Catenibacterium.mitsuokai	0.00 ± 0.00	0		0.00 ± 0.00	0		0.00 ± 0.00	0		0.00 (0.00, 0.00)	0.31882		1	1						0.997012	0.320283	0.411111			0.506 (0.494, 0.518)										0.548701	0.451876	1					0.967401	0.134179	0.261071
D_0__Bacteria;D_1__Firmicutes;D_2__Erysipelotrichia;D_3__Erysipelotrichales;D_4__Coprobacillaceae;D_5__Eggerthia;D_6__Eggerthia.catenaformis	0.00 ± 0.00	0		0.00 ± 0.00	0		0.01 ± 0.00	0		0.00 (-0.01, 0.01)	0.437068		0.787406	1						0.784013	0.434207	0.51079			0.500 (0.471, 0.529)										0.368099	0.501363	1					-0.108097	0.783666	0.84956
D_0__Bacteria;D_1__Firmicutes;D_2__Erysipelotrichia;D_3__Erysipelotrichales;D_4__Erysipelotrichaceae;D_5__Bulleidia;D_6__Bulleidia.extructa	0.01 ± 0.00	0		0.01 ± 0.00	0		0.01 ± 0.00	0		0.00 (-0.01, 0.01)	0.6424		0.726768	1						0.472042	0.637548	0.700147		0.910314	0.523 (0.475, 0.572)		-0.0143524	0.139063	-0.103208	0.919262	0.93425	FALSE	TRUE		0.940203	0.405306	0.998852					1.361	0.52483	0.626603
D_0__Bacteria;D_1__Firmicutes;D_2__Erysipelotrichia;D_3__Erysipelotrichales;D_4__Erysipelotrichaceae;D_5__Faecalibacillus;D_6__Faecalibacillus.intestinalis	0.00 ± 0.00	0		0.00 ± 0.00	0		0.00 ± 0.00	0		0.00 (-0.01, 0.00)	0.28066		0.371093	0.917636						-1.07886	0.282293	0.411111			0.512 (0.495, 0.529)										-0.00616618	0.535755	0.997442					-2.96526	0.0204442	0.175651
D_0__Bacteria;D_1__Firmicutes;D_2__Erysipelotrichia;D_3__Erysipelotrichales;D_4__Erysipelotrichaceae;D_5__Galactobacillus;D_6__Galactobacillus.timonensis	0.01 ± 0.01	0.617284		0.02 ± 0.01	1.23457		0.00 ± 0.00	0		-0.02 (-0.04, 0.01)	0.180869		0.0426947	0.25235						-1.34648	0.180076	0.411111		-1.50505	0.539 (0.496, 0.582)										-0.739468	0.423393	0.999346					-2.73852	0.100341	0.241557
D_0__Bacteria;D_1__Firmicutes;D_2__Erysipelotrichia;D_3__Erysipelotrichales;D_4__Erysipelotrichaceae;D_5__Solobacterium;D_6__Solobacterium.moorei	0.22 ± 0.03	3.7037		0.23 ± 0.04	3.7037		0.21 ± 0.04	3.7037		-0.02 (-0.13, 0.09)	0.763083		0.850883	1						-0.303916	0.761591	0.812621		0.309385	0.499 (0.410, 0.588)		-0.256871	0.200253	-1.28273	0.202359	0.268376	FALSE	TRUE		1.30384	0.234504	1		0.16	0.354568		0.00190104	0.998581	0.999966
D_0__Bacteria;D_1__Firmicutes;D_2__Negativicutes;D_3__;D_4__;D_5__;D_6__	0.00 ± 0.00	0		0.00 ± 0.00	0		0.00 ± 0.00	0		0.00 (0.00, 0.00)	0.157752		0.371093	0.917636						1.41301	0.15962	0.411111			0.512 (0.495, 0.529)										0.748358	0.453199	0.995045					2.19476	0.0318663	0.203558
D_0__Bacteria;D_1__Firmicutes;D_2__Negativicutes;D_3__Acidaminococcales;D_4__Acidaminococcaceae;D_5__Acidaminococcus;D_6__Acidaminococcus.intestini	0.00 ± 0.00	0		0.00 ± 0.00	0		0.00 ± 0.00	0		0.00 (0.00, 0.00)	0.31882		1	1						-0.997012	0.320283	0.411111			0.506 (0.494, 0.518)										0.222758	0.507732	1					-0.649149	0.190888	0.31538
D_0__Bacteria;D_1__Firmicutes;D_2__Negativicutes;D_3__Acidaminococcales;D_4__Acidaminococcaceae;D_5__Phascolarctobacterium;D_6__Phascolarctobacterium.faecium	0.00 ± 0.00	0		0.00 ± 0.00	0		0.00 ± 0.00	0		0.00 (-0.01, 0.00)	0.31882		1	1						-0.997012	0.320283	0.411111			0.506 (0.494, 0.518)										0.115491	0.508273	1					-1.86098	0.0794448	0.241557
D_0__Bacteria;D_1__Firmicutes;D_2__Negativicutes;D_3__Selenomonadales;D_4__Selenomonadaceae;D_5__Megamonas;D_6__Megamonas.funiformis	0.01 ± 0.01	0.617284		0.02 ± 0.02	1.23457		0.00 ± 0.00	0		-0.02 (-0.05, 0.02)	0.31882		1	1						-0.997012	0.320283	0.411111			0.506 (0.494, 0.518)										0.0732074	0.498722	1					-2.81107	0.0462548	0.235526
D_0__Bacteria;D_1__Firmicutes;D_2__Negativicutes;D_3__Selenomonadales;D_4__Selenomonadaceae;D_5__Megamonas;D_6__Megamonas.hypermegale	0.00 ± 0.00	0		0.00 ± 0.00	0		0.00 ± 0.00	0		0.00 (0.00, 0.01)	0.31882		1	1						0.997012	0.320283	0.411111			0.506 (0.494, 0.518)										0.525035	0.449001	1					1.91147	0.0710025	0.241557
D_0__Bacteria;D_1__Firmicutes;D_2__Negativicutes;D_3__Selenomonadales;D_4__Selenomonadaceae;D_5__Megamonas;D_6__Megamonas.rupellensis	0.00 ± 0.00	0		0.01 ± 0.01	0		0.00 ± 0.00	0		-0.01 (-0.02, 0.01)	0.31882		1	1						-0.998885	0.319378	0.411111			0.506 (0.494, 0.518)										0.147682	0.489314	1					-2.52491	0.0615588	0.241557
D_0__Bacteria;D_1__Firmicutes;D_2__Negativicutes;D_3__Selenomonadales;D_4__Selenomonadaceae;D_5__Schwartzia;D_6__Schwartzia.succinivorans	0.06 ± 0.02	0.617284		0.05 ± 0.01	0		0.07 ± 0.04	1.23457		0.02 (-0.07, 0.11)	0.656227		0.393965	0.948417						0.448186	0.654633	0.715666		0.278199	0.465 (0.396, 0.534)		0.108145	0.152973	0.706957	0.483906	0.545123	FALSE	TRUE		-0.645746	0.512152	1		0.47	0.763107		0.165361	0.909305	0.943958
D_0__Bacteria;D_1__Firmicutes;D_2__Negativicutes;D_3__Selenomonadales;D_4__Selenomonadaceae;D_5__Selenomonas;D_6__Selenomonas.artemidis	0.05 ± 0.02	1.85185		0.08 ± 0.03	3.7037		0.03 ± 0.01	0		-0.05 (-0.12, 0.03)	0.225408		0.170222	0.671256		AN	2.50049	0.0183281		-1.2164	0.225647	0.411111		-0.527389	0.576 (0.513, 0.638)		0.301133	0.151663	1.98554	0.0566117	0.0878711	FALSE	FALSE		-1.59817	0.180902	0.998476		0.14	0.316696		-1.25231	0.367569	0.492365
D_0__Bacteria;D_1__Firmicutes;D_2__Negativicutes;D_3__Selenomonadales;D_4__Selenomonadaceae;D_5__Selenomonas;D_6__Selenomonas.dianae	0.19 ± 0.04	4.32099		0.26 ± 0.06	6.17284		0.12 ± 0.04	2.46914		-0.14 (-0.29, 0.01)	0.0746597		0.00598996	0.0631116						-1.79682	0.074274	0.411111		-0.242865	0.562 (0.484, 0.641)		-0.622047	0.186229	-3.34023	0.00144373	0.0038025	TRUE	FALSE		-0.946414	0.380259	1		0.27	0.502641		-0.174597	0.861946	0.908503
D_0__Bacteria;D_1__Firmicutes;D_2__Negativicutes;D_3__Selenomonadales;D_4__Selenomonadaceae;D_5__Selenomonas;D_6__Selenomonas.flueggei	0.15 ± 0.03	4.32099		0.16 ± 0.05	4.93827		0.15 ± 0.05	3.7037		-0.01 (-0.15, 0.13)	0.880879		0.674072	1						-0.151794	0.879543	0.903147		0.572409	0.494 (0.420, 0.567)		0.146851	0.17682	0.830511	0.41054	0.476838	FALSE	TRUE		0.629334	0.532738	1		0.68	0.862922		0.759218	0.46698	0.582313
D_0__Bacteria;D_1__Firmicutes;D_2__Negativicutes;D_3__Selenomonadales;D_4__Selenomonadaceae;D_5__Selenomonas;D_6__Selenomonas.infelix	0.16 ± 0.04	3.08642		0.21 ± 0.07	3.7037		0.12 ± 0.03	2.46914		-0.09 (-0.24, 0.05)	0.211196		0.272474	0.91285						-1.26742	0.206869	0.411111		-0.235884	0.516 (0.433, 0.598)		-0.122778	0.172389	-0.712213	0.478667	0.545123	FALSE	TRUE		0.204349	0.704085	1		0.88	0.924289		-0.129317	0.900732	0.938425
D_0__Bacteria;D_1__Firmicutes;D_2__Negativicutes;D_3__Selenomonadales;D_4__Selenomonadaceae;D_5__Selenomonas;D_6__Selenomonas.noxia	0.10 ± 0.04	2.46914		0.16 ± 0.07	3.7037		0.05 ± 0.03	1.23457		-0.11 (-0.26, 0.03)	0.130766		0.00281877	0.0365937		AN	2.79218	0.0259089		-1.51226	0.132465	0.411111		-0.460093	0.570 (0.509, 0.630)		-0.236602	0.159362	-1.48468	0.14921	0.205164	FALSE	FALSE		-1.46254	0.220498	1		0.01	0.179451		-1.62044	0.176084	0.301786
D_0__Bacteria;D_1__Firmicutes;D_2__Negativicutes;D_3__Selenomonadales;D_4__Selenomonadaceae;D_5__Selenomonas;D_6__Selenomonas.sputigena	0.95 ± 0.25	17.9012		0.34 ± 0.07	7.40741		1.55 ± 0.49	28.3951		1.22 (0.25, 2.19)	0.0144022		0.00198926	0.0299862						2.5189	0.0127665	0.28125		1.97436	0.571 (0.483, 0.658)		1.15644	0.227036	5.09365	1.65849e-06	1.34843e-05	TRUE	FALSE		1.56703	0.147074	1		0.01	0.015873		2.77258	0.00302687	0.0682938
D_0__Bacteria;D_1__Firmicutes;D_2__Negativicutes;D_3__Selenomonadales;D_4__Sporomusaceae;D_5__Psychrosinus;D_6__Psychrosinus.fermentans	0.00 ± 0.00	0		0.00 ± 0.00	0		0.00 ± 0.00	0		0.00 (0.00, 0.00)	0.31882		1	1						-0.997012	0.320283	0.411111			0.506 (0.494, 0.518)										-0.0398254	0.526017	1					-1.52115	0.0983847	0.241557
D_0__Bacteria;D_1__Firmicutes;D_2__Negativicutes;D_3__Veillonellales;D_4__Veillonellaceae;D_5__Anaeroglobus;D_6__Anaeroglobus.geminatus	0.25 ± 0.13	4.32099		0.13 ± 0.05	3.7037		0.37 ± 0.25	4.93827		0.24 (-0.26, 0.74)	0.343132		0.129754	0.559752						0.95934	0.338853	0.425469		0.973207	0.446 (0.375, 0.517)		0.156364	0.177644	0.880207	0.383756	0.448515	FALSE	TRUE		-0.818811	0.45841	1		0.37	0.661336		0.681541	0.610519	0.697461
D_0__Bacteria;D_1__Firmicutes;D_2__Negativicutes;D_3__Veillonellales;D_4__Veillonellaceae;D_5__Dialister;D_6__Dialister.invisus	0.18 ± 0.04	4.32099		0.24 ± 0.06	4.93827		0.12 ± 0.05	3.7037		-0.13 (-0.27, 0.02)	0.100401		0.000413539	0.00884243		AN	2.87107	0.0113013		-1.66133	0.0986306	0.411111		-0.804204	0.604 (0.525, 0.683)		-0.420321	0.174319	-2.41122	0.0186902	0.0346047	TRUE	TRUE		-1.95367	0.0872049	0.995183		0.72	0.862922		-0.671594	0.525062	0.626603
D_0__Bacteria;D_1__Firmicutes;D_2__Negativicutes;D_3__Veillonellales;D_4__Veillonellaceae;D_5__Dialister;D_6__Dialister.micraerophilus	0.05 ± 0.02	1.23457		0.03 ± 0.01	0		0.07 ± 0.03	2.46914		0.04 (-0.02, 0.10)	0.212789		0.195539	0.710784						1.25025	0.213055	0.411111		1.31798	0.520 (0.475, 0.565)										0.775773	0.458417	1					1.8051	0.301992	0.430905
D_0__Bacteria;D_1__Firmicutes;D_2__Negativicutes;D_3__Veillonellales;D_4__Veillonellaceae;D_5__Dialister;D_6__Dialister.pneumosintes	0.17 ± 0.04	3.7037		0.15 ± 0.06	3.7037		0.19 ± 0.04	3.7037		0.04 (-0.10, 0.19)	0.573753		0.0454221	0.266305		Tumor	2.60875	0.00347181		0.56163	0.575164	0.639364		0.877712	0.622 (0.542, 0.701)		0.100552	0.189026	0.531947	0.596447	0.656091	FALSE	FALSE		3.09743	0.00647213	0.761576		0.01	0.0392385		1.21957	0.234344	0.356955
D_0__Bacteria;D_1__Firmicutes;D_2__Negativicutes;D_3__Veillonellales;D_4__Veillonellaceae;D_5__Dialister;D_6__Dialister.propionicifaciens	0.00 ± 0.00	0		0.00 ± 0.00	0		0.00 ± 0.00	0		0.00 (-0.01, 0.00)	0.31882		1	1						-1.00627	0.315824	0.411111			0.506 (0.494, 0.518)										0.206299	0.501241	1					-0.865836	0.226794	0.349136
D_0__Bacteria;D_1__Firmicutes;D_2__Negativicutes;D_3__Veillonellales;D_4__Veillonellaceae;D_5__Dialister;D_6__Dialister.succinatiphilus	0.00 ± 0.00	0		0.00 ± 0.00	0		0.00 ± 0.00	0		0.00 (-0.01, 0.00)	0.31882		1	1						-0.998885	0.319378	0.411111			0.506 (0.494, 0.518)										-0.0290024	0.508241	1					-2.09734	0.0782408	0.241557
D_0__Bacteria;D_1__Firmicutes;D_2__Negativicutes;D_3__Veillonellales;D_4__Veillonellaceae;D_5__Megasphaera;D_6__Megasphaera.micronuciformis	0.25 ± 0.05	8.02469		0.39 ± 0.09	12.3457		0.12 ± 0.04	3.7037		-0.27 (-0.47, -0.08)	0.00634081		0.000301733	0.00685501		AN	3.13043	0.00280792		-2.74982	0.00665838	0.186178		-0.737053	0.620 (0.544, 0.697)		-0.727327	0.189678	-3.83453	0.000300465	0.0010405	TRUE	TRUE		-2.34855	0.0373155	0.982494		0.03	0.10101		-1.05549	0.28175	0.411789
D_0__Bacteria;D_1__Firmicutes;D_2__Negativicutes;D_3__Veillonellales;D_4__Veillonellaceae;D_5__Veillonella;D_6__	0.00 ± 0.00	0		0.00 ± 0.00	0		0.00 ± 0.00	0		0.00 (0.00, 0.01)	0.387535		0.674987	1						0.861324	0.390365	0.471331			0.512 (0.483, 0.541)										0.653346	0.425824	1					1.04934	0.505599	0.61455
D_0__Bacteria;D_1__Firmicutes;D_2__Negativicutes;D_3__Veillonellales;D_4__Veillonellaceae;D_5__Veillonella;D_6__Veillonella.denticariosi	0.49 ± 0.09	15.4321		0.85 ± 0.17	27.1605		0.12 ± 0.04	3.7037		-0.73 (-1.07, -0.39)	4.22301e-05		5.20549e-08	9.46097e-06		AN	3.54078	0.000191764		-4.20444	4.36874e-05	0.00635214		-1.86301	0.647 (0.574, 0.720)		-1.17109	0.18207	-6.4321	2.98724e-08	4.52461e-07	TRUE	TRUE		-3.25789	0.00381389	0.68105		0.34	0.603963		-2.36576	0.0148272	0.155149
D_0__Bacteria;D_1__Firmicutes;D_2__Negativicutes;D_3__Veillonellales;D_4__Veillonellaceae;D_5__Veillonella;D_6__Veillonella.dispar	2.16 ± 0.27	40.7407		3.34 ± 0.48	54.321		0.99 ± 0.20	27.1605		-2.35 (-3.37, -1.33)	1.11935e-05		4.39475e-08	9.46097e-06		AN	4.07082	3.5181e-06		-4.54245	1.09805e-05	0.00266094		-0.777437	0.708 (0.629, 0.786)		-0.41438	0.238166	-1.73988	0.0847824	0.123862	FALSE	FALSE		-3.9289	0.000271941	0.163751		0.01	0.0704341		-1.31813	0.125469	0.261071
D_0__Bacteria;D_1__Firmicutes;D_2__Negativicutes;D_3__Veillonellales;D_4__Veillonellaceae;D_5__Veillonella;D_6__Veillonella.montpellierensis	0.03 ± 0.01	0		0.02 ± 0.01	0		0.03 ± 0.01	0		0.02 (-0.01, 0.04)	0.24645		0.38375	0.939348						1.17542	0.241594	0.411111		0.79879	0.509 (0.455, 0.563)		0.478275	0.147875	3.23433	0.00436473	0.0099537	TRUE	FALSE		0.647645	0.499624	1					1.2571	0.484108	0.597656
D_0__Bacteria;D_1__Firmicutes;D_2__Negativicutes;D_3__Veillonellales;D_4__Veillonellaceae;D_5__Veillonella;D_6__Veillonella.rodentium	0.71 ± 0.12	17.9012		1.16 ± 0.22	30.8642		0.26 ± 0.07	4.93827		-0.90 (-1.35, -0.45)	0.000107556		4.53509e-08	9.46097e-06		AN	3.65149	2.00193e-05		-3.96647	0.00011034	0.0133695		-1.26164	0.685 (0.606, 0.764)		-0.952636	0.197044	-4.83465	5.86784e-06	3.70016e-05	TRUE	TRUE		-3.22732	0.00352287	0.719753		0.47	0.747672		-1.54913	0.0907338	0.241557
D_0__Bacteria;D_1__Firmicutes;D_2__Tissierellia;D_3__Tissierellales;D_4__Peptoniphilaceae;D_5__;D_6__	0.03 ± 0.01	0.617284		0.04 ± 0.02	1.23457		0.02 ± 0.01	0		-0.01 (-0.05, 0.02)	0.546624		0.721	1						-0.600959	0.548729	0.613732		-0.247828	0.519 (0.461, 0.577)		0.371532	0.152225	2.44068	0.0227753	0.0409517	TRUE	FALSE		0.0375577	0.601056	1					-0.70142	0.659882	0.742017
D_0__Bacteria;D_1__Firmicutes;D_2__Tissierellia;D_3__Tissierellales;D_4__Peptoniphilaceae;D_5__Anaerococcus;D_6__Anaerococcus.jeddahensis	0.00 ± 0.00	0		0.00 ± 0.00	0		0.00 ± 0.00	0		0.00 (0.00, 0.01)	0.31882		1	1						0.997012	0.320283	0.411111			0.506 (0.494, 0.518)										0.51911	0.460904	0.991182					1.69633	0.0809852	0.241557
D_0__Bacteria;D_1__Firmicutes;D_2__Tissierellia;D_3__Tissierellales;D_4__Peptoniphilaceae;D_5__Anaerococcus;D_6__Anaerococcus.murdochii	0.01 ± 0.01	0		0.00 ± 0.00	0		0.01 ± 0.01	0		0.01 (-0.01, 0.03)	0.473249		1	1						0.727892	0.467757	0.541496			0.500 (0.483, 0.517)										0.421849	0.482188	1					-0.292484	0.826621	0.880266
D_0__Bacteria;D_1__Firmicutes;D_2__Tissierellia;D_3__Tissierellales;D_4__Peptoniphilaceae;D_5__Anaerococcus;D_6__Anaerococcus.nagyae	0.00 ± 0.00	0		0.00 ± 0.00	0		0.00 ± 0.00	0		0.00 (-0.01, 0.00)	0.31882		1	1						-0.997012	0.320283	0.411111			0.506 (0.494, 0.518)										0.0859852	0.514355	1					-2.05673	0.0707184	0.241557
D_0__Bacteria;D_1__Firmicutes;D_2__Tissierellia;D_3__Tissierellales;D_4__Peptoniphilaceae;D_5__Anaerococcus;D_6__Anaerococcus.octavius	0.02 ± 0.02	0.617284		0.04 ± 0.04	1.23457		0.00 ± 0.00	0		-0.04 (-0.11, 0.03)	0.303243		0.371093	0.917636						-1.02959	0.304776	0.411111			0.512 (0.495, 0.529)										-0.149869	0.527367	0.997156		0.13	0.394591		-2.78188	0.0225868	0.179047
D_0__Bacteria;D_1__Firmicutes;D_2__Tissierellia;D_3__Tissierellales;D_4__Peptoniphilaceae;D_5__Anaerococcus;D_6__Anaerococcus.prevotii	0.01 ± 0.01	0.617284		0.00 ± 0.00	0		0.02 ± 0.02	1.23457		0.02 (-0.02, 0.06)	0.378189		1	1						0.891718	0.3739	0.454558			0.500 (0.483, 0.517)										0.48018	0.488018	1					-0.00290057	0.998249	0.999966
D_0__Bacteria;D_1__Firmicutes;D_2__Tissierellia;D_3__Tissierellales;D_4__Peptoniphilaceae;D_5__Anaerococcus;D_6__Anaerococcus.senegalensis	0.00 ± 0.00	0		0.00 ± 0.00	0		0.00 ± 0.00	0		0.00 (-0.01, 0.00)	0.31882		1	1						-0.998885	0.319378	0.411111			0.506 (0.494, 0.518)										0.0579891	0.512555	1					-1.41983	0.11701	0.254372
D_0__Bacteria;D_1__Firmicutes;D_2__Tissierellia;D_3__Tissierellales;D_4__Peptoniphilaceae;D_5__Anaerococcus;D_6__Anaerococcus.urinomassiliensis	0.00 ± 0.00	0		0.00 ± 0.00	0		0.01 ± 0.01	0		0.00 (-0.01, 0.02)	0.41847		1	1						0.819831	0.413547	0.492061			0.500 (0.483, 0.517)										0.423247	0.454465	0.995443					-0.157708	0.913239	0.94464
D_0__Bacteria;D_1__Firmicutes;D_2__Tissierellia;D_3__Tissierellales;D_4__Peptoniphilaceae;D_5__Anaerococcus;D_6__Anaerococcus.vaginalis	0.02 ± 0.01	1.23457		0.02 ± 0.02	1.23457		0.03 ± 0.02	1.23457		0.01 (-0.05, 0.07)	0.78871		1	1						0.269456	0.787931	0.830182			0.506 (0.485, 0.527)										0.575911	0.490467	0.995402					0.656974	0.600973	0.69203
D_0__Bacteria;D_1__Firmicutes;D_2__Tissierellia;D_3__Tissierellales;D_4__Peptoniphilaceae;D_5__Citroniella;D_6__Citroniella.saccharovorans	0.17 ± 0.06	4.32099		0.21 ± 0.09	6.17284		0.13 ± 0.09	2.46914		-0.08 (-0.33, 0.17)	0.534969		0.266936	0.906835						-0.6206	0.535757	0.602934		-0.968036	0.523 (0.463, 0.582)		-0.538487	0.174728	-3.08185	0.00495598	0.011033	TRUE	FALSE		-0.484102	0.551331	1		0.5	0.763107		-1.32332	0.20429	0.332013
D_0__Bacteria;D_1__Firmicutes;D_2__Tissierellia;D_3__Tissierellales;D_4__Peptoniphilaceae;D_5__Finegoldia;D_6__Finegoldia.magna	0.04 ± 0.02	1.85185		0.02 ± 0.02	1.23457		0.06 ± 0.04	2.46914		0.04 (-0.04, 0.12)	0.339834		0.105645	0.4741						0.965319	0.33586	0.423765			0.513 (0.483, 0.542)										0.792156	0.455157	0.999195		0.42	0.693095		2.29178	0.0232151	0.179047
D_0__Bacteria;D_1__Firmicutes;D_2__Tissierellia;D_3__Tissierellales;D_4__Peptoniphilaceae;D_5__Parvimonas;D_6__Parvimonas.micra	1.54 ± 0.21	40.7407		1.42 ± 0.32	32.0988		1.66 ± 0.27	49.3827		0.24 (-0.59, 1.06)	0.572558		0.0658599	0.337184		Tumor	3.33573	0.0282648		0.570309	0.569278	0.633791		0.870346	0.600 (0.512, 0.687)		0.454262	0.234074	1.94068	0.054429	0.0862561	FALSE	FALSE		3.01538	0.00501232	0.92237		0.01	0.0473703		0.743381	0.38378	0.508036
D_0__Bacteria;D_1__Firmicutes;D_2__Tissierellia;D_3__Tissierellales;D_4__Peptoniphilaceae;D_5__Peptoniphilus;D_6__Peptoniphilus.coxii	0.00 ± 0.00	0		0.00 ± 0.00	0		0.00 ± 0.00	0		0.00 (0.00, 0.00)	0.31882		1	1						-0.998885	0.319378	0.411111			0.506 (0.494, 0.518)										0.0805552	0.518926	1					-0.878028	0.168462	0.295138
D_0__Bacteria;D_1__Firmicutes;D_2__Tissierellia;D_3__Tissierellales;D_4__Peptoniphilaceae;D_5__Peptoniphilus;D_6__Peptoniphilus.grossensis	0.04 ± 0.03	0.617284		0.01 ± 0.01	0		0.07 ± 0.06	1.23457		0.06 (-0.06, 0.17)	0.329296		0.589639	1						0.974833	0.331133	0.420129			0.500 (0.471, 0.530)										0.622194	0.477669	1		0.91	0.862922		3.43185	0.0547498	0.241557
D_0__Bacteria;D_1__Firmicutes;D_2__Tissierellia;D_3__Tissierellales;D_4__Peptoniphilaceae;D_5__Peptoniphilus;D_6__Peptoniphilus.harei	0.01 ± 0.00	0		0.00 ± 0.00	0		0.01 ± 0.01	0		0.01 (-0.01, 0.02)	0.211087		0.371093	0.917636						1.25101	0.21278	0.411111			0.506 (0.485, 0.527)										0.596726	0.488054	1					2.30515	0.243691	0.367318
D_0__Bacteria;D_1__Firmicutes;D_2__Tissierellia;D_3__Tissierellales;D_4__Peptoniphilaceae;D_5__Peptoniphilus;D_6__Peptoniphilus.lacrimalis	0.00 ± 0.00	0		0.00 ± 0.00	0		0.00 ± 0.00	0		0.00 (0.00, 0.00)	0.552093		1	1						0.612764	0.540914	0.606858			0.506 (0.485, 0.527)										0.524505	0.504191	1					0.319657	0.789728	0.853364
D_0__Bacteria;D_1__Firmicutes;D_2__Tissierellia;D_3__Tissierellales;D_4__Peptoniphilaceae;D_5__Peptoniphilus;D_6__Peptoniphilus.phoceensis	0.00 ± 0.00	0		0.00 ± 0.00	0		0.00 ± 0.00	0		0.00 (0.00, 0.01)	0.31882		1	1						1.01078	0.313666	0.411111			0.506 (0.494, 0.518)										0.618009	0.451051	0.99919					0.736549	0.394081	0.519208
D_0__Bacteria;D_1__Firmicutes;D_2__Tissierellia;D_3__Tissierellales;D_4__Tissierellaceae;D_5__Tepidimicrobium;D_6__Tepidimicrobium.ferriphilum	0.00 ± 0.00	0		0.00 ± 0.00	0		0.00 ± 0.00	0		0.00 (0.00, 0.00)	0.31882		1	1						-0.997012	0.320283	0.411111			0.506 (0.494, 0.518)										0.313413	0.48708	1					-0.934539	0.149848	0.27793
D_0__Bacteria;D_1__Firmicutes;D_2__Tissierellia;D_3__Tissierellales;D_4__Tissierellaceae;D_5__Tissierella;D_6__Tissierella.praeacuta	0.01 ± 0.00	0		0.01 ± 0.01	0		0.00 ± 0.00	0		-0.01 (-0.03, 0.01)	0.240269		0.422678	0.948417						-1.18504	0.23778	0.411111			0.512 (0.488, 0.536)										-0.0563998	0.539285	1					-2.88436	0.208537	0.334587
D_0__Bacteria;D_1__Fusobacteria;D_2__Fusobacteriia;D_3__Fusobacteriales;D_4__Fusobacteriaceae;D_5__Fusobacterium;D_6__Fusobacterium.periodonticum	4.52 ± 0.55	50.6173		3.13 ± 0.55	53.0864		5.91 ± 0.94	48.1481		2.78 (0.64, 4.92)	0.011385		0.0546975	0.307272						2.60205	0.010148	0.237987		0.867735	0.450 (0.362, 0.539)		0.357497	0.269511	1.32647	0.187563	0.25053	FALSE	TRUE		0.939825	0.367317	1		0.02	0.0392385		1.33975	0.111345	0.252043
D_0__Bacteria;D_1__Fusobacteria;D_2__Fusobacteriia;D_3__Fusobacteriales;D_4__Fusobacteriaceae;D_5__Fusobacterium;D_6__Fusobacterium.varium	0.04 ± 0.04	0.617284		0.08 ± 0.08	1.23457		0.00 ± 0.00	0		-0.08 (-0.23, 0.08)	0.31882		1	1						-0.997012	0.320283	0.411111			0.506 (0.494, 0.518)										0.196742	0.499097	1					-2.79553	0.046636	0.235526
D_0__Bacteria;D_1__Fusobacteria;D_2__Fusobacteriia;D_3__Fusobacteriales;D_4__Leptotrichiaceae;D_5__Leptotrichia;D_6__	0.00 ± 0.00	0		0.00 ± 0.00	0		0.00 ± 0.00	0		0.00 (0.00, 0.00)	0.156645		0.371093	0.917636						1.42372	0.1565	0.411111			0.512 (0.495, 0.529)										0.707281	0.429537	0.997584					1.60051	0.0860405	0.241557
D_0__Bacteria;D_1__Fusobacteria;D_2__Fusobacteriia;D_3__Fusobacteriales;D_4__Leptotrichiaceae;D_5__Leptotrichia;D_6__Leptotrichia.buccalis	1.93 ± 0.39	36.4198		2.00 ± 0.69	35.8025		1.86 ± 0.38	37.037		-0.14 (-1.69, 1.41)	0.857868		0.399102	0.948417						-0.181377	0.856304	0.886799		0.233711	0.523 (0.435, 0.611)		0.0709806	0.267804	0.265046	0.791493	0.826867	FALSE	TRUE		0.806923	0.440363	1		0.74	0.862922		0.591748	0.484931	0.597656
D_0__Bacteria;D_1__Fusobacteria;D_2__Fusobacteriia;D_3__Fusobacteriales;D_4__Leptotrichiaceae;D_5__Leptotrichia;D_6__Leptotrichia.hofstadii	0.17 ± 0.05	4.93827		0.14 ± 0.04	4.93827		0.21 ± 0.10	4.93827		0.07 (-0.14, 0.28)	0.51159		0.402183	0.948417						0.656782	0.512277	0.581007		1.08909	0.469 (0.400, 0.538)		0.353494	0.17683	1.99906	0.0526043	0.0840769	FALSE	TRUE		-0.380421	0.632661	1		0.82	0.915463		1.16466	0.261588	0.387817
D_0__Bacteria;D_1__Fusobacteria;D_2__Fusobacteriia;D_3__Fusobacteriales;D_4__Leptotrichiaceae;D_5__Leptotrichia;D_6__Leptotrichia.hongkongensis	0.38 ± 0.17	5.55556		0.36 ± 0.17	7.40741		0.40 ± 0.29	3.7037		0.04 (-0.63, 0.70)	0.916918		0.00364115	0.0426954		Tumor	3.23948	0.000827033		0.104112	0.917213	0.936536		0.935797	0.386 (0.321, 0.451)		0.52923	0.180886	2.92576	0.00599725	0.0130405	TRUE	TRUE		-2.37503	0.0398808	0.978933		0.07	0.155059		0.198839	0.904316	0.940802
D_0__Bacteria;D_1__Fusobacteria;D_2__Fusobacteriia;D_3__Fusobacteriales;D_4__Leptotrichiaceae;D_5__Leptotrichia;D_6__Leptotrichia.shahii	0.09 ± 0.06	1.85185		0.05 ± 0.04	2.46914		0.12 ± 0.11	1.23457		0.07 (-0.16, 0.30)	0.544011		0.477197	1						0.606029	0.545365	0.610909		0.977233	0.518 (0.479, 0.557)										0.728664	0.473085	1		0.62	0.763107		0.583202	0.743312	0.816851
D_0__Bacteria;D_1__Fusobacteria;D_2__Fusobacteriia;D_3__Fusobacteriales;D_4__Leptotrichiaceae;D_5__Leptotrichia;D_6__Leptotrichia.trevisanii	1.45 ± 0.39	15.4321		0.79 ± 0.50	6.17284		2.11 ± 0.59	24.6914		1.32 (-0.20, 2.84)	0.0887187		0.00300267	0.0382972						1.72375	0.086709	0.411111		1.33094	0.567 (0.489, 0.645)		1.41748	0.235851	6.01009	1.24431e-07	1.45429e-06	TRUE	FALSE		1.8696	0.0883458	0.998494		0.01	0.033517		2.53332	0.00478623	0.0842843
D_0__Bacteria;D_1__Fusobacteria;D_2__Fusobacteriia;D_3__Fusobacteriales;D_4__Leptotrichiaceae;D_5__Leptotrichia;D_6__Leptotrichia.wadei	1.76 ± 0.28	34.5679		2.22 ± 0.42	43.2099		1.29 ± 0.36	25.9259		-0.92 (-2.03, 0.18)	0.100635		0.0163131	0.127398						-1.64796	0.101348	0.411111		-0.365984	0.574 (0.487, 0.662)		-0.722464	0.247567	-2.91825	0.00431452	0.0099537	TRUE	FALSE		-0.536632	0.598955	1		0.62	0.790027		-0.705472	0.413438	0.535145
D_0__Bacteria;D_1__Fusobacteria;D_2__Fusobacteriia;D_3__Fusobacteriales;D_4__Leptotrichiaceae;D_5__Pseudoleptotrichia;D_6__Pseudoleptotrichia.goodfellowii	0.11 ± 0.03	3.08642		0.07 ± 0.02	2.46914		0.15 ± 0.06	3.7037		0.08 (-0.05, 0.21)	0.205027		0.643033	1						1.26865	0.206432	0.411111		1.2852	0.513 (0.442, 0.583)		0.453769	0.17323	2.61947	0.0122902	0.0247126	TRUE	FALSE		0.447801	0.596003	1		0.29	0.544657		1.53733	0.224207	0.348571
D_0__Bacteria;D_1__Fusobacteria;D_2__Fusobacteriia;D_3__Fusobacteriales;D_4__Leptotrichiaceae;D_5__Pseudostreptobacillus;D_6__Pseudostreptobacillus.hongkongensis	0.01 ± 0.01	0		0.00 ± 0.00	0		0.02 ± 0.01	0		0.02 (-0.01, 0.04)	0.196607		0.208413	0.735515						1.28953	0.199098	0.411111			0.519 (0.487, 0.550)										0.924194	0.388912	0.999583					5.04574	0.0341549	0.207472
D_0__Bacteria;D_1__Fusobacteria;D_2__Fusobacteriia;D_3__Fusobacteriales;D_4__Leptotrichiaceae;D_5__Sneathia;D_6__Sneathia.sanguinegens	0.10 ± 0.05	2.46914		0.10 ± 0.07	2.46914		0.10 ± 0.06	2.46914		0.00 (-0.18, 0.18)	0.986205		0.799846	1						-0.017434	0.986112	0.986112		0.461809	0.488 (0.450, 0.525)										0.593595	0.513236	1		0.89	0.915463		1.3633	0.209045	0.334658
D_0__Bacteria;D_1__Fusobacteria;D_2__Fusobacteriia;D_3__Fusobacteriales;D_4__Leptotrichiaceae;D_5__Streptobacillus;D_6__Streptobacillus.moniliformis	0.24 ± 0.08	5.55556		0.36 ± 0.15	7.40741		0.12 ± 0.06	3.7037		-0.24 (-0.56, 0.08)	0.143412		0.142213	0.598276						-1.46288	0.145485	0.411111		0.551552	0.526 (0.475, 0.577)		-0.411444	0.167405	-2.45778	0.0257683	0.0454591	TRUE	FALSE		-0.577054	0.550466	1		0.58	0.738496		-0.458306	0.690586	0.770638
D_0__Bacteria;D_1__Gemmatimonadetes;D_2__Gemmatimonadetes;D_3__Gemmatimonadales;D_4__Gemmatimonadaceae;D_5__Gemmatimonas;D_6__Gemmatimonas.phototrophica	0.00 ± 0.00	0		0.01 ± 0.01	0		0.00 ± 0.00	0		-0.01 (-0.02, 0.01)	0.31882		1	1						-0.997012	0.320283	0.411111			0.506 (0.494, 0.518)										0.256515	0.511083	1					-2.14605	0.0670663	0.241557
D_0__Bacteria;D_1__Patescibacteria;D_2__Gracilibacteria;D_3__Absconditabacteriales (SR1);D_4__;D_5__;D_6__	0.29 ± 0.07	6.79012		0.34 ± 0.10	8.64198		0.24 ± 0.09	4.93827		-0.10 (-0.36, 0.16)	0.461893		0.460687	1						-0.745296	0.4572	0.531815		0.024455	0.507 (0.429, 0.585)		-0.740778	0.193337	-3.83154	0.000324339	0.00110275	TRUE	FALSE		0.135498	0.695556	1		0.72	0.835185		-0.291758	0.764066	0.835842
D_0__Bacteria;D_1__Proteobacteria;D_2__;D_3__;D_4__;D_5__;D_6__	0.00 ± 0.00	0		0.00 ± 0.00	0		0.00 ± 0.00	0		0.00 (-0.01, 0.00)	0.31882		1	1						-0.997012	0.320283	0.411111			0.506 (0.494, 0.518)										0.0776815	0.517446	1					-1.94996	0.075311	0.241557
D_0__Bacteria;D_1__Proteobacteria;D_2__Alphaproteobacteria;D_3__Caulobacterales;D_4__Caulobacteraceae;D_5__Brevundimonas;D_6__Brevundimonas.vesicularis	0.00 ± 0.00	0		0.00 ± 0.00	0		0.00 ± 0.00	0		0.00 (0.00, 0.00)	0.31882		1	1						-0.998885	0.319378	0.411111			0.506 (0.494, 0.518)										0.1876	0.508299	1					-1.89926	0.0876491	0.241557
D_0__Bacteria;D_1__Proteobacteria;D_2__Alphaproteobacteria;D_3__Caulobacterales;D_4__Caulobacteraceae;D_5__Caulobacter;D_6__Caulobacter.flavus	0.01 ± 0.01	0.617284		0.02 ± 0.02	1.23457		0.00 ± 0.00	0		-0.02 (-0.06, 0.02)	0.31882		1	1						-0.997012	0.320283	0.411111			0.506 (0.494, 0.518)										0.0227531	0.514758	1					-1.85882	0.0795435	0.241557
D_0__Bacteria;D_1__Proteobacteria;D_2__Alphaproteobacteria;D_3__Holosporales;D_4__Caedimonadaceae;D_5__Caedimonas;D_6__Caedimonas.varicaedens	0.00 ± 0.00	0		0.00 ± 0.00	0		0.00 ± 0.00	0		0.00 (0.00, 0.00)	0.31882		1	1						-0.997012	0.320283	0.411111			0.506 (0.494, 0.518)										0.241051	0.486218	1					-0.853462	0.159963	0.288012
D_0__Bacteria;D_1__Proteobacteria;D_2__Alphaproteobacteria;D_3__Hyphomicrobiales;D_4__Brucellaceae;D_5__Brucella;D_6__Brucella.intermedia	0.00 ± 0.00	0		0.01 ± 0.01	0		0.00 ± 0.00	0		-0.01 (-0.02, 0.00)	0.231012		0.201243	0.720706						-1.20084	0.231612	0.411111			0.507 (0.480, 0.533)										0.0613131	0.53724	1					-2.68162	0.277317	0.407786
D_0__Bacteria;D_1__Proteobacteria;D_2__Alphaproteobacteria;D_3__Hyphomicrobiales;D_4__Brucellaceae;D_5__Daeguia;D_6__Daeguia.caeni	0.00 ± 0.00	0		0.00 ± 0.00	0		0.00 ± 0.00	0		0.00 (0.00, 0.01)	0.31882		1	1						0.997012	0.320283	0.411111			0.506 (0.494, 0.518)										0.639265	0.408584	1					1.97941	0.0681829	0.241557
D_0__Bacteria;D_1__Proteobacteria;D_2__Alphaproteobacteria;D_3__Hyphomicrobiales;D_4__Hyphomicrobiaceae;D_5__Hyphomicrobium;D_6__Hyphomicrobium.hollandicum	0.00 ± 0.00	0		0.00 ± 0.00	0		0.00 ± 0.00	0		0.00 (0.00, 0.00)	0.31882		1	1						0.997012	0.320283	0.411111			0.506 (0.494, 0.518)										0.529742	0.501958	1					1.07761	0.123219	0.261071
D_0__Bacteria;D_1__Proteobacteria;D_2__Alphaproteobacteria;D_3__Hyphomicrobiales;D_4__Methylobacteriaceae;D_5__Methylobacterium;D_6__Methylobacterium.cerastii	0.00 ± 0.00	0		0.00 ± 0.00	0		0.00 ± 0.00	0		0.00 (0.00, 0.00)	0.31882		1	1						-1.00627	0.315824	0.411111			0.506 (0.494, 0.518)										0.158921	0.530952	1					-0.896745	0.208183	0.334587
D_0__Bacteria;D_1__Proteobacteria;D_2__Alphaproteobacteria;D_3__Hyphomicrobiales;D_4__Methylobacteriaceae;D_5__Methylobacterium;D_6__Methylobacterium.jeotgali	0.00 ± 0.00	0		0.01 ± 0.01	0		0.00 ± 0.00	0		-0.01 (-0.02, 0.01)	0.31882		1	1						-0.998885	0.319378	0.411111			0.506 (0.494, 0.518)										0.121809	0.544091	1					-1.38936	0.119317	0.254884
D_0__Bacteria;D_1__Proteobacteria;D_2__Alphaproteobacteria;D_3__Hyphomicrobiales;D_4__Methylobacteriaceae;D_5__Methylobacterium;D_6__Methylobacterium.oryzae	0.00 ± 0.00	0		0.00 ± 0.00	0		0.00 ± 0.00	0		0.00 (0.00, 0.00)	0.31882		1	1						-0.998885	0.319378	0.411111			0.506 (0.494, 0.518)										0.0936489	0.51463	1					-1.21717	0.133223	0.261071
D_0__Bacteria;D_1__Proteobacteria;D_2__Alphaproteobacteria;D_3__Hyphomicrobiales;D_4__Methylobacteriaceae;D_5__Methylorubrum;D_6__Methylorubrum.podarium	0.02 ± 0.02	0.617284		0.03 ± 0.03	1.23457		0.00 ± 0.00	0		-0.03 (-0.09, 0.03)	0.342799		1	1						-0.948928	0.344106	0.427633			0.500 (0.483, 0.517)										0.351038	0.481784	1		0.69	0.762849		0.227501	0.897522	0.936432
D_0__Bacteria;D_1__Proteobacteria;D_2__Alphaproteobacteria;D_3__Hyphomicrobiales;D_4__Nitrobacteraceae;D_5__Bradyrhizobium;D_6__Bradyrhizobium.oligotrophicum	0.01 ± 0.01	0.617284		0.02 ± 0.02	1.23457		0.00 ± 0.00	0		-0.02 (-0.06, 0.02)	0.31882		1	1						-0.997012	0.320283	0.411111			0.506 (0.494, 0.518)										0.144462	0.509239	1					-2.97247	0.0423718	0.233889
D_0__Bacteria;D_1__Proteobacteria;D_2__Alphaproteobacteria;D_3__Hyphomicrobiales;D_4__Nitrobacteraceae;D_5__Rhodopseudomonas;D_6__	0.00 ± 0.00	0		0.00 ± 0.00	0		0.00 ± 0.00	0		0.00 (-0.01, 0.00)	0.31882		1	1						-0.997012	0.320283	0.411111			0.506 (0.494, 0.518)										0.211232	0.48026	1					-1.73167	0.0860724	0.241557
D_0__Bacteria;D_1__Proteobacteria;D_2__Alphaproteobacteria;D_3__Hyphomicrobiales;D_4__Phyllobacteriaceae;D_5__Aquamicrobium;D_6__Aquamicrobium.lusatiense	0.00 ± 0.00	0		0.00 ± 0.00	0		0.00 ± 0.00	0		0.00 (-0.01, 0.00)	0.31882		1	1						-0.998885	0.319378	0.411111			0.506 (0.494, 0.518)										0.125955	0.488477	1					-0.891385	0.166968	0.294745
D_0__Bacteria;D_1__Proteobacteria;D_2__Alphaproteobacteria;D_3__Hyphomicrobiales;D_4__Rhizobiaceae;D_5__Rhizobium;D_6__Rhizobium.arsenicireducens	0.00 ± 0.00	0		0.00 ± 0.00	0		0.00 ± 0.00	0		0.00 (-0.01, 0.00)	0.31882		1	1						-0.997012	0.320283	0.411111			0.506 (0.494, 0.518)										0.253569	0.481933	1					-0.602734	0.199156	0.325319
D_0__Bacteria;D_1__Proteobacteria;D_2__Alphaproteobacteria;D_3__Hyphomicrobiales;D_4__Roseiarcaceae;D_5__Roseiarcus;D_6__Roseiarcus.fermentans	0.00 ± 0.00	0		0.00 ± 0.00	0		0.00 ± 0.00	0		0.00 (0.00, 0.00)	0.31882		1	1						1.00627	0.315824	0.411111			0.506 (0.494, 0.518)										0.593436	0.456848	1					0.698516	0.280486	0.410772
D_0__Bacteria;D_1__Proteobacteria;D_2__Alphaproteobacteria;D_3__Rhodobacterales;D_4__Rhodobacteraceae;D_5__Fuscovulum;D_6__Fuscovulum.blasticum	0.02 ± 0.02	0.617284		0.04 ± 0.03	1.23457		0.00 ± 0.00	0		-0.04 (-0.10, 0.02)	0.209429		0.100348	0.455957		AN	3.0077	0.0435183		-1.25591	0.211003	0.411111			0.525 (0.501, 0.548)										-0.391761	0.511876	1		0.1	0.264672		-3.82102	0.0124869	0.145411
D_0__Bacteria;D_1__Proteobacteria;D_2__Alphaproteobacteria;D_3__Rhodobacterales;D_4__Rhodobacteraceae;D_5__Paracoccus;D_6__Paracoccus.cavernae	0.00 ± 0.00	0		0.00 ± 0.00	0		0.01 ± 0.01	0		0.01 (-0.01, 0.02)	0.31882		1	1						0.997012	0.320283	0.411111			0.506 (0.494, 0.518)										0.568151	0.438883	1					2.13558	0.0621227	0.241557
D_0__Bacteria;D_1__Proteobacteria;D_2__Alphaproteobacteria;D_3__Rhodobacterales;D_4__Rhodobacteraceae;D_5__Paracoccus;D_6__Paracoccus.oceanense	0.00 ± 0.00	0		0.00 ± 0.00	0		0.00 ± 0.00	0		0.00 (0.00, 0.00)	0.31882		1	1						0.997012	0.320283	0.411111			0.506 (0.494, 0.518)										0.569662	0.43871	1					0.879355	0.144058	0.273709
D_0__Bacteria;D_1__Proteobacteria;D_2__Alphaproteobacteria;D_3__Rhodobacterales;D_4__Rhodobacteraceae;D_5__Paracoccus;D_6__Paracoccus.tibetensis	0.00 ± 0.00	0		0.00 ± 0.00	0		0.00 ± 0.00	0		0.00 (0.00, 0.00)	0.31882		1	1						1.00627	0.315824	0.411111			0.506 (0.494, 0.518)										0.515312	0.475968	0.99575					0.453713	0.351914	0.474251
D_0__Bacteria;D_1__Proteobacteria;D_2__Alphaproteobacteria;D_3__Rhodospirillales;D_4__Acetobacteraceae;D_5__Acidocella;D_6__Acidocella.aluminiidurans	0.00 ± 0.00	0		0.01 ± 0.01	0		0.00 ± 0.00	0		-0.01 (-0.02, 0.01)	0.269075		0.371093	0.917636						-1.10914	0.269057	0.411111			0.512 (0.495, 0.529)										0.179676	0.518048	1					-1.97344	0.0840946	0.241557
D_0__Bacteria;D_1__Proteobacteria;D_2__Alphaproteobacteria;D_3__Rhodospirillales;D_4__Acetobacteraceae;D_5__Caldovatus;D_6__Caldovatus.sediminis	0.01 ± 0.00	0		0.01 ± 0.01	0		0.00 ± 0.00	0		-0.01 (-0.03, 0.01)	0.208203		0.371093	0.917636						-1.26673	0.207115	0.411111			0.512 (0.495, 0.529)										0.0117559	0.497964	0.998593					-3.21052	0.0175643	0.16427
D_0__Bacteria;D_1__Proteobacteria;D_2__Alphaproteobacteria;D_3__Rhodospirillales;D_4__Acetobacteraceae;D_5__Dankookia;D_6__Dankookia.rubra	0.00 ± 0.00	0		0.00 ± 0.00	0		0.00 ± 0.00	0		0.00 (-0.01, 0.00)	0.31882		1	1						-0.998885	0.319378	0.411111			0.506 (0.494, 0.518)										0.11973	0.567825	1					-1.07389	0.146613	0.275663
D_0__Bacteria;D_1__Proteobacteria;D_2__Alphaproteobacteria;D_3__Rhodospirillales;D_4__Acetobacteraceae;D_5__Roseomonas;D_6__Roseomonas.gilardii	0.00 ± 0.00	0		0.01 ± 0.01	0		0.00 ± 0.00	0		-0.01 (-0.03, 0.01)	0.31882		1	1						-0.997012	0.320283	0.411111			0.506 (0.494, 0.518)										0.162298	0.469772	1					-2.4031	0.0578787	0.241557
D_0__Bacteria;D_1__Proteobacteria;D_2__Alphaproteobacteria;D_3__Rhodospirillales;D_4__Azospirillaceae;D_5__Azospirillum;D_6__Azospirillum.griseum	0.00 ± 0.00	0		0.01 ± 0.01	0		0.00 ± 0.00	0		-0.01 (-0.02, 0.01)	0.31882		1	1						-0.997012	0.320283	0.411111			0.506 (0.494, 0.518)										0.135836	0.474812	1					-1.92703	0.0763662	0.241557
D_0__Bacteria;D_1__Proteobacteria;D_2__Alphaproteobacteria;D_3__Rhodospirillales;D_4__Azospirillaceae;D_5__Azospirillum;D_6__Azospirillum.thiophilum	0.00 ± 0.00	0		0.00 ± 0.00	0		0.00 ± 0.00	0		0.00 (0.00, 0.00)	0.31882		1	1						-0.998885	0.319378	0.411111			0.506 (0.494, 0.518)										0.122797	0.517241	1					-1.92573	0.0863168	0.241557
D_0__Bacteria;D_1__Proteobacteria;D_2__Alphaproteobacteria;D_3__Rhodospirillales;D_4__Azospirillaceae;D_5__Skermanella;D_6__Skermanella.aerolata	0.00 ± 0.00	0		0.01 ± 0.01	0		0.00 ± 0.00	0		-0.01 (-0.02, 0.00)	0.176941		0.371093	0.917636						-1.35163	0.178426	0.411111			0.512 (0.495, 0.529)										-0.190883	0.505181	1					-3.76374	0.0129605	0.146211
D_0__Bacteria;D_1__Proteobacteria;D_2__Alphaproteobacteria;D_3__Rhodospirillales;D_4__Rhodospirillaceae;D_5__Insolitispirillum;D_6__Insolitispirillum.peregrinum	0.00 ± 0.00	0		0.00 ± 0.00	0		0.00 ± 0.00	0		0.00 (0.00, 0.00)	0.31882		1	1						-0.997012	0.320283	0.411111			0.506 (0.494, 0.518)										0.202544	0.493058	1					-1.36243	0.109327	0.252043
D_0__Bacteria;D_1__Proteobacteria;D_2__Alphaproteobacteria;D_3__Rickettsiales;D_4__Anaplasmataceae;D_5__;D_6__	0.00 ± 0.00	0		0.00 ± 0.00	0		0.00 ± 0.00	0		0.00 (-0.01, 0.00)	0.31882		1	1						-0.998885	0.319378	0.411111			0.506 (0.494, 0.518)										0.199722	0.491334	0.994058					-1.68168	0.0996792	0.241557
D_0__Bacteria;D_1__Proteobacteria;D_2__Alphaproteobacteria;D_3__Rickettsiales;D_4__Rickettsiaceae;D_5__Rickettsia;D_6__Rickettsia.bellii	0.00 ± 0.00	0		0.00 ± 0.00	0		0.00 ± 0.00	0		0.00 (-0.01, 0.01)	0.482816		1	1						-0.702494	0.483405	0.553442			0.500 (0.483, 0.517)										0.289252	0.510909	1					1.06697	0.464861	0.58168
D_0__Bacteria;D_1__Proteobacteria;D_2__Alphaproteobacteria;D_3__Sphingomonadales;D_4__Erythrobacteraceae;D_5__Erythrobacter;D_6__Erythrobacter.colymbi	0.01 ± 0.00	0		0.00 ± 0.00	0		0.01 ± 0.01	0		0.01 (-0.01, 0.02)	0.540541		1	1						0.615916	0.538836	0.605462			0.500 (0.483, 0.517)										0.351283	0.490928	1					-0.315989	0.491575	0.600536
D_0__Bacteria;D_1__Proteobacteria;D_2__Alphaproteobacteria;D_3__Sphingomonadales;D_4__Erythrobacteraceae;D_5__Pelagerythrobacter;D_6__Pelagerythrobacter.aerophilus	0.01 ± 0.00	0		0.01 ± 0.01	0		0.00 ± 0.00	0		-0.01 (-0.03, 0.00)	0.116908		0.17753	0.671256						-1.56805	0.118871	0.411111			0.519 (0.492, 0.545)										-0.201748	0.533621	0.995911					-2.99631	0.102043	0.241557
D_0__Bacteria;D_1__Proteobacteria;D_2__Alphaproteobacteria;D_3__Sphingomonadales;D_4__Sphingomonadaceae;D_5__Blastomonas;D_6__Blastomonas.quesadae	0.00 ± 0.00	0		0.00 ± 0.00	0		0.00 ± 0.00	0		0.00 (0.00, 0.00)	0.31882		1	1						-0.997012	0.320283	0.411111			0.506 (0.494, 0.518)										0.259348	0.522892	1					-0.949074	0.147986	0.276087
D_0__Bacteria;D_1__Proteobacteria;D_2__Alphaproteobacteria;D_3__Sphingomonadales;D_4__Sphingomonadaceae;D_5__Novosphingobium;D_6__Novosphingobium.humi	0.00 ± 0.00	0		0.00 ± 0.00	0		0.01 ± 0.01	0		0.01 (-0.01, 0.02)	0.47493		1	1						0.714853	0.475755	0.548729			0.500 (0.483, 0.517)										0.394639	0.482464	1					0.952983	0.113023	0.252043
D_0__Bacteria;D_1__Proteobacteria;D_2__Alphaproteobacteria;D_3__Sphingomonadales;D_4__Sphingomonadaceae;D_5__Novosphingobium;D_6__Novosphingobium.indicum	0.00 ± 0.00	0		0.00 ± 0.00	0		0.00 ± 0.00	0		0.00 (0.00, 0.00)	0.31882		1	1						-1.00627	0.315824	0.411111			0.506 (0.494, 0.518)										0.311196	0.500574	1					-0.889428	0.213501	0.338044
D_0__Bacteria;D_1__Proteobacteria;D_2__Alphaproteobacteria;D_3__Sphingomonadales;D_4__Sphingomonadaceae;D_5__Novosphingobium;D_6__Novosphingobium.lotistagni	0.00 ± 0.00	0		0.00 ± 0.00	0		0.00 ± 0.00	0		0.00 (-0.01, 0.00)	0.31882		1	1						-1.00627	0.315824	0.411111			0.506 (0.494, 0.518)										0.105119	0.540413	1					-0.747847	0.271828	0.40135
D_0__Bacteria;D_1__Proteobacteria;D_2__Alphaproteobacteria;D_3__Sphingomonadales;D_4__Sphingomonadaceae;D_5__Novosphingobium;D_6__Novosphingobium.naphthae	0.00 ± 0.00	0		0.00 ± 0.00	0		0.00 ± 0.00	0		0.00 (0.00, 0.00)	0.31882		1	1						-0.998885	0.319378	0.411111			0.506 (0.494, 0.518)										0.247945	0.47009	1					-0.526838	0.225461	0.348571
D_0__Bacteria;D_1__Proteobacteria;D_2__Alphaproteobacteria;D_3__Sphingomonadales;D_4__Sphingomonadaceae;D_5__Novosphingobium;D_6__Novosphingobium.subterraneum	0.00 ± 0.00	0		0.01 ± 0.01	0		0.00 ± 0.00	0		-0.01 (-0.02, 0.00)	0.149722		0.181449	0.671256						-1.44547	0.150306	0.411111			0.519 (0.498, 0.539)										-0.25405	0.516732	1					-4.04569	0.0110553	0.135287
D_0__Bacteria;D_1__Proteobacteria;D_2__Alphaproteobacteria;D_3__Sphingomonadales;D_4__Sphingomonadaceae;D_5__Sphingobium;D_6__Sphingobium.amiense	0.02 ± 0.02	0.617284		0.04 ± 0.04	1.23457		0.00 ± 0.00	0		-0.04 (-0.13, 0.05)	0.372018		0.789268	1						-0.89313	0.373146	0.4544			0.506 (0.485, 0.527)										0.116407	0.525598	1		0.97	0.862922		-0.391646	0.578147	0.676535
D_0__Bacteria;D_1__Proteobacteria;D_2__Alphaproteobacteria;D_3__Sphingomonadales;D_4__Sphingomonadaceae;D_5__Sphingomonas;D_6__Sphingomonas.aquatilis	0.00 ± 0.00	0		0.00 ± 0.00	0		0.00 ± 0.00	0		0.00 (0.00, 0.00)	0.31882		1	1						0.997012	0.320283	0.411111			0.506 (0.494, 0.518)										0.472145	0.467138	1					1.52759	0.0902211	0.241557
D_0__Bacteria;D_1__Proteobacteria;D_2__Alphaproteobacteria;D_3__Sphingomonadales;D_4__Sphingomonadaceae;D_5__Sphingomonas;D_6__Sphingomonas.chloroacetimidivorans	0.00 ± 0.00	0		0.00 ± 0.00	0		0.00 ± 0.00	0		0.00 (-0.01, 0.00)	0.31882		1	1						-0.997012	0.320283	0.411111			0.506 (0.494, 0.518)										0.262928	0.528231	0.994089					-1.66433	0.0898068	0.241557
D_0__Bacteria;D_1__Proteobacteria;D_2__Alphaproteobacteria;D_3__Sphingomonadales;D_4__Sphingomonadaceae;D_5__Sphingomonas;D_6__Sphingomonas.desiccabilis	0.00 ± 0.00	0		0.00 ± 0.00	0		0.00 ± 0.00	0		0.00 (0.00, 0.01)	0.31882		1	1						0.998885	0.319378	0.411111			0.506 (0.494, 0.518)										0.547014	0.480008	1					1.46316	0.118718	0.254884
D_0__Bacteria;D_1__Proteobacteria;D_2__Alphaproteobacteria;D_3__Sphingomonadales;D_4__Sphingomonadaceae;D_5__Sphingomonas;D_6__Sphingomonas.fonticola	0.00 ± 0.00	0		0.01 ± 0.01	0		0.00 ± 0.00	0		-0.01 (-0.03, 0.01)	0.31882		1	1						-0.998885	0.319378	0.411111			0.506 (0.494, 0.518)										0.0955503	0.503449	1					-2.22405	0.073659	0.241557
D_0__Bacteria;D_1__Proteobacteria;D_2__Alphaproteobacteria;D_3__Sphingomonadales;D_4__Sphingomonadaceae;D_5__Sphingomonas;D_6__Sphingomonas.ginkgonis	0.01 ± 0.01	0.617284		0.02 ± 0.02	1.23457		0.00 ± 0.00	0		-0.02 (-0.05, 0.02)	0.31882		1	1						-0.997012	0.320283	0.411111			0.506 (0.494, 0.518)										0.047014	0.491838	1					-3.01856	0.0413331	0.233889
D_0__Bacteria;D_1__Proteobacteria;D_2__Alphaproteobacteria;D_3__Sphingomonadales;D_4__Sphingomonadaceae;D_5__Sphingomonas;D_6__Sphingomonas.hunanensis	0.00 ± 0.00	0		0.00 ± 0.00	0		0.00 ± 0.00	0		0.00 (-0.01, 0.00)	0.31882		1	1						-1.01078	0.313666	0.411111			0.506 (0.494, 0.518)										0.252164	0.507677	1					-0.576463	0.431812	0.551802
D_0__Bacteria;D_1__Proteobacteria;D_2__Alphaproteobacteria;D_3__Sphingomonadales;D_4__Sphingomonadaceae;D_5__Sphingomonas;D_6__Sphingomonas.metalli	0.00 ± 0.00	0		0.00 ± 0.00	0		0.00 ± 0.00	0		0.00 (-0.01, 0.00)	0.490253		1	1						-0.690627	0.490813	0.56104			0.500 (0.483, 0.517)										0.369401	0.489936	0.994749					-0.34205	0.840557	0.891164
D_0__Bacteria;D_1__Proteobacteria;D_2__Alphaproteobacteria;D_3__Sphingomonadales;D_4__Sphingomonadaceae;D_5__Sphingomonas;D_6__Sphingomonas.suaedae	0.00 ± 0.00	0		0.00 ± 0.00	0		0.00 ± 0.00	0		0.00 (-0.01, 0.00)	0.169756		0.371093	0.917636						-1.37235	0.171899	0.411111			0.512 (0.495, 0.529)										-0.0555042	0.49185	1					-3.37658	0.0143996	0.15289
D_0__Bacteria;D_1__Proteobacteria;D_2__Alphaproteobacteria;D_3__Sphingomonadales;D_4__Sphingomonadaceae;D_5__Sphingomonas;D_6__Sphingomonas.zeae	0.00 ± 0.00	0		0.00 ± 0.00	0		0.00 ± 0.00	0		0.00 (0.00, 0.00)	0.31882		1	1						0.997012	0.320283	0.411111			0.506 (0.494, 0.518)										0.380504	0.462004	1					1.22614	0.110558	0.252043
D_0__Bacteria;D_1__Proteobacteria;D_2__Alphaproteobacteria;D_3__Sphingomonadales;D_4__Sphingomonadaceae;D_5__Sphingorhabdus;D_6__Sphingorhabdus.arenilitoris	0.00 ± 0.00	0		0.00 ± 0.00	0		0.00 ± 0.00	0		0.00 (0.00, 0.00)	0.31882		1	1						-0.997012	0.320283	0.411111			0.506 (0.494, 0.518)										0.085028	0.530085	1					-1.14502	0.127494	0.261071
D_0__Bacteria;D_1__Proteobacteria;D_2__Betaproteobacteria;D_3__Burkholderiales;D_4__;D_5__Aquariibacter;D_6__Aquariibacter.albus	0.01 ± 0.01	0		0.01 ± 0.01	0		0.00 ± 0.00	0		-0.01 (-0.03, 0.01)	0.31882		1	1						-0.997012	0.320283	0.411111			0.506 (0.494, 0.518)										0.227995	0.550464	1					-2.69533	0.0491887	0.235526
D_0__Bacteria;D_1__Proteobacteria;D_2__Betaproteobacteria;D_3__Burkholderiales;D_4__;D_5__Paucibacter;D_6__Paucibacter.oligotrophus	0.00 ± 0.00	0		0.00 ± 0.00	0		0.00 ± 0.00	0		0.00 (0.00, 0.00)	0.31882		1	1						-1.00627	0.315824	0.411111			0.506 (0.494, 0.518)										0.234264	0.513825	1					-0.88402	0.216579	0.341419
D_0__Bacteria;D_1__Proteobacteria;D_2__Betaproteobacteria;D_3__Burkholderiales;D_4__;D_5__Sphaerotilus;D_6__Sphaerotilus.hippei	0.00 ± 0.00	0		0.00 ± 0.00	0		0.00 ± 0.00	0		0.00 (0.00, 0.00)	0.31882		1	1						-0.998885	0.319378	0.411111			0.506 (0.494, 0.518)										0.11555	0.527992	0.99686					-1.13809	0.140273	0.270072
D_0__Bacteria;D_1__Proteobacteria;D_2__Betaproteobacteria;D_3__Burkholderiales;D_4__;D_5__Sphaerotilus;D_6__Sphaerotilus.montanus	0.00 ± 0.00	0		0.00 ± 0.00	0		0.00 ± 0.00	0		0.00 (-0.01, 0.00)	0.31882		1	1						-0.997012	0.320283	0.411111			0.506 (0.494, 0.518)										0.210294	0.51659	1					-1.84714	0.080114	0.241557
D_0__Bacteria;D_1__Proteobacteria;D_2__Betaproteobacteria;D_3__Burkholderiales;D_4__;D_5__Tepidimonas;D_6__Tepidimonas.fonticaldi	0.00 ± 0.00	0		0.00 ± 0.00	0		0.00 ± 0.00	0		0.00 (0.00, 0.00)	0.31882		1	1						-0.998885	0.319378	0.411111			0.506 (0.494, 0.518)										0.260759	0.467849	1					-1.66987	0.100282	0.241557
D_0__Bacteria;D_1__Proteobacteria;D_2__Betaproteobacteria;D_3__Burkholderiales;D_4__;D_5__Tepidimonas;D_6__Tepidimonas.taiwanensis	0.00 ± 0.00	0		0.00 ± 0.00	0		0.00 ± 0.00	0		0.00 (-0.01, 0.00)	0.36736		1	1						-0.900922	0.369001	0.450107			0.500 (0.483, 0.517)										0.322584	0.485451	1					-0.601305	0.626164	0.711953
D_0__Bacteria;D_1__Proteobacteria;D_2__Betaproteobacteria;D_3__Burkholderiales;D_4__;D_5__Thiomonas;D_6__Thiomonas.delicata	0.00 ± 0.00	0		0.00 ± 0.00	0		0.00 ± 0.00	0		0.00 (0.00, 0.00)	0.31882		1	1						1.00627	0.315824	0.411111			0.506 (0.494, 0.518)										0.647735	0.461571	0.994387					0.639898	0.297666	0.428117
D_0__Bacteria;D_1__Proteobacteria;D_2__Betaproteobacteria;D_3__Burkholderiales;D_4__Alcaligenaceae;D_5__Achromobacter;D_6__Achromobacter.marplatensis	0.00 ± 0.00	0		0.01 ± 0.00	0		0.00 ± 0.00	0		-0.01 (-0.02, 0.00)	0.213958		0.181449	0.671256						-1.26251	0.208625	0.411111			0.519 (0.498, 0.539)										-0.237605	0.511359	1					-0.854289	0.162091	0.289122
D_0__Bacteria;D_1__Proteobacteria;D_2__Betaproteobacteria;D_3__Burkholderiales;D_4__Alcaligenaceae;D_5__Achromobacter;D_6__Achromobacter.xylosoxidans	0.05 ± 0.04	1.23457		0.10 ± 0.09	2.46914		0.00 ± 0.00	0		-0.10 (-0.28, 0.07)	0.240484		0.181449	0.671256						-1.17371	0.242278	0.411111			0.519 (0.498, 0.539)										-0.3935	0.545454	1		0.2	0.354568		-5.4459	0.00316803	0.0693126
D_0__Bacteria;D_1__Proteobacteria;D_2__Betaproteobacteria;D_3__Burkholderiales;D_4__Burkholderiaceae;D_5__Burkholderia;D_6__Burkholderia.pseudomultivorans	0.01 ± 0.01	0.617284		0.01 ± 0.01	1.23457		0.00 ± 0.00	0		-0.01 (-0.04, 0.01)	0.31882		1	1						-0.997012	0.320283	0.411111			0.506 (0.494, 0.518)										0.100643	0.517557	1					-1.16429	0.125446	0.261071
D_0__Bacteria;D_1__Proteobacteria;D_2__Betaproteobacteria;D_3__Burkholderiales;D_4__Burkholderiaceae;D_5__Cupriavidus;D_6__Cupriavidus.gilardii	0.01 ± 0.00	0		0.01 ± 0.01	0		0.00 ± 0.00	0		-0.01 (-0.02, 0.01)	0.247527		0.352542	0.917636						-1.1574	0.248854	0.411111			0.519 (0.487, 0.550)										0.0110218	0.560712	1					-0.983804	0.603805	0.694183
D_0__Bacteria;D_1__Proteobacteria;D_2__Betaproteobacteria;D_3__Burkholderiales;D_4__Burkholderiaceae;D_5__Cupriavidus;D_6__Cupriavidus.malaysiensis	0.06 ± 0.05	0.617284		0.10 ± 0.10	1.23457		0.01 ± 0.01	0		-0.09 (-0.29, 0.11)	0.387208		1	1						-0.864155	0.388813	0.470328			0.494 (0.473, 0.515)										0.546246	0.496832	1		0.35	0.566096		-0.22174	0.976057	0.989766
D_0__Bacteria;D_1__Proteobacteria;D_2__Betaproteobacteria;D_3__Burkholderiales;D_4__Burkholderiaceae;D_5__Lautropia;D_6__Lautropia.dentalis	0.04 ± 0.02	1.23457		0.04 ± 0.02	1.23457		0.04 ± 0.04	1.23457		0.01 (-0.09, 0.10)	0.901138		0.233953	0.806084						0.124092	0.9014	0.924285			0.475 (0.442, 0.509)										-0.468743	0.519183	1		0.06	0.390975		0.105671	0.920012	0.948927
D_0__Bacteria;D_1__Proteobacteria;D_2__Betaproteobacteria;D_3__Burkholderiales;D_4__Burkholderiaceae;D_5__Polynucleobacter;D_6__Polynucleobacter.duraquae	0.00 ± 0.00	0		0.00 ± 0.00	0		0.00 ± 0.00	0		0.00 (0.00, 0.00)	0.31882		1	1						1.01078	0.313666	0.411111			0.506 (0.494, 0.518)										0.467417	0.48495	1					0.501795	0.452682	0.569402
D_0__Bacteria;D_1__Proteobacteria;D_2__Betaproteobacteria;D_3__Burkholderiales;D_4__Burkholderiaceae;D_5__Polynucleobacter;D_6__Polynucleobacter.sinensis	0.01 ± 0.01	0.617284		0.02 ± 0.02	1.23457		0.00 ± 0.00	0		-0.02 (-0.06, 0.01)	0.22948		0.371093	0.917636						-1.20452	0.230191	0.411111			0.512 (0.495, 0.529)										-0.0410908	0.546753	1					-2.39906	0.0579973	0.241557
D_0__Bacteria;D_1__Proteobacteria;D_2__Betaproteobacteria;D_3__Burkholderiales;D_4__Burkholderiaceae;D_5__Ralstonia;D_6__Ralstonia.mannitolilytica	0.00 ± 0.00	0		0.00 ± 0.00	0		0.00 ± 0.00	0		0.00 (-0.01, 0.00)	0.31882		1	1						-0.997012	0.320283	0.411111			0.506 (0.494, 0.518)										0.12429	0.505152	1					-2.05709	0.070706	0.241557
D_0__Bacteria;D_1__Proteobacteria;D_2__Betaproteobacteria;D_3__Burkholderiales;D_4__Burkholderiaceae;D_5__Ralstonia;D_6__Ralstonia.pickettii	0.00 ± 0.00	0		0.01 ± 0.00	0		0.00 ± 0.00	0		0.00 (-0.01, 0.01)	0.421082		1	1						-0.804013	0.422597	0.502007			0.500 (0.476, 0.524)										0.533656	0.472319	1					-2.04651	0.131801	0.261071
D_0__Bacteria;D_1__Proteobacteria;D_2__Betaproteobacteria;D_3__Burkholderiales;D_4__Burkholderiaceae;D_5__Ralstonia;D_6__Ralstonia.syzygii	0.00 ± 0.00	0		0.00 ± 0.00	0		0.00 ± 0.00	0		0.00 (-0.01, 0.00)	0.31882		1	1						-0.998885	0.319378	0.411111			0.506 (0.494, 0.518)										0.18037	0.505721	1					-1.27457	0.128276	0.261071
D_0__Bacteria;D_1__Proteobacteria;D_2__Betaproteobacteria;D_3__Burkholderiales;D_4__Comamonadaceae;D_5__Acidovorax;D_6__Acidovorax.caeni	0.03 ± 0.03	0.617284		0.05 ± 0.05	1.23457		0.00 ± 0.00	0		-0.05 (-0.16, 0.05)	0.291637		0.181449	0.671256						-1.0552	0.292946	0.411111			0.519 (0.498, 0.539)										-0.11999	0.511589	1		0.04	0.298942		-2.85637	0.0242468	0.182356
D_0__Bacteria;D_1__Proteobacteria;D_2__Betaproteobacteria;D_3__Burkholderiales;D_4__Comamonadaceae;D_5__Acidovorax;D_6__Acidovorax.defluvii	0.00 ± 0.00	0		0.00 ± 0.00	0		0.00 ± 0.00	0		0.00 (-0.01, 0.00)	0.31882		1	1						-0.997012	0.320283	0.411111			0.506 (0.494, 0.518)										0.137611	0.507811	1					-1.95267	0.075182	0.241557
D_0__Bacteria;D_1__Proteobacteria;D_2__Betaproteobacteria;D_3__Burkholderiales;D_4__Comamonadaceae;D_5__Brachymonas;D_6__Brachymonas.chironomi	0.00 ± 0.00	0		0.00 ± 0.00	0		0.00 ± 0.00	0		0.00 (0.00, 0.00)	0.157825		0.371093	0.917636						1.41959	0.157696	0.411111			0.512 (0.495, 0.529)										0.637725	0.450617	1					1.60424	0.0858393	0.241557
D_0__Bacteria;D_1__Proteobacteria;D_2__Betaproteobacteria;D_3__Burkholderiales;D_4__Comamonadaceae;D_5__Comamonas;D_6__Comamonas.aquatilis	0.00 ± 0.00	0		0.00 ± 0.00	0		0.00 ± 0.00	0		0.00 (0.00, 0.00)	0.31882		1	1						-0.998885	0.319378	0.411111			0.506 (0.494, 0.518)										0.0580386	0.504856	1
D_0__Bacteria;D_1__Proteobacteria;D_2__Betaproteobacteria;D_3__Burkholderiales;D_4__Comamonadaceae;D_5__Comamonas;D_6__Comamonas.faecalis	0.00 ± 0.00	0		0.00 ± 0.00	0		0.00 ± 0.00	0		0.00 (0.00, 0.00)	0.31882		1	1						-0.998885	0.319378	0.411111			0.506 (0.494, 0.518)										0.118404	0.48646	1					-1.2842	0.127459	0.261071
D_0__Bacteria;D_1__Proteobacteria;D_2__Betaproteobacteria;D_3__Burkholderiales;D_4__Comamonadaceae;D_5__Diaphorobacter;D_6__Diaphorobacter.nitroreducens	0.00 ± 0.00	0		0.00 ± 0.00	0		0.00 ± 0.00	0		0.00 (-0.01, 0.00)	0.26181		0.422678	0.948417						-1.12469	0.262425	0.411111			0.506 (0.485, 0.527)										0.221627	0.486259	0.995497					-0.648399	0.948821	0.970324
D_0__Bacteria;D_1__Proteobacteria;D_2__Betaproteobacteria;D_3__Burkholderiales;D_4__Comamonadaceae;D_5__Hydrogenophaga;D_6__Hydrogenophaga.carboriunda	0.00 ± 0.00	0		0.00 ± 0.00	0		0.00 ± 0.00	0		0.00 (0.00, 0.00)	0.510558		1	1						-0.657739	0.511663	0.581007			0.500 (0.483, 0.517)										0.340889	0.476483	1					-0.237304	0.811077	0.87013
D_0__Bacteria;D_1__Proteobacteria;D_2__Betaproteobacteria;D_3__Burkholderiales;D_4__Comamonadaceae;D_5__Limnohabitans;D_6__Limnohabitans.planktonicus	0.02 ± 0.01	0.617284		0.03 ± 0.02	1.23457		0.00 ± 0.00	0		-0.03 (-0.07, 0.01)	0.191043		0.0934925	0.43851						-1.31172	0.191519	0.411111			0.525 (0.496, 0.554)										-0.414465	0.494469	0.995573					-2.38143	0.118026	0.254372
D_0__Bacteria;D_1__Proteobacteria;D_2__Betaproteobacteria;D_3__Burkholderiales;D_4__Comamonadaceae;D_5__Ottowia;D_6__Ottowia.flava	0.10 ± 0.02	1.23457		0.16 ± 0.04	2.46914		0.04 ± 0.01	0		-0.12 (-0.20, -0.04)	0.0048959		0.000285647	0.00669889		AN	2.77071	0.0143468		-2.8362	0.00516354	0.170632		-1.45982	0.590 (0.519, 0.660)		-0.556034	0.171358	-3.24486	0.00224786	0.00553092	TRUE	TRUE		-1.91089	0.105225	0.99961		0.03	0.0739899		-1.5996	0.171561	0.296333
D_0__Bacteria;D_1__Proteobacteria;D_2__Betaproteobacteria;D_3__Burkholderiales;D_4__Comamonadaceae;D_5__Pelomonas;D_6__Pelomonas.aquatica	0.00 ± 0.00	0		0.00 ± 0.00	0		0.00 ± 0.00	0		0.00 (0.00, 0.00)	0.351878		0.789268	1						-0.930251	0.35366	0.436521			0.506 (0.485, 0.527)										0.255697	0.482949	1					-0.913073	0.487405	0.597976
D_0__Bacteria;D_1__Proteobacteria;D_2__Betaproteobacteria;D_3__Burkholderiales;D_4__Comamonadaceae;D_5__Pelomonas;D_6__Pelomonas.saccharophila	0.00 ± 0.00	0		0.00 ± 0.00	0		0.00 ± 0.00	0		0.00 (-0.01, 0.01)	0.841424		1	1						0.203861	0.838724	0.874824			0.500 (0.483, 0.517)										0.336557	0.50767	1					0.0836549	0.531609	0.632326
D_0__Bacteria;D_1__Proteobacteria;D_2__Betaproteobacteria;D_3__Burkholderiales;D_4__Comamonadaceae;D_5__Polaromonas;D_6__Polaromonas.naphthalenivorans	0.00 ± 0.00	0		0.00 ± 0.00	0		0.00 ± 0.00	0		0.00 (0.00, 0.00)	0.31882		1	1						0.997012	0.320283	0.411111			0.506 (0.494, 0.518)										0.370533	0.47765	1					0.765242	0.158528	0.286861
D_0__Bacteria;D_1__Proteobacteria;D_2__Betaproteobacteria;D_3__Burkholderiales;D_4__Comamonadaceae;D_5__Schlegelella;D_6__Schlegelella.brevitalea	0.00 ± 0.00	0		0.00 ± 0.00	0		0.00 ± 0.00	0		0.00 (0.00, 0.00)	0.31882		1	1						0.997012	0.320283	0.411111			0.506 (0.494, 0.518)										0.585126	0.476006	0.994399
D_0__Bacteria;D_1__Proteobacteria;D_2__Betaproteobacteria;D_3__Burkholderiales;D_4__Comamonadaceae;D_5__Variovorax;D_6__Variovorax.paradoxus	0.00 ± 0.00	0		0.00 ± 0.00	0		0.00 ± 0.00	0		0.00 (-0.01, 0.00)	0.216269		0.371093	0.917636						-1.23993	0.216841	0.411111			0.512 (0.495, 0.529)										0.0307548	0.523985	1					-2.02754	0.0719502	0.241557
D_0__Bacteria;D_1__Proteobacteria;D_2__Betaproteobacteria;D_3__Burkholderiales;D_4__Oxalobacteraceae;D_5__Herbaspirillum;D_6__Herbaspirillum.huttiense	0.00 ± 0.00	0		0.00 ± 0.00	0		0.00 ± 0.00	0		0.00 (-0.01, 0.00)	0.31882		1	1						-1.00627	0.315824	0.411111			0.506 (0.494, 0.518)										0.190668	0.505364	1					-0.747359	0.271737	0.40135
D_0__Bacteria;D_1__Proteobacteria;D_2__Betaproteobacteria;D_3__Burkholderiales;D_4__Sutterellaceae;D_5__Parasutterella;D_6__Parasutterella.excrementihominis	0.00 ± 0.00	0		0.00 ± 0.00	0		0.00 ± 0.00	0		0.00 (0.00, 0.00)	0.31882		1	1						-0.998885	0.319378	0.411111			0.506 (0.494, 0.518)										0.179727	0.501969	1					-2.10322	0.0779846	0.241557
D_0__Bacteria;D_1__Proteobacteria;D_2__Betaproteobacteria;D_3__Burkholderiales;D_4__Sutterellaceae;D_5__Sutterella;D_6__Sutterella.massiliensis	0.02 ± 0.01	0		0.03 ± 0.01	0		0.00 ± 0.00	0		-0.03 (-0.05, 0.00)	0.0218445		0.00108951	0.0184204		AN	2.55277	0.00576758		-2.33458	0.0208235	0.360445		-1.84319	0.570 (0.521, 0.619)		-0.786396	0.138743	-5.668	4.46476e-05	0.000203636	TRUE	TRUE		-1.55351	0.216399	0.98549					-3.34668	0.133169	0.261071
D_0__Bacteria;D_1__Proteobacteria;D_2__Betaproteobacteria;D_3__Burkholderiales;D_4__Sutterellaceae;D_5__Sutterella;D_6__Sutterella.timonensis	0.01 ± 0.00	0		0.01 ± 0.00	0		0.00 ± 0.00	0		-0.01 (-0.02, 0.00)	0.0519833		0.00509932	0.0553315		AN	2.84589	0.0093543		-2.02454	0.0445991	0.411111		-1.44402	0.556 (0.514, 0.597)										-0.940984	0.364848	1					-2.00026	0.318816	0.447724
D_0__Bacteria;D_1__Proteobacteria;D_2__Betaproteobacteria;D_3__Burkholderiales;D_4__Sutterellaceae;D_5__Sutterella;D_6__Sutterella.wadsworthensis	0.00 ± 0.00	0		0.00 ± 0.00	0		0.00 ± 0.00	0		0.00 (-0.01, 0.00)	0.31882		1	1						-0.998885	0.319378	0.411111			0.506 (0.494, 0.518)										0.222942	0.496533	1					-1.91262	0.0869673	0.241557
D_0__Bacteria;D_1__Proteobacteria;D_2__Betaproteobacteria;D_3__Neisseriales;D_4__Neisseriaceae;D_5__;D_6__	0.00 ± 0.00	0		0.00 ± 0.00	0		0.00 ± 0.00	0		0.00 (0.00, 0.00)	0.31882		1	1						0.997012	0.320283	0.411111			0.506 (0.494, 0.518)										0.51643	0.48053	0.995231					1.94123	0.0696948	0.241557
D_0__Bacteria;D_1__Proteobacteria;D_2__Betaproteobacteria;D_3__Neisseriales;D_4__Neisseriaceae;D_5__Alysiella;D_6__Alysiella.crassa	0.02 ± 0.01	0.617284		0.00 ± 0.00	0		0.03 ± 0.03	1.23457		0.03 (-0.02, 0.09)	0.218487		0.371093	0.917636						1.23387	0.219082	0.411111			0.512 (0.495, 0.529)										0.80806	0.428628	0.994036		0.24	0.401808		4.79605	0.000398968	0.0192008
D_0__Bacteria;D_1__Proteobacteria;D_2__Betaproteobacteria;D_3__Neisseriales;D_4__Neisseriaceae;D_5__Bergeriella;D_6__Bergeriella.denitrificans	0.00 ± 0.00	0		0.00 ± 0.00	0		0.00 ± 0.00	0		0.00 (0.00, 0.00)	0.31882		1	1						0.998885	0.319378	0.411111			0.506 (0.494, 0.518)										0.588248	0.403333	1					0.680757	0.205094	0.332013
D_0__Bacteria;D_1__Proteobacteria;D_2__Betaproteobacteria;D_3__Neisseriales;D_4__Neisseriaceae;D_5__Crenobacter;D_6__Crenobacter.luteus	0.00 ± 0.00	0		0.00 ± 0.00	0		0.00 ± 0.00	0		0.00 (0.00, 0.00)	0.31882		1	1						-1.00627	0.315824	0.411111			0.506 (0.494, 0.518)										0.162491	0.460389	1					-0.613246	0.311865	0.441503
D_0__Bacteria;D_1__Proteobacteria;D_2__Betaproteobacteria;D_3__Neisseriales;D_4__Neisseriaceae;D_5__Eikenella;D_6__Eikenella.corrodens	0.15 ± 0.06	3.08642		0.14 ± 0.11	1.23457		0.17 ± 0.06	4.93827		0.03 (-0.22, 0.27)	0.840746		0.187412	0.684664						0.200873	0.841056	0.875634		0.661383	0.534 (0.465, 0.603)		0.579497	0.176419	3.28477	0.00219852	0.00548165	TRUE	FALSE		1.16133	0.312811	1		0.19	0.421668		0.988428	0.394905	0.519346
D_0__Bacteria;D_1__Proteobacteria;D_2__Betaproteobacteria;D_3__Neisseriales;D_4__Neisseriaceae;D_5__Eikenella;D_6__Eikenella.halliae	0.05 ± 0.01	0.617284		0.07 ± 0.02	1.23457		0.04 ± 0.01	0		-0.03 (-0.08, 0.01)	0.134939		0.114093	0.505766						-1.49839	0.136027	0.411111		0.0183136	0.539 (0.472, 0.606)		-0.24977	0.150011	-1.66501	0.104839	0.147405	FALSE	TRUE		-0.62044	0.501178	1					-0.572689	0.660827	0.742017
D_0__Bacteria;D_1__Proteobacteria;D_2__Betaproteobacteria;D_3__Neisseriales;D_4__Neisseriaceae;D_5__Eikenella;D_6__Eikenella.longinqua	0.00 ± 0.00	0		0.00 ± 0.00	0		0.00 ± 0.00	0		0.00 (0.00, 0.00)	0.598805		1	1						0.524871	0.600408	0.662363			0.500 (0.483, 0.517)										0.326923	0.461936	1					0.247748	0.67519	0.754624
D_0__Bacteria;D_1__Proteobacteria;D_2__Betaproteobacteria;D_3__Neisseriales;D_4__Neisseriaceae;D_5__Kingella;D_6__Kingella.denitrificans	0.12 ± 0.03	4.32099		0.12 ± 0.04	2.46914		0.12 ± 0.05	6.17284		0.00 (-0.13, 0.14)	0.948075		0.856297	1						0.0656688	0.947725	0.955611		0.655291	0.487 (0.430, 0.544)		0.186902	0.159099	1.17476	0.252651	0.323601	FALSE	TRUE		-0.0156585	0.631994	1		0.94	0.959181		0.078341	0.954324	0.974572
D_0__Bacteria;D_1__Proteobacteria;D_2__Betaproteobacteria;D_3__Neisseriales;D_4__Neisseriaceae;D_5__Kingella;D_6__Kingella.kingae	0.33 ± 0.33	0.617284		0.00 ± 0.00	0		0.66 ± 0.66	1.23457		0.66 (-0.64, 1.97)	0.31882		1	1						0.997012	0.320283	0.411111			0.506 (0.494, 0.518)										0.730273	0.407686	0.991968					7.80684	1.50397e-11	1.08587e-08
D_0__Bacteria;D_1__Proteobacteria;D_2__Betaproteobacteria;D_3__Neisseriales;D_4__Neisseriaceae;D_5__Kingella;D_6__Kingella.oralis	0.26 ± 0.09	6.17284		0.27 ± 0.12	6.17284		0.25 ± 0.12	6.17284		-0.02 (-0.37, 0.33)	0.906873		0.0840348	0.404591						-0.116632	0.9073	0.929024		0.837551	0.558 (0.489, 0.627)		0.179805	0.186369	0.964779	0.3406	0.416289	FALSE	TRUE		-1.02198	0.362076	1		0.52	0.649978		0.542427	0.624585	0.711278
D_0__Bacteria;D_1__Proteobacteria;D_2__Betaproteobacteria;D_3__Neisseriales;D_4__Neisseriaceae;D_5__Kingella;D_6__Kingella.potus	0.03 ± 0.02	1.85185		0.04 ± 0.03	2.46914		0.02 ± 0.02	1.23457		-0.02 (-0.08, 0.04)	0.430273		0.271899	0.91285						-0.788833	0.431392	0.509644			0.513 (0.479, 0.546)										-0.220476	0.507798	1					-0.798444	0.59812	0.689844
D_0__Bacteria;D_1__Proteobacteria;D_2__Betaproteobacteria;D_3__Neisseriales;D_4__Neisseriaceae;D_5__Morococcus;D_6__Morococcus.cerebrosus	0.15 ± 0.13	1.23457		0.26 ± 0.26	1.23457		0.04 ± 0.03	1.23457		-0.22 (-0.75, 0.30)	0.407377		0.787406	1						-0.830743	0.407373	0.486305			0.488 (0.458, 0.517)										0.825866	0.428718	0.997771		0.52	0.790027		0.805442	0.375391	0.50012
D_0__Bacteria;D_1__Proteobacteria;D_2__Betaproteobacteria;D_3__Neisseriales;D_4__Neisseriaceae;D_5__Neisseria;D_6__Neisseria.bacilliformis	0.07 ± 0.04	1.23457		0.10 ± 0.07	2.46914		0.03 ± 0.01	0		-0.07 (-0.22, 0.07)	0.299352		0.378675	0.930056						-1.03617	0.301707	0.411111		-0.823639	0.512 (0.461, 0.563)		0.0114691	0.146392	0.0783451	0.938525	0.943571	FALSE	TRUE		0.0196539	0.630197	1		0.73	0.862922		-0.976722	0.455714	0.572218
D_0__Bacteria;D_1__Proteobacteria;D_2__Betaproteobacteria;D_3__Neisseriales;D_4__Neisseriaceae;D_5__Neisseria;D_6__Neisseria.cinerea	0.12 ± 0.04	3.08642		0.13 ± 0.05	3.7037		0.11 ± 0.06	2.46914		-0.03 (-0.18, 0.13)	0.744086		0.176996	0.671256						-0.326057	0.744813	0.798641		0.105836	0.542 (0.488, 0.596)		0.138797	0.152864	0.907981	0.375262	0.441345	FALSE	TRUE		-0.861155	0.436146	1		0.07	0.246022		-1.22717	0.382489	0.508036
D_0__Bacteria;D_1__Proteobacteria;D_2__Betaproteobacteria;D_3__Neisseriales;D_4__Neisseriaceae;D_5__Neisseria;D_6__Neisseria.elongata	0.38 ± 0.08	11.1111		0.36 ± 0.10	9.87654		0.40 ± 0.13	12.3457		0.04 (-0.28, 0.36)	0.821721		0.240854	0.825948						0.228892	0.819249	0.858204		0.46551	0.442 (0.364, 0.520)		0.205855	0.204846	1.00492	0.319108	0.395187	FALSE	TRUE		-1.06603	0.331637	1		0.49	0.763107		0.023843	0.981906	0.994301
D_0__Bacteria;D_1__Proteobacteria;D_2__Betaproteobacteria;D_3__Neisseriales;D_4__Neisseriaceae;D_5__Neisseria;D_6__Neisseria.iguanae	0.00 ± 0.00	0		0.00 ± 0.00	0		0.00 ± 0.00	0		0.00 (-0.01, 0.00)	0.35111		0.422678	0.948417						-0.93279	0.352351	0.435645			0.500 (0.476, 0.524)										0.232132	0.513949	0.995865					-1.73439	0.299332	0.428643
D_0__Bacteria;D_1__Proteobacteria;D_2__Betaproteobacteria;D_3__Neisseriales;D_4__Neisseriaceae;D_5__Neisseria;D_6__Neisseria.mucosa	1.31 ± 0.37	15.4321		2.07 ± 0.68	22.2222		0.55 ± 0.25	8.64198		-1.52 (-2.96, -0.09)	0.037199		0.000719257	0.0130725		AN	3.93172	0.00859999		-2.09475	0.037789	0.411111		-0.915693	0.604 (0.528, 0.679)		-0.438828	0.2212	-1.98385	0.0521824	0.0840769	FALSE	FALSE		-2.20718	0.0450384	0.994012		0.05	0.106358		-2.45559	0.0269558	0.190805
D_0__Bacteria;D_1__Proteobacteria;D_2__Betaproteobacteria;D_3__Neisseriales;D_4__Neisseriaceae;D_5__Neisseria;D_6__Neisseria.oralis	0.09 ± 0.04	2.46914		0.17 ± 0.07	4.93827		0.01 ± 0.00	0		-0.17 (-0.31, -0.02)	0.0244908		0.00333588	0.0397571						-2.27301	0.024373	0.402708		-2.80094	0.542 (0.491, 0.592)		-1.40398	0.156457	-8.97362	1.21222e-07	1.45429e-06	TRUE	FALSE		-1.10715	0.351618	0.9975		0.03	0.0841019		-3.66905	0.00417402	0.077273
D_0__Bacteria;D_1__Proteobacteria;D_2__Betaproteobacteria;D_3__Neisseriales;D_4__Neisseriaceae;D_5__Neisseria;D_6__Neisseria.perflava	2.29 ± 0.51	30.2469		3.33 ± 0.93	38.2716		1.24 ± 0.40	22.2222		-2.09 (-4.08, -0.09)	0.0401638		0.0012382	0.0200039		AN	3.96452	0.011677		-2.07727	0.0393948	0.411111		-1.08314	0.609 (0.526, 0.692)		-0.745093	0.251633	-2.96103	0.00399691	0.00934277	TRUE	TRUE		-2.02108	0.0587258	1		0.98	0.999819		-1.42507	0.104709	0.246254
D_0__Bacteria;D_1__Proteobacteria;D_2__Betaproteobacteria;D_3__Neisseriales;D_4__Neisseriaceae;D_5__Neisseria;D_6__Neisseria.sicca	0.00 ± 0.00	0		0.01 ± 0.01	0		0.00 ± 0.00	0		-0.01 (-0.03, 0.01)	0.258895		0.371093	0.917636						-1.13071	0.259891	0.411111			0.512 (0.495, 0.529)										-0.188024	0.523809	1					-2.69461	0.0492582	0.235526
D_0__Bacteria;D_1__Proteobacteria;D_2__Betaproteobacteria;D_3__Neisseriales;D_4__Neisseriaceae;D_5__Neisseria;D_6__Neisseria.subflava	1.27 ± 0.25	22.8395		1.75 ± 0.44	29.6296		0.80 ± 0.24	16.0494		-0.95 (-1.94, 0.04)	0.0599944		0.0416659	0.251126						-1.90645	0.0584067	0.411111		-0.648155	0.562 (0.479, 0.645)		-0.460994	0.215142	-2.14274	0.0353781	0.059601	FALSE	TRUE		-0.903854	0.398814	1		0.12	0.288258		-1.25102	0.169234	0.295138
D_0__Bacteria;D_1__Proteobacteria;D_2__Betaproteobacteria;D_3__Neisseriales;D_4__Neisseriaceae;D_5__Neisseria;D_6__Neisseria.zoodegmatis	0.00 ± 0.00	0		0.00 ± 0.00	0		0.00 ± 0.00	0		0.00 (0.00, 0.00)	0.31882		1	1						0.997012	0.320283	0.411111			0.506 (0.494, 0.518)										0.393685	0.508049	1					1.22248	0.110999	0.252043
D_0__Bacteria;D_1__Proteobacteria;D_2__Betaproteobacteria;D_3__Neisseriales;D_4__Neisseriaceae;D_5__Simonsiella;D_6__Simonsiella.muelleri	0.02 ± 0.02	0.617284		0.00 ± 0.00	0		0.04 ± 0.04	1.23457		0.04 (-0.03, 0.11)	0.303947		0.371093	0.917636						1.03042	0.304387	0.411111			0.506 (0.485, 0.527)										0.733711	0.449362	0.995304		0.39	0.613749		2.21094	0.154539	0.28176
D_0__Bacteria;D_1__Proteobacteria;D_2__Betaproteobacteria;D_3__Neisseriales;D_4__Neisseriaceae;D_5__Snodgrassella;D_6__Snodgrassella.alvi	0.20 ± 0.09	4.32099		0.07 ± 0.04	2.46914		0.34 ± 0.17	6.17284		0.27 (-0.08, 0.62)	0.131861		0.0670977	0.33875						1.54717	0.123823	0.411111		1.27144	0.540 (0.486, 0.595)		0.818928	0.16694	4.90551	8.54315e-05	0.000347298	TRUE	FALSE		1.47628	0.212782	1		0.39	0.661336		1.3548	0.278669	0.408941
D_0__Bacteria;D_1__Proteobacteria;D_2__Betaproteobacteria;D_3__Neisseriales;D_4__Neisseriaceae;D_5__Uruburuella;D_6__Uruburuella.testudinis	0.00 ± 0.00	0		0.00 ± 0.00	0		0.00 ± 0.00	0		0.00 (0.00, 0.00)	0.31882		1	1						-0.997012	0.320283	0.411111			0.506 (0.494, 0.518)										0.103408	0.48042	1					-1.10685	0.13134	0.261071
D_0__Bacteria;D_1__Proteobacteria;D_2__Betaproteobacteria;D_3__Nitrosomonadales;D_4__Methylophilaceae;D_5__Methylophilus;D_6__Methylophilus.leisingeri	0.02 ± 0.02	0.617284		0.04 ± 0.04	1.23457		0.00 ± 0.00	0		-0.04 (-0.12, 0.04)	0.308556		0.371093	0.917636						-1.0186	0.309949	0.411111			0.512 (0.495, 0.529)										-0.0178807	0.518299	1		0.25	0.587595		-2.48138	0.0554262	0.241557
D_0__Bacteria;D_1__Proteobacteria;D_2__Betaproteobacteria;D_3__Nitrosomonadales;D_4__Methylophilaceae;D_5__Methylophilus;D_6__Methylophilus.luteus	0.01 ± 0.01	0		0.02 ± 0.01	0		0.00 ± 0.00	0		-0.02 (-0.04, 0.01)	0.174639		0.181449	0.671256						-1.36124	0.175375	0.411111			0.519 (0.498, 0.539)										-0.318958	0.518422	1					-4.15032	0.00647213	0.0986569
D_0__Bacteria;D_1__Proteobacteria;D_2__Betaproteobacteria;D_3__Nitrosomonadales;D_4__Methylophilaceae;D_5__Methyloradius;D_6__Methyloradius.palustris	0.00 ± 0.00	0		0.00 ± 0.00	0		0.00 ± 0.00	0		0.00 (0.00, 0.00)	0.31882		1	1						-0.997012	0.320283	0.411111			0.506 (0.494, 0.518)										0.235154	0.516405	1					-0.467585	0.229638	0.351268
D_0__Bacteria;D_1__Proteobacteria;D_2__Betaproteobacteria;D_3__Nitrosomonadales;D_4__Methylophilaceae;D_5__Methylovorus;D_6__Methylovorus.menthalis	0.00 ± 0.00	0		0.00 ± 0.00	0		0.00 ± 0.00	0		0.00 (0.00, 0.00)	0.31882		1	1						-0.997012	0.320283	0.411111			0.506 (0.494, 0.518)										0.206292	0.464694	1					-1.30982	0.113454	0.252043
D_0__Bacteria;D_1__Proteobacteria;D_2__Betaproteobacteria;D_3__Nitrosomonadales;D_4__Nitrosomonadaceae;D_5__Nitrosomonas;D_6__Nitrosomonas.ureae	0.00 ± 0.00	0		0.01 ± 0.01	0		0.00 ± 0.00	0		-0.01 (-0.02, 0.01)	0.31882		1	1						-0.997012	0.320283	0.411111			0.506 (0.494, 0.518)										0.160348	0.487506	1					-2.02726	0.0719637	0.241557
D_0__Bacteria;D_1__Proteobacteria;D_2__Betaproteobacteria;D_3__Nitrosomonadales;D_4__Sterolibacteriaceae;D_5__Methyloversatilis;D_6__Methyloversatilis.universalis	0.01 ± 0.01	0.617284		0.02 ± 0.02	1.23457		0.00 ± 0.00	0		-0.02 (-0.05, 0.02)	0.31882		1	1						-0.997012	0.320283	0.411111			0.506 (0.494, 0.518)										0.125925	0.487877	1					-3.08888	0.0398197	0.231853
D_0__Bacteria;D_1__Proteobacteria;D_2__Betaproteobacteria;D_3__Rhodocyclales;D_4__Azonexaceae;D_5__Azonexus;D_6__Azonexus.hydrophilus	0.00 ± 0.00	0		0.00 ± 0.00	0		0.00 ± 0.00	0		0.00 (-0.01, 0.00)	0.31882		1	1						-0.998885	0.319378	0.411111			0.506 (0.494, 0.518)										0.274915	0.520451	1					-1.20581	0.134079	0.261071
D_0__Bacteria;D_1__Proteobacteria;D_2__Betaproteobacteria;D_3__Rhodocyclales;D_4__Rhodocyclaceae;D_5__Azovibrio;D_6__Azovibrio.restrictus	0.00 ± 0.00	0		0.00 ± 0.00	0		0.00 ± 0.00	0		0.00 (-0.01, 0.00)	0.31882		1	1						-0.997012	0.320283	0.411111			0.506 (0.494, 0.518)										0.290928	0.509932	1					-1.72491	0.0864477	0.241557
D_0__Bacteria;D_1__Proteobacteria;D_2__Betaproteobacteria;D_3__Rhodocyclales;D_4__Rhodocyclaceae;D_5__Oryzomicrobium;D_6__Oryzomicrobium.terrae	0.00 ± 0.00	0		0.00 ± 0.00	0		0.00 ± 0.00	0		0.00 (-0.01, 0.00)	0.19773		0.371093	0.917636						-1.28791	0.199659	0.411111			0.512 (0.495, 0.529)										-0.0990918	0.46422	1					-2.6581	0.0247993	0.182705
D_0__Bacteria;D_1__Proteobacteria;D_2__Betaproteobacteria;D_3__Rhodocyclales;D_4__Rhodocyclaceae;D_5__Propionivibrio;D_6__Propionivibrio.dicarboxylicus	0.00 ± 0.00	0		0.00 ± 0.00	0		0.00 ± 0.00	0		0.00 (0.00, 0.00)	0.0449528		0.100348	0.455957		AN	3.2879	0.0435183		-2.02638	0.0444082	0.411111			0.525 (0.501, 0.548)										-0.359514	0.499556	1					-2.35537	0.0312452	0.203558
D_0__Bacteria;D_1__Proteobacteria;D_2__Deltaproteobacteria;D_3__;D_4__;D_5__;D_6__	0.00 ± 0.00	0		0.00 ± 0.00	0		0.01 ± 0.00	0		0.01 (0.00, 0.01)	0.103051		0.181449	0.671256						1.65902	0.0990952	0.411111			0.519 (0.498, 0.539)										0.975021	0.377227	0.997685					2.82205	0.0198061	0.175651
D_0__Bacteria;D_1__Proteobacteria;D_2__Deltaproteobacteria;D_3__Desulfobacterales;D_4__Desulfobacteraceae;D_5__Desulfatiglans;D_6__Desulfatiglans.parachlorophenolica	0.00 ± 0.00	0		0.00 ± 0.00	0		0.00 ± 0.00	0		0.00 (0.00, 0.00)	0.436136		0.371093	0.917636						-0.779516	0.436842	0.512354			0.506 (0.485, 0.527)										0.0790375	0.483425	1					-1.60297	0.224011	0.348571
D_0__Bacteria;D_1__Proteobacteria;D_2__Deltaproteobacteria;D_3__Desulfobacterales;D_4__Desulfobulbaceae;D_5__Desulfobulbus;D_6__Desulfobulbus.oligotrophicus	0.01 ± 0.00	0		0.01 ± 0.01	0		0.00 ± 0.00	0		-0.01 (-0.02, 0.01)	0.245875		0.293622	0.917636						-1.16454	0.245963	0.411111		-0.92476	0.525 (0.488, 0.562)										-0.417367	0.519839	1					-4.54639	0.0323561	0.203558
D_0__Bacteria;D_1__Proteobacteria;D_2__Deltaproteobacteria;D_3__Desulfovibrionales;D_4__Desulfomicrobiaceae;D_5__Desulfomicrobium;D_6__Desulfomicrobium.orale	0.01 ± 0.00	0		0.02 ± 0.01	0		0.00 ± 0.00	0		-0.02 (-0.03, 0.00)	0.0473192		0.0144328	0.119235		AN	2.53634	0.0165022		-1.99779	0.0474558	0.411111		-1.93956	0.550 (0.510, 0.589)										-1.03375	0.368184	1					-2.23289	0.289618	0.421582
D_0__Bacteria;D_1__Proteobacteria;D_2__Deltaproteobacteria;D_3__Desulfovibrionales;D_4__Desulfovibrionaceae;D_5__Bilophila;D_6__Bilophila.wadsworthia	0.01 ± 0.01	0.617284		0.02 ± 0.02	1.23457		0.00 ± 0.00	0		-0.02 (-0.05, 0.01)	0.280777		0.371093	0.917636						-1.0786	0.28241	0.411111			0.512 (0.495, 0.529)										-0.0616932	0.514823	1					-4.09426	0.0108051	0.134504
D_0__Bacteria;D_1__Proteobacteria;D_2__Deltaproteobacteria;D_3__Desulfovibrionales;D_4__Desulfovibrionaceae;D_5__Desulfovibrio;D_6__Desulfovibrio.desulfuricans	0.00 ± 0.00	0		0.00 ± 0.00	0		0.00 ± 0.00	0		0.00 (0.00, 0.00)	0.695762		1	1						-0.398517	0.690787	0.746214			0.500 (0.483, 0.517)										0.219812	0.497968	1					-0.733241	0.552636	0.653033
D_0__Bacteria;D_1__Proteobacteria;D_2__Deltaproteobacteria;D_3__Desulfovibrionales;D_4__Desulfovibrionaceae;D_5__Desulfovibrio;D_6__Desulfovibrio.legallii	0.01 ± 0.00	0		0.01 ± 0.01	0		0.00 ± 0.00	0		-0.01 (-0.03, 0.00)	0.137633		0.0590582	0.307272		AN	2.67644	0.023573		-1.49445	0.137051	0.411111			0.531 (0.504, 0.557)										-0.640881	0.430583	1					-2.7495	0.0326801	0.203558
D_0__Bacteria;D_1__Proteobacteria;D_2__Deltaproteobacteria;D_3__Myxococcales;D_4__;D_5__;D_6__	0.00 ± 0.00	0		0.01 ± 0.00	0		0.00 ± 0.00	0		-0.01 (-0.01, 0.00)	0.156819		0.371093	0.917636						-1.4231	0.156677	0.411111			0.512 (0.495, 0.529)										-0.014413	0.554635	0.998512					-2.66929	0.0499537	0.23728
D_0__Bacteria;D_1__Proteobacteria;D_2__Epsilonproteobacteria;D_3__Campylobacterales;D_4__Campylobacteraceae;D_5__Campylobacter;D_6__Campylobacter.concisus	0.03 ± 0.01	0.617284		0.04 ± 0.02	1.23457		0.01 ± 0.01	0		-0.03 (-0.07, 0.01)	0.128993		0.142368	0.598276						-1.51952	0.130631	0.411111		-1.26915	0.520 (0.478, 0.562)										-0.422215	0.544961	1					-1.53076	0.476691	0.591359
D_0__Bacteria;D_1__Proteobacteria;D_2__Epsilonproteobacteria;D_3__Campylobacterales;D_4__Campylobacteraceae;D_5__Campylobacter;D_6__Campylobacter.corcagiensis	0.99 ± 0.33	11.1111		0.41 ± 0.20	6.17284		1.57 ± 0.62	16.0494		1.17 (-0.11, 2.44)	0.0729503		0.0171203	0.131015						1.79881	0.0739581	0.411111		2.15011	0.534 (0.462, 0.607)		1.44279	0.215649	6.69046	2.93646e-08	4.52461e-07	TRUE	FALSE		1.24458	0.257198	1		0.03	0.0606061		3.00806	0.00193592	0.0496615
D_0__Bacteria;D_1__Proteobacteria;D_2__Epsilonproteobacteria;D_3__Campylobacterales;D_4__Campylobacteraceae;D_5__Campylobacter;D_6__Campylobacter.curvus	0.01 ± 0.00	0		0.02 ± 0.01	0		0.01 ± 0.01	0		0.00 (-0.02, 0.01)	0.646494		0.410117	0.948417						-0.456647	0.648552	0.710086		0.419402	0.513 (0.467, 0.559)										-0.0679581	0.558485	1					-0.108051	0.962503	0.980151
D_0__Bacteria;D_1__Proteobacteria;D_2__Epsilonproteobacteria;D_3__Campylobacterales;D_4__Campylobacteraceae;D_5__Campylobacter;D_6__Campylobacter.pinnipediorum	0.34 ± 0.05	11.1111		0.39 ± 0.07	12.3457		0.30 ± 0.06	9.87654		-0.09 (-0.28, 0.10)	0.345966		0.116791	0.51459						-0.952286	0.342407	0.427633		-0.111921	0.550 (0.464, 0.636)		-0.188334	0.195969	-0.961043	0.339105	0.416289	FALSE	TRUE		-0.42647	0.64789	1		0.48	0.749417		0.120899	0.894919	0.935067
D_0__Bacteria;D_1__Proteobacteria;D_2__Epsilonproteobacteria;D_3__Campylobacterales;D_4__Campylobacteraceae;D_5__Campylobacter;D_6__Campylobacter.showae	0.80 ± 0.13	22.8395		0.68 ± 0.12	17.284		0.93 ± 0.23	28.3951		0.25 (-0.26, 0.76)	0.340113		0.561943	1						0.957081	0.339989	0.425608		0.839196	0.479 (0.390, 0.568)		0.386369	0.235735	1.639	0.103811	0.147066	FALSE	TRUE		1.31907	0.217549	1		0.04	0.0422746		0.900078	0.328084	0.456242
D_0__Bacteria;D_1__Proteobacteria;D_2__Epsilonproteobacteria;D_3__Campylobacterales;D_4__Campylobacteraceae;D_5__Campylobacter;D_6__Campylobacter.sputorum	0.00 ± 0.00	0		0.00 ± 0.00	0		0.00 ± 0.00	0		0.00 (0.00, 0.00)	0.31882		1	1						0.998885	0.319378	0.411111			0.506 (0.494, 0.518)										0.354742	0.474283	1					0.688046	0.203911	0.332013
D_0__Bacteria;D_1__Proteobacteria;D_2__Epsilonproteobacteria;D_3__Campylobacterales;D_4__Campylobacteraceae;D_5__Campylobacter;D_6__Campylobacter.ureolyticus	0.05 ± 0.04	1.85185		0.00 ± 0.00	0		0.11 ± 0.07	3.7037		0.11 (-0.04, 0.25)	0.145007		0.0360317	0.225819						1.46138	0.145897	0.411111			0.531 (0.500, 0.562)										1.46566	0.244448	0.98736		0.04	0.159335		7.21724	2.71883e-07	4.90748e-05
D_0__Bacteria;D_1__Proteobacteria;D_2__Epsilonproteobacteria;D_3__Campylobacterales;D_4__Helicobacteraceae;D_5__Wolinella;D_6__Wolinella.succinogenes	0.03 ± 0.02	1.23457		0.00 ± 0.00	0		0.06 ± 0.04	2.46914		0.06 (-0.02, 0.13)	0.130391		0.441209	0.98695						1.52618	0.128965	0.411111		2.86971	0.489 (0.452, 0.526)										0.434476	0.549596	1		0.36	0.642974		1.51931	0.839678	0.891164
D_0__Bacteria;D_1__Proteobacteria;D_2__Epsilonproteobacteria;D_3__Campylobacterales;D_4__Sulfurovaceae;D_5__;D_6__	0.00 ± 0.00	0		0.00 ± 0.00	0		0.00 ± 0.00	0		0.00 (0.00, 0.00)	0.31882		1	1						-0.998885	0.319378	0.411111			0.506 (0.494, 0.518)										0.194187	0.495247	1					-0.860825	0.170714	0.29591
D_0__Bacteria;D_1__Proteobacteria;D_2__Epsilonproteobacteria;D_3__Nautiliales;D_4__Nitratiruptoraceae;D_5__Nitratiruptor;D_6__Nitratiruptor.tergarcus	0.02 ± 0.01	0.617284		0.04 ± 0.02	1.23457		0.01 ± 0.01	0		-0.03 (-0.08, 0.03)	0.32656		0.058024	0.307272						-0.992842	0.322305	0.412528		-0.664252	0.514 (0.470, 0.557)										-0.165147	0.568768	1					-1.18711	0.510527	0.619497
D_0__Bacteria;D_1__Proteobacteria;D_2__Gammaproteobacteria;D_3__;D_4__;D_5__;D_6__	0.01 ± 0.01	0.617284		0.00 ± 0.00	0		0.02 ± 0.02	1.23457		0.02 (-0.01, 0.05)	0.312081		0.371093	0.917636						1.01113	0.313499	0.411111			0.512 (0.495, 0.529)										0.593275	0.479015	1					4.63517	0.000910708	0.0298878
D_0__Bacteria;D_1__Proteobacteria;D_2__Gammaproteobacteria;D_3__Aeromonadales;D_4__Aeromonadaceae;D_5__Aeromonas;D_6__Aeromonas.cavernicola	0.00 ± 0.00	0		0.00 ± 0.00	0		0.00 ± 0.00	0		0.00 (0.00, 0.00)	0.31882		1	1						0.998885	0.319378	0.411111			0.506 (0.494, 0.518)										0.501476	0.48754	1					0.872917	0.17639	0.301786
D_0__Bacteria;D_1__Proteobacteria;D_2__Gammaproteobacteria;D_3__Aeromonadales;D_4__Aeromonadaceae;D_5__Aeromonas;D_6__Aeromonas.veronii	0.00 ± 0.00	0		0.00 ± 0.00	0		0.00 ± 0.00	0		0.00 (0.00, 0.00)	0.31882		1	1						-0.997012	0.320283	0.411111			0.506 (0.494, 0.518)										0.140345	0.506798	0.998875					-1.2845	0.115397	0.253242
D_0__Bacteria;D_1__Proteobacteria;D_2__Gammaproteobacteria;D_3__Aeromonadales;D_4__Aeromonadaceae;D_5__Pseudaeromonas;D_6__Pseudaeromonas.pectinilytica	0.00 ± 0.00	0		0.00 ± 0.00	0		0.00 ± 0.00	0		0.00 (0.00, 0.00)	0.31882		1	1						-0.997012	0.320283	0.411111			0.506 (0.494, 0.518)										-0.0221285	0.505809	1					-1.09094	0.132463	0.261071
D_0__Bacteria;D_1__Proteobacteria;D_2__Gammaproteobacteria;D_3__Cardiobacteriales;D_4__Cardiobacteriaceae;D_5__Cardiobacterium;D_6__Cardiobacterium.hominis	0.07 ± 0.03	2.46914		0.12 ± 0.05	3.7037		0.03 ± 0.02	1.23457		-0.09 (-0.20, 0.02)	0.0987937		0.0156066	0.127355		AN	2.67218	0.0402281		-1.65586	0.0997346	0.411111		0.00821981	0.561 (0.503, 0.618)		-0.576484	0.1518	-3.79766	0.000928555	0.00267138	TRUE	TRUE		-1.35513	0.255613	1		0.02	0.0783444		-1.35633	0.328831	0.456242
D_0__Bacteria;D_1__Proteobacteria;D_2__Gammaproteobacteria;D_3__Cardiobacteriales;D_4__Cardiobacteriaceae;D_5__Cardiobacterium;D_6__Cardiobacterium.valvarum	0.02 ± 0.01	0		0.02 ± 0.01	0		0.02 ± 0.01	0		0.00 (-0.03, 0.02)	0.767122		0.386925	0.943942						-0.295239	0.768199	0.8153		-0.163301	0.525 (0.470, 0.580)		0.0711204	0.149205	0.476661	0.63877	0.694476	FALSE	TRUE		-0.238594	0.591695	1					0.100918	0.957529	0.976463
D_0__Bacteria;D_1__Proteobacteria;D_2__Gammaproteobacteria;D_3__Chromatiales;D_4__;D_5__;D_6__	0.00 ± 0.00	0		0.00 ± 0.00	0		0.00 ± 0.00	0		0.00 (0.00, 0.00)	0.31882		1	1						-0.997012	0.320283	0.411111			0.506 (0.494, 0.518)										0.308725	0.48169	1					-0.670733	0.187481	0.310619
D_0__Bacteria;D_1__Proteobacteria;D_2__Gammaproteobacteria;D_3__Enterobacterales;D_4__Enterobacteriaceae;D_5__Enterobacter;D_6__Enterobacter.bugandensis	0.15 ± 0.12	1.23457		0.00 ± 0.00	0		0.29 ± 0.24	2.46914		0.29 (-0.17, 0.76)	0.215873		0.0591721	0.307272						1.2556	0.211116	0.411111			0.525 (0.496, 0.554)										1.16216	0.317808	0.989122		0.03	0.264672		5.5187	0.0158604	0.159319
D_0__Bacteria;D_1__Proteobacteria;D_2__Gammaproteobacteria;D_3__Enterobacterales;D_4__Enterobacteriaceae;D_5__Enterobacter;D_6__Enterobacter.kobei	0.07 ± 0.04	1.85185		0.04 ± 0.04	1.23457		0.10 ± 0.08	2.46914		0.07 (-0.11, 0.24)	0.45682		0.583882	1						0.752651	0.45278	0.527517			0.512 (0.488, 0.536)										0.682555	0.464675	1		0.67	0.845345		-0.611141	0.562073	0.660939
D_0__Bacteria;D_1__Proteobacteria;D_2__Gammaproteobacteria;D_3__Enterobacterales;D_4__Enterobacteriaceae;D_5__Escherichia;D_6__Escherichia.fergusonii	0.68 ± 0.39	6.79012		1.24 ± 0.77	9.87654		0.12 ± 0.06	3.7037		-1.11 (-2.64, 0.42)	0.152176		0.00280375	0.0365937		AN	3.75937	0.0123444		-1.44497	0.150445	0.411111		-0.418515	0.587 (0.520, 0.654)		-0.364552	0.215008	-1.69553	0.0983753	0.140429	FALSE	FALSE		-1.7948	0.119941	0.995928		0.07	0.179413		-1.95698	0.0906215	0.241557
D_0__Bacteria;D_1__Proteobacteria;D_2__Gammaproteobacteria;D_3__Enterobacterales;D_4__Enterobacteriaceae;D_5__Klebsiella;D_6__Klebsiella.huaxiensis	0.00 ± 0.00	0		0.00 ± 0.00	0		0.00 ± 0.00	0		0.00 (0.00, 0.01)	0.31882		1	1						1.00627	0.315824	0.411111			0.506 (0.494, 0.518)										0.528664	0.493557	0.997988					0.811473	0.242495	0.366279
D_0__Bacteria;D_1__Proteobacteria;D_2__Gammaproteobacteria;D_3__Enterobacterales;D_4__Enterobacteriaceae;D_5__Klebsiella;D_6__Klebsiella.michiganensis	0.00 ± 0.00	0		0.00 ± 0.00	0		0.00 ± 0.00	0		0.00 (0.00, 0.00)	0.31882		1	1						-1.00627	0.315824	0.411111			0.506 (0.494, 0.518)										0.187128	0.491978	1					-0.53508	0.334478	0.459255
D_0__Bacteria;D_1__Proteobacteria;D_2__Gammaproteobacteria;D_3__Enterobacterales;D_4__Enterobacteriaceae;D_5__Klebsiella;D_6__Klebsiella.pneumoniae	0.25 ± 0.17	1.23457		0.20 ± 0.17	1.23457		0.30 ± 0.29	1.23457		0.10 (-0.56, 0.77)	0.75963		0.838464	1						0.307768	0.758664	0.811101		0.599483	0.500 (0.459, 0.540)										0.3688	0.558645	1		0.49	0.738496		1.04592	0.412318	0.535145
D_0__Bacteria;D_1__Proteobacteria;D_2__Gammaproteobacteria;D_3__Enterobacterales;D_4__Enterobacteriaceae;D_5__Kluyvera;D_6__Kluyvera.cryocrescens	0.00 ± 0.00	0		0.00 ± 0.00	0		0.00 ± 0.00	0		0.00 (-0.01, 0.01)	0.957878		1	1						-0.053588	0.957331	0.962628			0.506 (0.479, 0.533)										0.185353	0.542234	1					-1.85369	0.413588	0.535145
D_0__Bacteria;D_1__Proteobacteria;D_2__Gammaproteobacteria;D_3__Enterobacterales;D_4__Enterobacteriaceae;D_5__Phytobacter;D_6__Phytobacter.ursingii	0.00 ± 0.00	0		0.00 ± 0.00	0		0.00 ± 0.00	0		0.00 (-0.01, 0.00)	0.31882		1	1						-0.998885	0.319378	0.411111			0.506 (0.494, 0.518)										0.0586148	0.506278	1					-1.79123	0.0932617	0.241557
D_0__Bacteria;D_1__Proteobacteria;D_2__Gammaproteobacteria;D_3__Enterobacterales;D_4__Enterobacteriaceae;D_5__Plesiomonas;D_6__Plesiomonas.shigelloides	0.00 ± 0.00	0		0.00 ± 0.00	0		0.00 ± 0.00	0		0.00 (-0.01, 0.00)	0.31882		1	1						-0.997012	0.320283	0.411111			0.506 (0.494, 0.518)										0.243199	0.483143	1					-2.05804	0.0706591	0.241557
D_0__Bacteria;D_1__Proteobacteria;D_2__Gammaproteobacteria;D_3__Enterobacterales;D_4__Enterobacteriaceae;D_5__Salmonella;D_6__Salmonella.enterica	0.00 ± 0.00	0		0.00 ± 0.00	0		0.00 ± 0.00	0		0.00 (0.00, 0.00)	0.31882		1	1						-0.998885	0.319378	0.411111			0.506 (0.494, 0.518)										0.116133	0.511738	1					-1.4718	0.113321	0.252043
D_0__Bacteria;D_1__Proteobacteria;D_2__Gammaproteobacteria;D_3__Enterobacterales;D_4__Enterobacteriaceae;D_5__Siccibacter;D_6__Siccibacter.turicensis	0.00 ± 0.00	0		0.00 ± 0.00	0		0.00 ± 0.00	0		0.00 (0.00, 0.00)	0.31882		1	1						1.00627	0.315824	0.411111			0.506 (0.494, 0.518)										0.447309	0.467426	1					0.659581	0.291764	0.423851
D_0__Bacteria;D_1__Proteobacteria;D_2__Gammaproteobacteria;D_3__Enterobacterales;D_4__Erwiniaceae;D_5__;D_6__	0.00 ± 0.00	0		0.00 ± 0.00	0		0.00 ± 0.00	0		0.00 (0.00, 0.00)	0.31882		1	1						-1.00627	0.315824	0.411111			0.506 (0.494, 0.518)										0.137463	0.501458	1					-0.877099	0.220014	0.346079
D_0__Bacteria;D_1__Proteobacteria;D_2__Gammaproteobacteria;D_3__Enterobacterales;D_4__Morganellaceae;D_5__Morganella;D_6__Morganella.morganii	0.79 ± 0.51	3.08642		0.07 ± 0.05	2.46914		1.52 ± 1.01	3.7037		1.44 (-0.56, 3.45)	0.157207		0.0591721	0.307272						1.41526	0.158961	0.411111			0.513 (0.479, 0.546)										1.08062	0.340319	0.998854		0.29	0.57398		7.26976	5.57179e-10	2.01142e-07
D_0__Bacteria;D_1__Proteobacteria;D_2__Gammaproteobacteria;D_3__Enterobacterales;D_4__Yersiniaceae;D_5__Serratia;D_6__Serratia.marcescens	0.97 ± 0.57	3.08642		1.01 ± 0.94	3.7037		0.93 ± 0.66	2.46914		-0.08 (-2.36, 2.19)	0.941867		0.418492	0.948417						-0.0737816	0.941278	0.950429			0.518 (0.487, 0.549)										-0.148301	0.573895	1		0.55	0.835185		2.10743	1	1
D_0__Bacteria;D_1__Proteobacteria;D_2__Gammaproteobacteria;D_3__Legionellales;D_4__Coxiellaceae;D_5__Coxiella;D_6__Coxiella.cheraxi	0.00 ± 0.00	0		0.00 ± 0.00	0		0.00 ± 0.00	0		0.00 (0.00, 0.00)	0.31882		1	1						0.998885	0.319378	0.411111			0.506 (0.494, 0.518)										0.439136	0.48194	0.994626					0.923744	0.169872	0.295537
D_0__Bacteria;D_1__Proteobacteria;D_2__Gammaproteobacteria;D_3__Legionellales;D_4__Legionellaceae;D_5__Legionella;D_6__Legionella.beliardensis	0.01 ± 0.01	0		0.01 ± 0.01	0		0.00 ± 0.00	0		-0.01 (-0.03, 0.01)	0.31882		1	1						-0.997012	0.320283	0.411111			0.506 (0.494, 0.518)										0.15721	0.511106	1					-0.997627	0.142	0.272669
D_0__Bacteria;D_1__Proteobacteria;D_2__Gammaproteobacteria;D_3__Legionellales;D_4__Legionellaceae;D_5__Legionella;D_6__Legionella.gratiana	0.00 ± 0.00	0		0.00 ± 0.00	0		0.00 ± 0.00	0		0.00 (-0.01, 0.00)	0.31882		1	1						-0.997012	0.320283	0.411111			0.506 (0.494, 0.518)										0.122898	0.506037	1					-1.96588	0.0745759	0.241557
D_0__Bacteria;D_1__Proteobacteria;D_2__Gammaproteobacteria;D_3__Legionellales;D_4__Legionellaceae;D_5__Legionella;D_6__Legionella.massiliensis	0.00 ± 0.00	0		0.00 ± 0.00	0		0.00 ± 0.00	0		0.00 (-0.01, 0.00)	0.31882		1	1						-0.998885	0.319378	0.411111			0.506 (0.494, 0.518)										0.230291	0.500549	1					-1.38619	0.119322	0.254884
D_0__Bacteria;D_1__Proteobacteria;D_2__Gammaproteobacteria;D_3__Legionellales;D_4__Legionellaceae;D_5__Legionella;D_6__Legionella.shakespearei	0.00 ± 0.00	0		0.00 ± 0.00	0		0.00 ± 0.00	0		0.00 (0.00, 0.01)	0.31882		1	1						1.01078	0.313666	0.411111			0.506 (0.494, 0.518)										0.556507	0.473968	0.995687					0.738418	0.393273	0.519091
D_0__Bacteria;D_1__Proteobacteria;D_2__Gammaproteobacteria;D_3__Legionellales;D_4__Legionellaceae;D_5__Legionella;D_6__Legionella.worsleiensis	0.00 ± 0.00	0		0.01 ± 0.01	0		0.00 ± 0.00	0		-0.01 (-0.02, 0.01)	0.31882		1	1						-0.998885	0.319378	0.411111			0.506 (0.494, 0.518)										0.172794	0.52476	1					-1.87359	0.0891261	0.241557
D_0__Bacteria;D_1__Proteobacteria;D_2__Gammaproteobacteria;D_3__Moraxellales;D_4__Moraxellaceae;D_5__Acinetobacter;D_6__Acinetobacter.baumannii	0.14 ± 0.09	1.85185		0.14 ± 0.11	2.46914		0.15 ± 0.15	1.23457		0.02 (-0.36, 0.39)	0.935554		0.787406	1						0.0813967	0.935229	0.947115			0.488 (0.458, 0.517)										-0.156052	0.545049	1		0.21	0.421668		-1.15714	0.106192	0.248932
D_0__Bacteria;D_1__Proteobacteria;D_2__Gammaproteobacteria;D_3__Moraxellales;D_4__Moraxellaceae;D_5__Acinetobacter;D_6__Acinetobacter.bouvetii	0.00 ± 0.00	0		0.00 ± 0.00	0		0.00 ± 0.00	0		0.00 (0.00, 0.00)	0.31882		1	1						-0.997012	0.320283	0.411111			0.506 (0.494, 0.518)										0.0573067	0.513389	1					-1.58268	0.0945435	0.241557
D_0__Bacteria;D_1__Proteobacteria;D_2__Gammaproteobacteria;D_3__Moraxellales;D_4__Moraxellaceae;D_5__Acinetobacter;D_6__Acinetobacter.calcoaceticus	0.00 ± 0.00	0		0.00 ± 0.00	0		0.01 ± 0.01	0		0.01 (-0.01, 0.02)	0.31882		1	1						1.00627	0.315824	0.411111			0.506 (0.494, 0.518)										0.511503	0.467359	0.994455					0.867155	0.216383	0.341419
D_0__Bacteria;D_1__Proteobacteria;D_2__Gammaproteobacteria;D_3__Moraxellales;D_4__Moraxellaceae;D_5__Acinetobacter;D_6__Acinetobacter.gerneri	0.00 ± 0.00	0		0.00 ± 0.00	0		0.00 ± 0.00	0		0.00 (0.00, 0.00)	0.31882		1	1						1.00627	0.315824	0.411111			0.506 (0.494, 0.518)										0.411445	0.472348	1					0.650082	0.294635	0.425453
D_0__Bacteria;D_1__Proteobacteria;D_2__Gammaproteobacteria;D_3__Moraxellales;D_4__Moraxellaceae;D_5__Acinetobacter;D_6__Acinetobacter.haemolyticus	0.00 ± 0.00	0		0.00 ± 0.00	0		0.01 ± 0.01	0		0.01 (-0.01, 0.02)	0.262368		0.371093	0.917636						1.12282	0.263216	0.411111			0.512 (0.495, 0.529)										0.763336	0.441891	1					2.96402	0.0196105	0.175651
D_0__Bacteria;D_1__Proteobacteria;D_2__Gammaproteobacteria;D_3__Moraxellales;D_4__Moraxellaceae;D_5__Acinetobacter;D_6__Acinetobacter.modestus	0.00 ± 0.00	0		0.00 ± 0.00	0		0.00 ± 0.00	0		0.00 (0.00, 0.00)	0.31882		1	1						-0.997012	0.320283	0.411111			0.506 (0.494, 0.518)										0.19368	0.493559	1					-1.0726	0.134513	0.261071
D_0__Bacteria;D_1__Proteobacteria;D_2__Gammaproteobacteria;D_3__Moraxellales;D_4__Moraxellaceae;D_5__Acinetobacter;D_6__Acinetobacter.pittii	0.04 ± 0.02	1.85185		0.02 ± 0.02	1.23457		0.06 ± 0.05	2.46914		0.04 (-0.05, 0.14)	0.387784		0.422678	0.948417						0.875754	0.382493	0.464228			0.494 (0.467, 0.521)										0.402345	0.498556	1		0.87	0.924289		-0.130685	0.549705	0.650635
D_0__Bacteria;D_1__Proteobacteria;D_2__Gammaproteobacteria;D_3__Moraxellales;D_4__Moraxellaceae;D_5__Acinetobacter;D_6__Acinetobacter.qingfengensis	0.01 ± 0.01	0		0.02 ± 0.01	0		0.01 ± 0.01	0		-0.01 (-0.04, 0.02)	0.434324		0.789268	1						-0.786608	0.43269	0.509831			0.512 (0.488, 0.536)										-0.0952627	0.54835	0.999709					-1.48315	0.129207	0.261071
D_0__Bacteria;D_1__Proteobacteria;D_2__Gammaproteobacteria;D_3__Moraxellales;D_4__Moraxellaceae;D_5__Acinetobacter;D_6__Acinetobacter.seohaensis	0.00 ± 0.00	0		0.00 ± 0.00	0		0.00 ± 0.00	0		0.00 (0.00, 0.00)	0.31882		1	1						1.01078	0.313666	0.411111			0.506 (0.494, 0.518)										0.49824	0.478356	1					0.592033	0.430253	0.550785
D_0__Bacteria;D_1__Proteobacteria;D_2__Gammaproteobacteria;D_3__Moraxellales;D_4__Moraxellaceae;D_5__Acinetobacter;D_6__Acinetobacter.vivianii	0.00 ± 0.00	0		0.00 ± 0.00	0		0.00 ± 0.00	0		0.00 (0.00, 0.00)	0.31882		1	1						-0.997012	0.320283	0.411111			0.506 (0.494, 0.518)										0.213265	0.501038	1					-1.28391	0.115331	0.253242
D_0__Bacteria;D_1__Proteobacteria;D_2__Gammaproteobacteria;D_3__Moraxellales;D_4__Moraxellaceae;D_5__Moraxella;D_6__Moraxella.lacunata	0.00 ± 0.00	0		0.00 ± 0.00	0		0.00 ± 0.00	0		0.00 (0.00, 0.00)	0.31882		1	1						-0.998885	0.319378	0.411111			0.506 (0.494, 0.518)										0.212682	0.501596	1					-0.899983	0.165864	0.293515
D_0__Bacteria;D_1__Proteobacteria;D_2__Gammaproteobacteria;D_3__Moraxellales;D_4__Moraxellaceae;D_5__Moraxella;D_6__Moraxella.osloensis	0.03 ± 0.02	1.85185		0.04 ± 0.03	2.46914		0.01 ± 0.01	1.23457		-0.03 (-0.10, 0.03)	0.335689		0.150786	0.626406						-0.964377	0.336331	0.423765			0.531 (0.500, 0.562)										-0.333668	0.50963	1		0.26	0.57398		-2.99659	0.18319	0.307546
D_0__Bacteria;D_1__Proteobacteria;D_2__Gammaproteobacteria;D_3__Moraxellales;D_4__Moraxellaceae;D_5__Psychrobacter;D_6__Psychrobacter.cryohalolentis	0.00 ± 0.00	0		0.00 ± 0.00	0		0.00 ± 0.00	0		0.00 (0.00, 0.00)	0.31882		1	1						-0.997012	0.320283	0.411111			0.506 (0.494, 0.518)										0.184472	0.484187	1					-1.14722	0.127176	0.261071
D_0__Bacteria;D_1__Proteobacteria;D_2__Gammaproteobacteria;D_3__Oceanospirillales;D_4__Halomonadaceae;D_5__Cobetia;D_6__Cobetia.amphilecti	0.00 ± 0.00	0		0.00 ± 0.00	0		0.00 ± 0.00	0		0.00 (0.00, 0.00)	0.31882		1	1						-0.998885	0.319378	0.411111			0.506 (0.494, 0.518)										0.145837	0.495869	1					-0.845736	0.172602	0.297071
D_0__Bacteria;D_1__Proteobacteria;D_2__Gammaproteobacteria;D_3__Oceanospirillales;D_4__Halomonadaceae;D_5__Halomonas;D_6__Halomonas.alkalicola	0.00 ± 0.00	0		0.01 ± 0.01	0		0.00 ± 0.00	0		-0.01 (-0.02, 0.01)	0.31882		1	1						-0.997012	0.320283	0.411111			0.506 (0.494, 0.518)										0.190003	0.499076	1					-2.25665	0.0629542	0.241557
D_0__Bacteria;D_1__Proteobacteria;D_2__Gammaproteobacteria;D_3__Oceanospirillales;D_4__Halomonadaceae;D_5__Halomonas;D_6__Halomonas.andesensis	0.00 ± 0.00	0		0.00 ± 0.00	0		0.00 ± 0.00	0		0.00 (-0.01, 0.00)	0.31882		1	1						-0.997012	0.320283	0.411111			0.506 (0.494, 0.518)										0.0616452	0.507955	1					-1.73396	0.0859088	0.241557
D_0__Bacteria;D_1__Proteobacteria;D_2__Gammaproteobacteria;D_3__Oceanospirillales;D_4__Halomonadaceae;D_5__Halomonas;D_6__Halomonas.aquamarina	0.01 ± 0.01	0.617284		0.02 ± 0.02	1.23457		0.00 ± 0.00	0		-0.02 (-0.06, 0.01)	0.172826		0.0590582	0.307272		AN	2.57773	0.023573		-1.36474	0.174275	0.411111			0.531 (0.504, 0.557)										-0.621939	0.450504	1					-5.20808	0.00327476	0.0695406
D_0__Bacteria;D_1__Proteobacteria;D_2__Gammaproteobacteria;D_3__Oceanospirillales;D_4__Halomonadaceae;D_5__Halomonas;D_6__Halomonas.hamiltonii	0.03 ± 0.02	1.23457		0.05 ± 0.03	2.46914		0.00 ± 0.00	0		-0.05 (-0.12, 0.01)	0.126689		0.0800579	0.394954		AN	2.53805	0.0304933		-1.52828	0.128442	0.411111			0.537 (0.504, 0.570)										-0.811803	0.449848	1		0.03	0.158139		-5.0186	0.0171009	0.162459
D_0__Bacteria;D_1__Proteobacteria;D_2__Gammaproteobacteria;D_3__Oceanospirillales;D_4__Halomonadaceae;D_5__Halomonas;D_6__Halomonas.kenyensis	0.00 ± 0.00	0		0.01 ± 0.01	0		0.00 ± 0.00	0		-0.01 (-0.02, 0.01)	0.31882		1	1						-0.997012	0.320283	0.411111			0.506 (0.494, 0.518)										0.00964817	0.522107	1					-1.96295	0.0747163	0.241557
D_0__Bacteria;D_1__Proteobacteria;D_2__Gammaproteobacteria;D_3__Oceanospirillales;D_4__Halomonadaceae;D_5__Halomonas;D_6__Halomonas.lionensis	0.09 ± 0.09	0.617284		0.19 ± 0.18	1.23457		0.00 ± 0.00	0		-0.18 (-0.54, 0.18)	0.317075		0.583882	1						-1.00075	0.318479	0.411111			0.500 (0.476, 0.524)										0.245272	0.533235	1		0.85	0.845345		-1.33559	0.769223	0.838941
D_0__Bacteria;D_1__Proteobacteria;D_2__Gammaproteobacteria;D_3__Oceanospirillales;D_4__Halomonadaceae;D_5__Halomonas;D_6__Halomonas.lutescens	0.00 ± 0.00	0		0.00 ± 0.00	0		0.00 ± 0.00	0		0.00 (-0.01, 0.00)	0.31882		1	1						-0.997012	0.320283	0.411111			0.506 (0.494, 0.518)										0.0692727	0.479868	1					-1.86243	0.0794436	0.241557
D_0__Bacteria;D_1__Proteobacteria;D_2__Gammaproteobacteria;D_3__Oceanospirillales;D_4__Halomonadaceae;D_5__Halomonas;D_6__Halomonas.stevensii	0.00 ± 0.00	0		0.00 ± 0.00	0		0.00 ± 0.00	0		0.00 (0.00, 0.00)	0.31882		1	1						-0.997012	0.320283	0.411111			0.506 (0.494, 0.518)										0.18344	0.493379	0.994837					-1.14502	0.127494	0.261071
D_0__Bacteria;D_1__Proteobacteria;D_2__Gammaproteobacteria;D_3__Pasteurellales;D_4__Pasteurellaceae;D_5__;D_6__	0.00 ± 0.00	0		0.00 ± 0.00	0		0.00 ± 0.00	0		0.00 (-0.01, 0.00)	0.663388		0.855132	1						-0.440604	0.660102	0.719482			0.488 (0.464, 0.512)										0.500583	0.472618	0.996248					1.06693	0.11236	0.252043
D_0__Bacteria;D_1__Proteobacteria;D_2__Gammaproteobacteria;D_3__Pasteurellales;D_4__Pasteurellaceae;D_5__Actinobacillus;D_6__Actinobacillus.delphinicola	0.00 ± 0.00	0		0.00 ± 0.00	0		0.00 ± 0.00	0		0.00 (0.00, 0.00)	0.31882		1	1						-1.00627	0.315824	0.411111			0.506 (0.494, 0.518)										0.252963	0.480338	1					-0.585821	0.319738	0.447724
D_0__Bacteria;D_1__Proteobacteria;D_2__Gammaproteobacteria;D_3__Pasteurellales;D_4__Pasteurellaceae;D_5__Aggregatibacter;D_6__Aggregatibacter.actinomycetemcomitans	0.00 ± 0.00	0		0.01 ± 0.01	0		0.00 ± 0.00	0		-0.01 (-0.02, 0.00)	0.174024		0.422678	0.948417						-1.36047	0.175617	0.411111			0.506 (0.485, 0.527)										0.100097	0.532394	0.998128					-3.28	0.112956	0.252043
D_0__Bacteria;D_1__Proteobacteria;D_2__Gammaproteobacteria;D_3__Pasteurellales;D_4__Pasteurellaceae;D_5__Aggregatibacter;D_6__Aggregatibacter.aphrophilus	0.21 ± 0.07	4.32099		0.21 ± 0.07	4.93827		0.20 ± 0.12	3.7037		-0.01 (-0.29, 0.27)	0.935976		0.00941673	0.0877688		AN	2.82742	0.0209567		-0.0811945	0.93539	0.947115		-0.369319	0.582 (0.513, 0.650)		-0.433794	0.165803	-2.61632	0.0125794	0.0247615	TRUE	TRUE		-1.63289	0.152597	1		0.91	0.775327		-1.74364	0.132691	0.261071
D_0__Bacteria;D_1__Proteobacteria;D_2__Gammaproteobacteria;D_3__Pasteurellales;D_4__Pasteurellaceae;D_5__Aggregatibacter;D_6__Aggregatibacter.segnis	0.66 ± 0.16	15.4321		0.71 ± 0.27	14.8148		0.61 ± 0.17	16.0494		-0.10 (-0.73, 0.53)	0.757243		0.542004	1						-0.307812	0.758631	0.811101		-0.0417601	0.515 (0.433, 0.596)		0.285651	0.209727	1.36201	0.177756	0.240872	FALSE	TRUE		-0.100962	0.744518	1		0.7	0.862922		0.0109097	0.991591	0.997322
D_0__Bacteria;D_1__Proteobacteria;D_2__Gammaproteobacteria;D_3__Pasteurellales;D_4__Pasteurellaceae;D_5__Haemophilus;D_6__	0.00 ± 0.00	0		0.00 ± 0.00	0		0.00 ± 0.00	0		0.00 (-0.01, 0.00)	0.256483		0.371093	0.917636						-1.13653	0.257456	0.411111			0.512 (0.495, 0.529)										-0.110217	0.489688	1					-2.13951	0.0673116	0.241557
D_0__Bacteria;D_1__Proteobacteria;D_2__Gammaproteobacteria;D_3__Pasteurellales;D_4__Pasteurellaceae;D_5__Haemophilus;D_6__Haemophilus.haemolyticus	0.00 ± 0.00	0		0.00 ± 0.00	0		0.00 ± 0.00	0		0.00 (0.00, 0.00)	0.31882		1	1						0.997012	0.320283	0.411111			0.506 (0.494, 0.518)										0.462222	0.458242	0.997976					1.06594	0.12442	0.261071
D_0__Bacteria;D_1__Proteobacteria;D_2__Gammaproteobacteria;D_3__Pasteurellales;D_4__Pasteurellaceae;D_5__Haemophilus;D_6__Haemophilus.influenzae	1.16 ± 0.46	11.7284		0.51 ± 0.20	6.17284		1.82 ± 0.90	17.284		1.31 (-0.50, 3.12)	0.155893		0.670746	1						1.42848	0.155128	0.411111		2.68057	0.525 (0.449, 0.600)		0.779059	0.217379	3.58388	0.000756114	0.00231792	TRUE	FALSE		1.02318	0.356334	1		0.31	0.489431		2.30162	0.0158877	0.159319
D_0__Bacteria;D_1__Proteobacteria;D_2__Gammaproteobacteria;D_3__Pasteurellales;D_4__Pasteurellaceae;D_5__Haemophilus;D_6__Haemophilus.parahaemolyticus	0.12 ± 0.06	1.85185		0.11 ± 0.04	2.46914		0.13 ± 0.11	1.23457		0.02 (-0.20, 0.24)	0.863227		0.0573106	0.307272						0.176476	0.860146	0.888247		-0.0872944	0.467 (0.407, 0.528)		-0.510107	0.151535	-3.36626	0.00237857	0.00577653	TRUE	FALSE		-0.574489	0.521424	1		0.16	0.405303		-0.0223615	0.988337	0.997322
D_0__Bacteria;D_1__Proteobacteria;D_2__Gammaproteobacteria;D_3__Pasteurellales;D_4__Pasteurellaceae;D_5__Haemophilus;D_6__Haemophilus.parainfluenzae	2.79 ± 0.39	42.5926		3.97 ± 0.69	53.0864		1.60 ± 0.33	32.0988		-2.37 (-3.87, -0.87)	0.00218181		4.24053e-05	0.00134038		AN	4.03211	0.00396718		-3.28013	0.00127659	0.0662917		-0.55245	0.630 (0.545, 0.716)		-0.701769	0.284075	-2.47036	0.014927	0.0284831	TRUE	TRUE		-2.00897	0.0565779	1		0.33	0.544657		-0.951103	0.260169	0.386507
[truncated: 67 more rows]

## Sheet: Supplementary Table 5
Supplementary Table 5: Data quality information of host transcriptome lncRNA-seq reads from 40 tumors and 22 AN tissues.
[truncated: 63 more rows]

[truncated: 27 more sheets: Supplementary Table 6, Supplementary Table 7, Supplementary Table 8, Supplementary Table 9a, Supplementary Table 9b, Supplementary Table 10a, Supplementary Table 10b, Supplementary Table 11a, Supplementary Table 11b, Supplementary Table 12, Supplementary Table 13, Supplementary Table 14, Supplementary Table 15a, Supplementary Table 15b, Supplementary Table 16a, Supplementary Table 16b, Supplementary Table 17a, Supplementary Table 17b, Supplementary Table 17c, Supplementary Table 17d …]
