# Supplementary material for: Integrative analysis reveals associations between oral microbiota dysbiosis and host genetic and epigenetic aberrations in oral cavity squamous cell carcinoma
Source: NPJ Biofilms Microbiomes. 2024 Apr 8;10:39. doi: 10.1038/s41522-024-00511-x (PMC11001959; doi:10.1038/s41522-024-00511-x)
Supplement: Supplementary file 6 — Supplementary Data 3 [file 41522_2024_511_MOESM6_ESM.txt]

Feature ID	Taxon	Confidence
86228f5ca8ea2ed2daccc4132a9bb582	D_0__Bacteria;D_1__Firmicutes;D_2__Bacilli;D_3__Lactobacillales;D_4__Streptococcaceae;D_5__Streptococcus;D_6__Streptococcus.infantis	1
65a904797ba692a88b8ebbcc556ad3da	D_0__Bacteria;D_1__Fusobacteria;D_2__Fusobacteriia;D_3__Fusobacteriales;D_4__Fusobacteriaceae;D_5__Fusobacterium;D_6__Fusobacterium.periodonticum	0.976416594
7a07a2302da2ed14d1c443c95997b39d	D_0__Bacteria;D_1__Fusobacteria;D_2__Fusobacteriia;D_3__Fusobacteriales;D_4__Fusobacteriaceae;D_5__Fusobacterium;D_6__Fusobacterium.nucleatum	1
a2fa2b15cfe7eaf50cd296c0826f242b	D_0__Bacteria;D_1__Proteobacteria;D_2__Gammaproteobacteria;D_3__Pasteurellales;D_4__Pasteurellaceae;D_5__Haemophilus;D_6__Haemophilus.parainfluenzae	0.997631787
27a8f9fb7d5db27eb05baaf7b141bff9	D_0__Bacteria;D_1__Fusobacteria;D_2__Fusobacteriia;D_3__Fusobacteriales;D_4__Fusobacteriaceae;D_5__Fusobacterium;D_6__Fusobacterium.nucleatum	1
feb281c58c97b847d8e32aa9dae2174b	D_0__Bacteria;D_1__Firmicutes;D_2__Clostridia;D_3__Eubacteriales;D_4__Peptostreptococcaceae;D_5__Peptostreptococcus;D_6__Peptostreptococcus.stomatis	0.766151007
8e85c40c245dd72e660344746526fbe3	D_0__Bacteria;D_1__Fusobacteria;D_2__Fusobacteriia;D_3__Fusobacteriales;D_4__Fusobacteriaceae;D_5__Fusobacterium;D_6__Fusobacterium.nucleatum	1
8e5f9b920e340494f5ef37e92486c76e	D_0__Bacteria;D_1__Bacteroidetes;D_2__Bacteroidia;D_3__Bacteroidales;D_4__Prevotellaceae;D_5__Prevotella;D_6__Prevotella.melaninogenica	0.999999999
c66476c109222532a53406fbea9fb24a	D_0__Bacteria;D_1__Proteobacteria;D_2__Epsilonproteobacteria;D_3__Campylobacterales;D_4__Campylobacteraceae;D_5__Campylobacter;D_6__Campylobacter.corcagiensis	0.964047192
71bdcaee613148862280598eac263f8e	D_0__Bacteria;D_1__Fusobacteria;D_2__Fusobacteriia;D_3__Fusobacteriales;D_4__Fusobacteriaceae;D_5__Fusobacterium;D_6__Fusobacterium.nucleatum	1
e326f67b2a7dfa107b1d9abec8f04c12	D_0__Bacteria;D_1__Firmicutes;D_2__Bacilli;D_3__Bacillales;D_4__Staphylococcaceae;D_5__Staphylococcus;D_6__Staphylococcus.caprae	0.999877362
28e7c002fc6d8c388cfd6fcae2939899	D_0__Bacteria;D_1__Fusobacteria;D_2__Fusobacteriia;D_3__Fusobacteriales;D_4__Fusobacteriaceae;D_5__Fusobacterium;D_6__Fusobacterium.nucleatum	1
c35eff18befcdfdb9f7d5bbbd91e3924	D_0__Bacteria;D_1__Proteobacteria;D_2__Gammaproteobacteria;D_3__Enterobacterales;D_4__Enterobacteriaceae;D_5__Escherichia;D_6__Escherichia.fergusonii	0.999140221
ae807ddcff6a596c0ec51bda7073fad8	D_0__Bacteria;D_1__Proteobacteria;D_2__Betaproteobacteria;D_3__Neisseriales;D_4__Neisseriaceae;D_5__Neisseria;D_6__Neisseria.mucosa	0.999999556
997f31b2fd8eaef83ff032387c79788a	D_0__Bacteria;D_1__Actinobacteria;D_2__Actinomycetia;D_3__Micrococcales;D_4__Micrococcaceae;D_5__Rothia;D_6__Rothia.dentocariosa	0.999999993
97e61eb251f65df8610bfe9cc655807e	D_0__Bacteria;D_1__Firmicutes;D_2__Tissierellia;D_3__Tissierellales;D_4__Peptoniphilaceae;D_5__Parvimonas;D_6__Parvimonas.micra	1
a47caad194e26c9aefabf8dcc05e9fa8	D_0__Bacteria;D_1__Firmicutes;D_2__Bacilli;D_3__Lactobacillales;D_4__Carnobacteriaceae;D_5__Granulicatella;D_6__Granulicatella.adiacens	0.857574824
acd65cbca066ba650f428d98bae14fa1	D_0__Bacteria;D_1__Proteobacteria;D_2__Epsilonproteobacteria;D_3__Campylobacterales;D_4__Campylobacteraceae;D_5__Campylobacter;D_6__Campylobacter.showae	1
5d0d09644aae8743a5dc44086c331e41	D_0__Bacteria;D_1__Proteobacteria;D_2__Gammaproteobacteria;D_3__Pasteurellales;D_4__Pasteurellaceae;D_5__Aggregatibacter;D_6__Aggregatibacter.segnis	0.834499453
9731948293e999d390a1ba5fbd3a10fc	D_0__Bacteria;D_1__Fusobacteria;D_2__Fusobacteriia;D_3__Fusobacteriales;D_4__Fusobacteriaceae;D_5__Fusobacterium;D_6__Fusobacterium.nucleatum	1
ee5503e54c8bbe9a2b10ccbac2818cfd	D_0__Bacteria;D_1__Firmicutes;D_2__Negativicutes;D_3__Veillonellales;D_4__Veillonellaceae;D_5__Veillonella;D_6__Veillonella.dispar	1
4df9fe8e3c71b93442c9303682f4f908	D_0__Bacteria;D_1__Fusobacteria;D_2__Fusobacteriia;D_3__Fusobacteriales;D_4__Leptotrichiaceae;D_5__Leptotrichia;D_6__Leptotrichia.wadei	1
ccc645faca32214a2f5727e39e9878fe	D_0__Bacteria;D_1__Proteobacteria;D_2__Betaproteobacteria;D_3__Neisseriales;D_4__Neisseriaceae;D_5__Neisseria;D_6__Neisseria.perflava	0.999999803
d74f32a72660bf26b9e06120faa808c0	D_0__Bacteria;D_1__Proteobacteria;D_2__Betaproteobacteria;D_3__Neisseriales;D_4__Neisseriaceae;D_5__Neisseria;D_6__Neisseria.perflava	0.999999141
9afc5aab906eb42f70ae699cec15df16	D_0__Bacteria;D_1__Bacteroidetes;D_2__Bacteroidia;D_3__Marinilabiliales;D_4__Marinilabiliaceae;D_5__Mangroviflexus;D_6__Mangroviflexus.xiamenensis	0.999998073
1c4cd88e5e74b8ea1423468ad2e286f1	D_0__Bacteria;D_1__Fusobacteria;D_2__Fusobacteriia;D_3__Fusobacteriales;D_4__Leptotrichiaceae;D_5__Leptotrichia;D_6__Leptotrichia.trevisanii	1
aa49610d1bd021bf9fa9e9a50dcf2829	D_0__Bacteria;D_1__Proteobacteria;D_2__Gammaproteobacteria;D_3__Pseudomonadales;D_4__Pseudomonadaceae;D_5__Pseudomonas;D_6__Pseudomonas.aeruginosa	0.999999773
f69b88d4852cfd64a8e092a6d7f21094	D_0__Bacteria;D_1__Firmicutes;D_2__Bacilli;D_3__Bacillales;D_4__;D_5__Gemella;D_6__Gemella.haemolysans	1
01ce9ce933ef88ce321d5bce079fd6f0	D_0__Bacteria;D_1__Firmicutes;D_2__Bacilli;D_3__Lactobacillales;D_4__Streptococcaceae;D_5__Streptococcus;D_6__Streptococcus.thermophilus	1
17388382bb4b187643800215a34985a3	D_0__Bacteria;D_1__Firmicutes;D_2__Negativicutes;D_3__Veillonellales;D_4__Veillonellaceae;D_5__Veillonella;D_6__Veillonella.dispar	1
cfe1686a6215fa48213e94eb3873bc30	D_0__Bacteria;D_1__Fusobacteria;D_2__Fusobacteriia;D_3__Fusobacteriales;D_4__Fusobacteriaceae;D_5__Fusobacterium;D_6__Fusobacterium.nucleatum	1
7753df8ef5be1944aaad0e274fb8951e	D_0__Bacteria;D_1__Proteobacteria;D_2__Gammaproteobacteria;D_3__Pasteurellales;D_4__Pasteurellaceae;D_5__Haemophilus;D_6__Haemophilus.influenzae	0.999992381
204ae45c366a21148f2675b55295831c	D_0__Bacteria;D_1__Bacteroidetes;D_2__Bacteroidia;D_3__Bacteroidales;D_4__Porphyromonadaceae;D_5__Porphyromonas;D_6__Porphyromonas.gingivalis	1
6cf1b1b4f1db64f0a4dd2ea92476cdca	D_0__Bacteria;D_1__Fusobacteria;D_2__Fusobacteriia;D_3__Fusobacteriales;D_4__Fusobacteriaceae;D_5__Fusobacterium;D_6__Fusobacterium.nucleatum	1
5b145300aea7ce6c2e6db38129d447b5	D_0__Bacteria;D_1__Fusobacteria;D_2__Fusobacteriia;D_3__Fusobacteriales;D_4__Fusobacteriaceae;D_5__Fusobacterium;D_6__Fusobacterium.nucleatum	1
3d200057e027d3dd9923416a36864e5b	D_0__Bacteria;D_1__Proteobacteria;D_2__Gammaproteobacteria;D_3__Pasteurellales;D_4__Pasteurellaceae;D_5__Haemophilus;D_6__Haemophilus.influenzae	0.999984607
17b2f339a057ce11ddb78abb2040692d	D_0__Bacteria;D_1__Firmicutes;D_2__Clostridia;D_3__Eubacteriales;D_4__Lachnospiraceae;D_5__Lachnoanaerobaculum;D_6__Lachnoanaerobaculum.gingivalis	0.740986801
39eae2333563628cf2cacb47c06c5627	D_0__Bacteria;D_1__Fusobacteria;D_2__Fusobacteriia;D_3__Fusobacteriales;D_4__Fusobacteriaceae;D_5__Fusobacterium;D_6__Fusobacterium.periodonticum	1
c1717f797d5599ea8b91c6dd29cdf9fb	D_0__Bacteria;D_1__Bacteroidetes;D_2__Bacteroidia;D_3__Bacteroidales;D_4__Porphyromonadaceae;D_5__Porphyromonas;D_6__Porphyromonas.endodontalis	0.764126121
66358cc06be2067caaeab6047c327466	D_0__Bacteria;D_1__Firmicutes;D_2__Bacilli;D_3__Bacillales;D_4__;D_5__Gemella;D_6__Gemella.morbillorum	0.999999999
3a967ffb777aedd9e7fee47d530eab08	D_0__Bacteria;D_1__Proteobacteria;D_2__Betaproteobacteria;D_3__Neisseriales;D_4__Neisseriaceae;D_5__Neisseria;D_6__Neisseria.perflava	0.99999807
ae9369d3665acbfe539fcc94c683ba70	D_0__Bacteria;D_1__Firmicutes;D_2__Bacilli;D_3__Lactobacillales;D_4__Streptococcaceae;D_5__Streptococcus;D_6__Streptococcus.danieliae	1
242961f64cf316cd9d70584b9d26d1f3	D_0__Bacteria;D_1__Fusobacteria;D_2__Fusobacteriia;D_3__Fusobacteriales;D_4__Fusobacteriaceae;D_5__Fusobacterium;D_6__Fusobacterium.periodonticum	1
50db18c0c4d9e3417fc4cc3df0b22ec5	D_0__Bacteria;D_1__Firmicutes;D_2__Bacilli;D_3__Lactobacillales;D_4__Streptococcaceae;D_5__Streptococcus;D_6__Streptococcus.constellatus	1
25ea6c0d966e85a1a2a11173d032658a	D_0__Bacteria;D_1__Proteobacteria;D_2__Betaproteobacteria;D_3__Neisseriales;D_4__Neisseriaceae;D_5__Kingella;D_6__Kingella.kingae	0.990919822
5f545e14aa155f2a356b006199d25b6d	D_0__Bacteria;D_1__Fusobacteria;D_2__Fusobacteriia;D_3__Fusobacteriales;D_4__Leptotrichiaceae;D_5__Leptotrichia;D_6__Leptotrichia.wadei	1
33cc9b4cf029393ed39880338fa003c6	D_0__Bacteria;D_1__Proteobacteria;D_2__Gammaproteobacteria;D_3__Pasteurellales;D_4__Pasteurellaceae;D_5__Haemophilus;D_6__Haemophilus.seminalis	0.999991698
695ba32286175dd8b196cc7caf0edeae	D_0__Bacteria;D_1__Proteobacteria;D_2__Betaproteobacteria;D_3__Neisseriales;D_4__Neisseriaceae;D_5__Neisseria;D_6__Neisseria.subflava	0.999999633
3b56d3473e3232c656f51165b9ccd052	D_0__Bacteria;D_1__Proteobacteria;D_2__Epsilonproteobacteria;D_3__Campylobacterales;D_4__Campylobacteraceae;D_5__Campylobacter;D_6__Campylobacter.pinnipediorum	0.706985186
903c5269e952bc0393459a31bbde05a3	D_0__Bacteria;D_1__Bacteroidetes;D_2__Bacteroidia;D_3__Bacteroidales;D_4__Prevotellaceae;D_5__Prevotella;D_6__Prevotella.salivae	0.930667696
33f5e0fa64c96769ca9aac6e2f63b8b6	D_0__Bacteria;D_1__Bacteroidetes;D_2__Bacteroidia;D_3__Marinilabiliales;D_4__Marinilabiliaceae;D_5__Breznakibacter;D_6__Breznakibacter.xylanolyticus	0.999998567
4ca70e2f788fd814170aad8a4ab642dc	D_0__Bacteria;D_1__Proteobacteria;D_2__Gammaproteobacteria;D_3__Enterobacterales;D_4__Yersiniaceae;D_5__Serratia;D_6__Serratia.marcescens	0.999700913
f82124800b01c0f62d14fb6c68e695de	D_0__Bacteria;D_1__Bacteroidetes;D_2__Bacteroidia;D_3__Bacteroidales;D_4__Porphyromonadaceae;D_5__Porphyromonas;D_6__Porphyromonas.pasteri	0.815337518
0c728aa3506e6401c068d2ce5e2f97b5	D_0__Bacteria;D_1__Firmicutes;D_2__Clostridia;D_3__Eubacteriales;D_4__Peptostreptococcaceae;D_5__Filifactor;D_6__Filifactor.alocis	0.950702749
9c075071a346f033fb6a63300fae0f24	D_0__Bacteria;D_1__Proteobacteria;D_2__Gammaproteobacteria;D_3__Pasteurellales;D_4__Pasteurellaceae;D_5__Haemophilus;D_6__Haemophilus.parainfluenzae	0.743080281
224bb16cf012b3d9d9186e0c67cc4000	D_0__Bacteria;D_1__Proteobacteria;D_2__Betaproteobacteria;D_3__Neisseriales;D_4__Neisseriaceae;D_5__Neisseria;D_6__Neisseria.subflava	0.999999463
15725ef5069ee881d0f1686403b1585b	D_0__Bacteria;D_1__Proteobacteria;D_2__Gammaproteobacteria;D_3__Enterobacterales;D_4__Yersiniaceae;D_5__Serratia;D_6__Serratia.marcescens	0.999547184
440ab84526d777ac87d5e52197892cc6	D_0__Bacteria;D_1__Tenericutes;D_2__;D_3__Mycoplasmoidales;D_4__Metamycoplasmataceae;D_5__Metamycoplasma;D_6__Metamycoplasma.salivarium	0.999950307
8e584de8bd15a43873007d63e13c182d	D_0__Bacteria;D_1__Bacteroidetes;D_2__Bacteroidia;D_3__Bacteroidales;D_4__Porphyromonadaceae;D_5__Porphyromonas;D_6__Porphyromonas.endodontalis	0.834040985
772f4ca3f82269fe018747bfd26e5cd8	D_0__Bacteria;D_1__Firmicutes;D_2__Clostridia;D_3__Eubacteriales;D_4__Lachnospiraceae;D_5__Lachnoanaerobaculum;D_6__Lachnoanaerobaculum.orale	0.99999937
682a0f6c8114b2aebdd1cc336efb5cc3	D_0__Bacteria;D_1__Firmicutes;D_2__Bacilli;D_3__Lactobacillales;D_4__Lactobacillaceae;D_5__Lactobacillus;D_6__Lactobacillus.gasseri	0.999655072
c9911944d254ae90242b50caa88cda90	NA	0.980129007
d75a4bb7a6fbabc9bb44f89be4f1126b	D_0__Bacteria;D_1__Bacteroidetes;D_2__Bacteroidia;D_3__Bacteroidales;D_4__Prevotellaceae;D_5__Alloprevotella;D_6__Alloprevotella.rava	1
a5f21d2d5439760d3e4d83878cc5b029	D_0__Bacteria;D_1__Firmicutes;D_2__Bacilli;D_3__Lactobacillales;D_4__Streptococcaceae;D_5__Streptococcus;D_6__Streptococcus.gordonii	0.734220431
ff088749e84ff1fa468887e02719cb4f	D_0__Bacteria;D_1__Fusobacteria;D_2__Fusobacteriia;D_3__Fusobacteriales;D_4__Fusobacteriaceae;D_5__Fusobacterium;D_6__Fusobacterium.nucleatum	1
b1a6be4e0697e19fa1109c30fa325bdc	D_0__Bacteria;D_1__Proteobacteria;D_2__Betaproteobacteria;D_3__Neisseriales;D_4__Neisseriaceae;D_5__Neisseria;D_6__Neisseria.perflava	0.999988731
0a259ca5665dd42cdd295b0c5616349c	D_0__Bacteria;D_1__Firmicutes;D_2__Negativicutes;D_3__Selenomonadales;D_4__Selenomonadaceae;D_5__Selenomonas;D_6__Selenomonas.sputigena	0.746356338
49aee22c1f953a361d54270ea1c5f7f4	D_0__Bacteria;D_1__Firmicutes;D_2__Negativicutes;D_3__Veillonellales;D_4__Veillonellaceae;D_5__Veillonella;D_6__Veillonella.dispar	0.841320112
88d5e4fcfd68b0cef9f267bd04d6b934	D_0__Bacteria;D_1__Spirochaetes;D_2__Spirochaetia;D_3__Spirochaetales;D_4__Treponemataceae;D_5__Treponema;D_6__Treponema.medium	1
2ce7d3c59e0b60c536d58791626fc544	D_0__Bacteria;D_1__Spirochaetes;D_2__Spirochaetia;D_3__Spirochaetales;D_4__Treponemataceae;D_5__Treponema;D_6__Treponema.denticola	1
b86369e96646dd3e311b074d3f92cc85	D_0__Bacteria;D_1__Bacteroidetes;D_2__Bacteroidia;D_3__Bacteroidales;D_4__Prevotellaceae;D_5__Alloprevotella;D_6__Alloprevotella.rava	0.706746115
41dda55aa996187b16a6a07d5ba19d27	D_0__Bacteria;D_1__Proteobacteria;D_2__Betaproteobacteria;D_3__Neisseriales;D_4__Neisseriaceae;D_5__Neisseria;D_6__Neisseria.subflava	0.999998084
d9767cd33d80d0bd05c502651a2b065f	D_0__Bacteria;D_1__Bacteroidetes;D_2__Bacteroidia;D_3__Bacteroidales;D_4__Prevotellaceae;D_5__Prevotella;D_6__Prevotella.maculosa	0.993758179
c2b473613899bd8a82bfef2bded7a935	D_0__Bacteria;D_1__Bacteroidetes;D_2__Bacteroidia;D_3__Bacteroidales;D_4__Porphyromonadaceae;D_5__Porphyromonas;D_6__Porphyromonas.pasteri	1
a337e33ff3cc4d81804cb7f6531a1189	D_0__Bacteria;D_1__Proteobacteria;D_2__Gammaproteobacteria;D_3__Pasteurellales;D_4__Pasteurellaceae;D_5__Haemophilus;D_6__Haemophilus.influenzae	0.999970492
a115074b2086b72b7e5d7e8e18fde077	D_0__Bacteria;D_1__Firmicutes;D_2__Tissierellia;D_3__Tissierellales;D_4__Peptoniphilaceae;D_5__Parvimonas;D_6__Parvimonas.micra	0.722384855
0099fbe187e57526e3664b1dd57af12f	D_0__Bacteria;D_1__Proteobacteria;D_2__Gammaproteobacteria;D_3__Enterobacterales;D_4__Morganellaceae;D_5__Morganella;D_6__Morganella.morganii	0.999884428
c63f7e93c2ce1514e267cb1c0efd2e36	D_0__Bacteria;D_1__Firmicutes;D_2__Bacilli;D_3__Lactobacillales;D_4__Streptococcaceae;D_5__Streptococcus;D_6__Streptococcus.infantis	1
c78d4bf1caf38fe1b0671b3bbad0d27f	D_0__Bacteria;D_1__Proteobacteria;D_2__Gammaproteobacteria;D_3__Enterobacterales;D_4__Morganellaceae;D_5__Morganella;D_6__Morganella.morganii	0.998062258
fcfa5444d52b1f9d2fb4f806ec571cd5	D_0__Bacteria;D_1__Bacteroidetes;D_2__Bacteroidia;D_3__Bacteroidales;D_4__Prevotellaceae;D_5__Prevotella;D_6__Prevotella.histicola	0.7607316
bdc57cbcc321f0ffb62dc754f6f6cf74	D_0__Bacteria;D_1__Fusobacteria;D_2__Fusobacteriia;D_3__Fusobacteriales;D_4__Leptotrichiaceae;D_5__Leptotrichia;D_6__Leptotrichia.hongkongensis	1
0aba64143a96a8c4574fd00c9452de2c	D_0__Bacteria;D_1__Fusobacteria;D_2__Fusobacteriia;D_3__Fusobacteriales;D_4__Fusobacteriaceae;D_5__Fusobacterium;D_6__Fusobacterium.nucleatum	1
b8f5f747bf64fff3cf160e3c7915abbc	D_0__Bacteria;D_1__Bacteroidetes;D_2__Bacteroidia;D_3__Bacteroidales;D_4__Prevotellaceae;D_5__Prevotella;D_6__Prevotella.nanceiensis	0.770576017
d8929aca1217f0718c83832610d87500	D_0__Bacteria;D_1__Bacteroidetes;D_2__Flavobacteriia;D_3__Flavobacteriales;D_4__Flavobacteriaceae;D_5__Capnocytophaga;D_6__Capnocytophaga.sputigena	0.995275319
48187dd9d3113df1eb32b3d66fcfdd35	D_0__Bacteria;D_1__Fusobacteria;D_2__Fusobacteriia;D_3__Fusobacteriales;D_4__Fusobacteriaceae;D_5__Fusobacterium;D_6__Fusobacterium.nucleatum	1
97709f69d43585f92e781b738f7d266c	D_0__Bacteria;D_1__Firmicutes;D_2__Bacilli;D_3__Lactobacillales;D_4__Streptococcaceae;D_5__Streptococcus;D_6__Streptococcus.infantis	1
683b085f4765162488a078fa30916f0b	D_0__Bacteria;D_1__Firmicutes;D_2__Negativicutes;D_3__Veillonellales;D_4__Veillonellaceae;D_5__Veillonella;D_6__Veillonella.dispar	0.829182849
627a58e6a0a871576f6372aaae1edc1c	D_0__Bacteria;D_1__Proteobacteria;D_2__Betaproteobacteria;D_3__Neisseriales;D_4__Neisseriaceae;D_5__Neisseria;D_6__Neisseria.perflava	0.999999802
aab9990be31b33368fa7896180196167	D_0__Bacteria;D_1__Fusobacteria;D_2__Fusobacteriia;D_3__Fusobacteriales;D_4__Leptotrichiaceae;D_5__Leptotrichia;D_6__Leptotrichia.trevisanii	0.805895987
9b14e02e524439ad3e94a47d823d396a	D_0__Bacteria;D_1__Actinobacteria;D_2__Actinomycetia;D_3__Micrococcales;D_4__Micrococcaceae;D_5__Rothia;D_6__Rothia.mucilaginosa	0.753254106
2629c9ce45efd5b1c2e3bcb2948c3690	D_0__Bacteria;D_1__Proteobacteria;D_2__Betaproteobacteria;D_3__Neisseriales;D_4__Neisseriaceae;D_5__Neisseria;D_6__Neisseria.elongata	0.851199175
111f90d7cf895c9eb3076a22ec3ffe2e	D_0__Bacteria;D_1__Firmicutes;D_2__Bacilli;D_3__Lactobacillales;D_4__Streptococcaceae;D_5__Streptococcus;D_6__Streptococcus.sanguinis	1
96c451dcff4469d3447c0a5d9c5668a0	D_0__Bacteria;D_1__Firmicutes;D_2__Bacilli;D_3__Bacillales;D_4__;D_5__Gemella;D_6__Gemella.morbillorum	0.70889528
bdc1b8119ba3bac4d04f7f62536bae37	D_0__Bacteria;D_1__Bacteroidetes;D_2__Bacteroidia;D_3__Bacteroidales;D_4__Prevotellaceae;D_5__Prevotella;D_6__Prevotella.timonensis	0.99999965
d26999bf7901114613788c96f3e2239c	D_0__Bacteria;D_1__Fusobacteria;D_2__Fusobacteriia;D_3__Fusobacteriales;D_4__Leptotrichiaceae;D_5__Leptotrichia;D_6__Leptotrichia.wadei	0.995486983
05db89bc3605845be5da2156d8034d5f	D_0__Bacteria;D_1__Fusobacteria;D_2__Fusobacteriia;D_3__Fusobacteriales;D_4__Leptotrichiaceae;D_5__Leptotrichia;D_6__Leptotrichia.buccalis	0.765135773
22e9c1352fa15b7453fc06f981b71344	D_0__Bacteria;D_1__Firmicutes;D_2__Negativicutes;D_3__Veillonellales;D_4__Veillonellaceae;D_5__Dialister;D_6__Dialister.pneumosintes	0.999714435
56239f194ca360b0a19fe9e67934ea35	D_0__Bacteria;D_1__Firmicutes;D_2__Bacilli;D_3__Lactobacillales;D_4__Streptococcaceae;D_5__Streptococcus;D_6__Streptococcus.anginosus	1
6d762bb95c4c222b16ca6634ac1e4968	D_0__Bacteria;D_1__Firmicutes;D_2__Bacilli;D_3__Lactobacillales;D_4__Streptococcaceae;D_5__Streptococcus;D_6__Streptococcus.parasanguinis	1
56eb64ddbac952b4adb9799ae4c8ac8b	D_0__Bacteria;D_1__Bacteroidetes;D_2__Flavobacteriia;D_3__Flavobacteriales;D_4__Flavobacteriaceae;D_5__Capnocytophaga;D_6__Capnocytophaga.leadbetteri	0.979903997
cc05cf25269f6e914f88bf45a3345733	D_0__Bacteria;D_1__Proteobacteria;D_2__Betaproteobacteria;D_3__Neisseriales;D_4__Neisseriaceae;D_5__Neisseria;D_6__Neisseria.perflava	0.999999451
4ce46293845223353c8430a2bf264900	D_0__Bacteria;D_1__Actinobacteria;D_2__Actinomycetia;D_3__Micrococcales;D_4__Micrococcaceae;D_5__Rothia;D_6__Rothia.mucilaginosa	0.999999933
65aad964d855a6f7b6ebb142b544ac13	D_0__Bacteria;D_1__Spirochaetes;D_2__Spirochaetia;D_3__Spirochaetales;D_4__Treponemataceae;D_5__Treponema;D_6__Treponema.medium	0.962019345
c6d6ffb7fc50eff86ad5f64bf7988737	D_0__Bacteria;D_1__Proteobacteria;D_2__Gammaproteobacteria;D_3__Pasteurellales;D_4__Pasteurellaceae;D_5__Haemophilus;D_6__Haemophilus.parainfluenzae	0.997384731
eff7e21cce793f26156b348d8ed0b4e8	D_0__Bacteria;D_1__Bacteroidetes;D_2__Bacteroidia;D_3__Bacteroidales;D_4__Prevotellaceae;D_5__Alloprevotella;D_6__Alloprevotella.rava	1
4c305539242bc00f72118f6a70d5d103	D_0__Bacteria;D_1__Fusobacteria;D_2__Fusobacteriia;D_3__Fusobacteriales;D_4__Fusobacteriaceae;D_5__Fusobacterium;D_6__Fusobacterium.nucleatum	1
c0dbd04d00f44e24aed4385f1ff9c658	D_0__Bacteria;D_1__Firmicutes;D_2__Negativicutes;D_3__Veillonellales;D_4__Veillonellaceae;D_5__Dialister;D_6__Dialister.invisus	0.802983575
d2a98dfb2c176c5640fcbbdb3d1db77d	D_0__Bacteria;D_1__Fusobacteria;D_2__Fusobacteriia;D_3__Fusobacteriales;D_4__Fusobacteriaceae;D_5__Fusobacterium;D_6__Fusobacterium.nucleatum	1
230c035c3cc1de1a519e083d0e1e9ed3	D_0__Bacteria;D_1__Firmicutes;D_2__Negativicutes;D_3__Veillonellales;D_4__Veillonellaceae;D_5__Veillonella;D_6__Veillonella.rodentium	1
0e8cd9fb01a19de1dd43a28ac3418d15	D_0__Bacteria;D_1__Firmicutes;D_2__Clostridia;D_3__Eubacteriales;D_4__Peptostreptococcaceae;D_5__Peptostreptococcus;D_6__Peptostreptococcus.anaerobius	1
1c24ab2b544a72b92d6a2840bb371f51	D_0__Bacteria;D_1__Actinobacteria;D_2__Coriobacteriia;D_3__Coriobacteriales;D_4__Atopobiaceae;D_5__Lancefieldella;D_6__Lancefieldella.parvula	0.718479086
b9f1625e4dcea7d7c61eede6560b79ad	D_0__Bacteria;D_1__Bacteroidetes;D_2__Bacteroidia;D_3__Bacteroidales;D_4__Tannerellaceae;D_5__Tannerella;D_6__Tannerella.forsythia	0.999999972
34a317e4d7676fff97f97c2342b68ac6	D_0__Bacteria;D_1__Spirochaetes;D_2__Spirochaetia;D_3__Spirochaetales;D_4__Treponemataceae;D_5__Treponema;D_6__Treponema.amylovorum	0.999724907
4876c18443e4237d6b848458670b31fd	D_0__Bacteria;D_1__Firmicutes;D_2__Clostridia;D_3__Eubacteriales;D_4__Peptostreptococcaceae;D_5__Peptoanaerobacter;D_6__Peptoanaerobacter.yurli	0.953781751
c53da3c93c3aabc2a19df83fcc2a66b3	D_0__Bacteria;D_1__Fusobacteria;D_2__Fusobacteriia;D_3__Fusobacteriales;D_4__Fusobacteriaceae;D_5__Fusobacterium;D_6__Fusobacterium.periodonticum	0.856083414
d05867aabea0721391b434d526ca9f58	D_0__Bacteria;D_1__Bacteroidetes;D_2__Bacteroidia;D_3__Bacteroidales;D_4__Porphyromonadaceae;D_5__Porphyromonas;D_6__Porphyromonas.endodontalis	0.795534294
df7a357c3709cad4ba0110dfc33da04e	D_0__Bacteria;D_1__Firmicutes;D_2__Bacilli;D_3__Lactobacillales;D_4__Streptococcaceae;D_5__Streptococcus;D_6__Streptococcus.infantis	1
7b69cdbfd1883b12cd8e1dc8c7031da4	D_0__Bacteria;D_1__Firmicutes;D_2__Bacilli;D_3__Bacillales;D_4__;D_5__Gemella;D_6__Gemella.sanguinis	0.999999998
ab1bfe0f791f25b3e75a894af6dd0f0c	D_0__Bacteria;D_1__Firmicutes;D_2__Negativicutes;D_3__Selenomonadales;D_4__Selenomonadaceae;D_5__Selenomonas;D_6__Selenomonas.sputigena	0.890061762
d6d13bdc016a828a8617bc4e898bfcf5	D_0__Bacteria;D_1__Firmicutes;D_2__Negativicutes;D_3__Selenomonadales;D_4__Selenomonadaceae;D_5__Selenomonas;D_6__Selenomonas.sputigena	0.708649801
834fe03078dd48d198ddd35932cd3dea	D_0__Bacteria;D_1__Firmicutes;D_2__Clostridia;D_3__Eubacteriales;D_4__Lachnospiraceae;D_5__Catonella;D_6__Catonella.morbi	0.726440186
39572da6ebbdd4a06ea8c0bb0b9dd70f	D_0__Bacteria;D_1__Firmicutes;D_2__Clostridia;D_3__Eubacteriales;D_4__Lachnospiraceae;D_5__Stomatobaculum;D_6__Stomatobaculum.longum	0.972992409
6905a782c4d935060aaa42f1de53c77b	D_0__Bacteria;D_1__Proteobacteria;D_2__Gammaproteobacteria;D_3__Pasteurellales;D_4__Pasteurellaceae;D_5__Haemophilus;D_6__Haemophilus.parainfluenzae	0.998130839
38b56cfe8c7d0d28e6cd4ac2309c2087	D_0__Bacteria;D_1__Bacteroidetes;D_2__Bacteroidia;D_3__Bacteroidales;D_4__Porphyromonadaceae;D_5__Porphyromonas;D_6__Porphyromonas.gingivalis	0.729397214
97d0f166e0df8a9ad04c38d0502de90c	D_0__Bacteria;D_1__Proteobacteria;D_2__Gammaproteobacteria;D_3__Pasteurellales;D_4__Pasteurellaceae;D_5__Haemophilus;D_6__Haemophilus.parainfluenzae	0.997183074
c695c5304fa0afb8cab98d4a22cbcef7	D_0__Bacteria;D_1__Fusobacteria;D_2__Fusobacteriia;D_3__Fusobacteriales;D_4__Leptotrichiaceae;D_5__Leptotrichia;D_6__Leptotrichia.buccalis	0.999974356
935eb88370f600b71d86074c45f48a9f	D_0__Bacteria;D_1__Proteobacteria;D_2__Gammaproteobacteria;D_3__Enterobacterales;D_4__Morganellaceae;D_5__Morganella;D_6__Morganella.morganii	0.999487685
24fe1bbf7c7f9bde1bca15b864dd8fb4	D_0__Bacteria;D_1__Fusobacteria;D_2__Fusobacteriia;D_3__Fusobacteriales;D_4__Fusobacteriaceae;D_5__Fusobacterium;D_6__Fusobacterium.nucleatum	1
a97a9de951c50f45c0f8e2537c6d11fc	D_0__Bacteria;D_1__Bacteroidetes;D_2__Flavobacteriia;D_3__Flavobacteriales;D_4__Flavobacteriaceae;D_5__Capnocytophaga;D_6__Capnocytophaga.granulosa	0.995282636
ddbd88e8faca2d5dc3f9aa49d96d895d	D_0__Bacteria;D_1__Saccharibacteria;D_2__Saccharimonadia;D_3__Saccharimonadales.D_4__Saccharimonadaceae	0.977151788
b7fdc419d01ac659b56cefb09c5a133c	D_0__Bacteria;D_1__Spirochaetes;D_2__Spirochaetia;D_3__Spirochaetales;D_4__Treponemataceae;D_5__Treponema;D_6__Treponema.medium	1
69f9de09c0c3ec055aa0345edba4d207	D_0__Bacteria;D_1__Bacteroidetes;D_2__Bacteroidia;D_3__Bacteroidales;D_4__Prevotellaceae;D_5__Prevotella;D_6__Prevotella.histicola	0.969619595
f6cfc6d9bc5ad89238d05cef3c3df2af	D_0__Bacteria;D_1__Bacteroidetes;D_2__Flavobacteriia;D_3__Flavobacteriales;D_4__Flavobacteriaceae;D_5__Capnocytophaga;D_6__Capnocytophaga.leadbetteri	0.98076093
a979b45e652b02c3a435db194ff28df6	D_0__Bacteria;D_1__Bacteroidetes;D_2__Bacteroidia;D_3__Bacteroidales;D_4__Prevotellaceae;D_5__Prevotella;D_6__Prevotella.nigrescens	0.949413121
938cd3330fa68e5253c527a9e3e21b58	D_0__Bacteria;D_1__Bacteroidetes;D_2__Bacteroidia;D_3__Bacteroidales;D_4__Porphyromonadaceae;D_5__Porphyromonas;D_6__Porphyromonas.pasteri	1
e99fc6193031d417be13c42236557604	D_0__Bacteria;D_1__Patescibacteria;D_2__Gracilibacteria;D_3__Absconditabacteriales (SR1);D_4__;D_5__;D_6__	1
0e1b9ef8c5c08c422271432dc91bba39	D_0__Bacteria;D_1__Actinobacteria;D_2__Actinomycetia;D_3__Micrococcales;D_4__Micrococcaceae;D_5__Rothia;D_6__Rothia.mucilaginosa	0.999999902
acc03f2eafe14339e565f994e2ebd8c2	D_0__Bacteria;D_1__Firmicutes;D_2__Clostridia;D_3__Eubacteriales;D_4__Clostridiaceae;D_5__Clostridium;D_6__Clostridium.sp.	0.999982466
777847ce4476083bdbe42b8e5b3834b5	D_0__Bacteria;D_1__Firmicutes;D_2__Negativicutes;D_3__Veillonellales;D_4__Veillonellaceae;D_5__Veillonella;D_6__Veillonella.denticariosi	0.999999999
82c5241c2f770eeb16b2b21cb2025441	D_0__Bacteria;D_1__Bacteroidetes;D_2__Sphingobacteriia;D_3__Sphingobacteriales;D_4__Sphingobacteriaceae;D_5__Olivibacter;D_6__Olivibacter.jilunii	0.99999924
5b4effead9b5dbca7568445e650eb7f3	D_0__Bacteria;D_1__Fusobacteria;D_2__Fusobacteriia;D_3__Fusobacteriales;D_4__Fusobacteriaceae;D_5__Fusobacterium;D_6__Fusobacterium.nucleatum	1
ff075dc70640b3314a358348bf430e55	D_0__Bacteria;D_1__Fusobacteria;D_2__Fusobacteriia;D_3__Fusobacteriales;D_4__Leptotrichiaceae;D_5__Streptobacillus;D_6__Streptobacillus.moniliformis	0.731444223
cdca10b9574d30397d3fdb599abe6d7a	D_0__Bacteria;D_1__Spirochaetes;D_2__Spirochaetia;D_3__Spirochaetales;D_4__Treponemataceae;D_5__Treponema;D_6__Treponema.maltophilum	0.72010736
0b4ffed0786b49c87a0ab0f026a18ce5	D_0__Bacteria;D_1__Fusobacteria;D_2__Fusobacteriia;D_3__Fusobacteriales;D_4__Fusobacteriaceae;D_5__Fusobacterium;D_6__Fusobacterium.nucleatum	1
5b80dc37595082d69c3c980a0be6d9ad	D_0__Bacteria;D_1__Fusobacteria;D_2__Fusobacteriia;D_3__Fusobacteriales;D_4__Fusobacteriaceae;D_5__Fusobacterium;D_6__Fusobacterium.periodonticum	0.961140937
b87d0e49e85f8a7a6ac37ba9c9f84bdb	D_0__Bacteria;D_1__Firmicutes;D_2__Negativicutes;D_3__Veillonellales;D_4__Veillonellaceae;D_5__Veillonella;D_6__Veillonella.denticariosi	0.999999999
292ea3501ff5c1c39aa9eb8bf06fa6be	D_0__Bacteria;D_1__Firmicutes;D_2__Clostridia;D_3__Eubacteriales;D_4__Lachnospiraceae;D_5__Catonella;D_6__Catonella.morbi	0.968931956
c680778b598388a55dd9c3cefdba3fe1	D_0__Bacteria;D_1__Firmicutes;D_2__Clostridia;D_3__Eubacteriales;D_4__Peptostreptococcaceae;D_5__Peptoanaerobacter;D_6__Peptoanaerobacter.stomatis	0.999918895
4ffcf159c8874eb49b8a79087de68023	D_0__Bacteria;D_1__Spirochaetes;D_2__Spirochaetia;D_3__Spirochaetales;D_4__Treponemataceae;D_5__Treponema;D_6__Treponema.denticola	0.991459546
a33ac515f0c4618df345fb1e6abd45c2	D_0__Bacteria;D_1__Firmicutes;D_2__Negativicutes;D_3__Veillonellales;D_4__Veillonellaceae;D_5__Veillonella;D_6__Veillonella.rodentium	1
c3c7618d3bba85e8a25f88e5af1547f8	D_0__Bacteria;D_1__Bacteroidetes;D_2__Bacteroidia;D_3__Bacteroidales;D_4__Prevotellaceae;D_5__Prevotella;D_6__Prevotella.nanceiensis	0.827818724
1317444a3cbd6d614161a6cdfb377c7c	D_0__Bacteria;D_1__Bacteroidetes;D_2__Bacteroidia;D_3__Marinilabiliales;D_4__Marinilabiliaceae;D_5__Breznakibacter;D_6__Breznakibacter.xylanolyticus	0.999998118
7e873d85f53f384c5034c7a24ab87b6f	D_0__Bacteria;D_1__Fusobacteria;D_2__Fusobacteriia;D_3__Fusobacteriales;D_4__Leptotrichiaceae;D_5__Leptotrichia;D_6__Leptotrichia.buccalis	0.924612164
1152281b34442790503749bc1d6188b8	D_0__Bacteria;D_1__Fusobacteria;D_2__Fusobacteriia;D_3__Fusobacteriales;D_4__Fusobacteriaceae;D_5__Fusobacterium;D_6__Fusobacterium.nucleatum	1
d3cedd22c466c8e8ef427a1f6ff92228	D_0__Bacteria;D_1__Tenericutes;D_2__;D_3__Mycoplasmoidales;D_4__Metamycoplasmataceae;D_5__Metamycoplasma;D_6__Metamycoplasma.salivarium	1
30168cb1576b20e32662c94e5901f7ec	D_0__Bacteria;D_1__Fusobacteria;D_2__Fusobacteriia;D_3__Fusobacteriales;D_4__Fusobacteriaceae;D_5__Fusobacterium;D_6__Fusobacterium.nucleatum	1
cdec406beedcec0a92cb47a7b80b86aa	D_0__Bacteria;D_1__Bacteroidetes;D_2__Bacteroidia;D_3__Bacteroidales;D_4__Porphyromonadaceae;D_5__Porphyromonas;D_6__Porphyromonas.gingivalis	1
99adcf72d95bb27fdf4b9b87604d97c1	D_0__Bacteria;D_1__Spirochaetes;D_2__Spirochaetia;D_3__Spirochaetales;D_4__Treponemataceae;D_5__Treponema;D_6__Treponema.denticola	0.845634549
fc86d57658845ec0b526802acf4b4227	D_0__Bacteria;D_1__Actinobacteria;D_2__Actinomycetia;D_3__Micrococcales;D_4__Micrococcaceae;D_5__Rothia;D_6__Rothia.mucilaginosa	0.999999926
2b480bdfd4c2fe41e8b6956a906b46d4	D_0__Bacteria;D_1__Firmicutes;D_2__Bacilli;D_3__Lactobacillales;D_4__Lactobacillaceae;D_5__Ligilactobacillus;D_6__Ligilactobacillus.salivarius	0.999999381
7aaa67595bd7ec1fa7e1ba62ad0e0917	D_0__Bacteria;D_1__Fusobacteria;D_2__Fusobacteriia;D_3__Fusobacteriales;D_4__Leptotrichiaceae;D_5__Leptotrichia;D_6__Leptotrichia.wadei	1
ca12f48716ee1774114fe40bb22b4e07	D_0__Bacteria;D_1__Bacteroidetes;D_2__Bacteroidia;D_3__Bacteroidales;D_4__Prevotellaceae;D_5__Prevotella;D_6__Prevotella.nigrescens	0.995748924
3c210f4d7e81465f4e04936c512dcc3a	D_0__Bacteria;D_1__Tenericutes;D_2__Mollicutes;D_3__Mycoplasmatales;D_4__Mycoplasmataceae;D_5__Mycoplasmopsis;D_6__Mycoplasmopsis.lipophila	0.999999956
f03576c2e1cedd32d84b649eb0832e3b	D_0__Bacteria;D_1__Fusobacteria;D_2__Fusobacteriia;D_3__Fusobacteriales;D_4__Leptotrichiaceae;D_5__Leptotrichia;D_6__Leptotrichia.trevisanii	1
79fafdfcb90864b5f3b9f7239753354b	D_0__Bacteria;D_1__Bacteroidetes;D_2__Flavobacteriia;D_3__Flavobacteriales;D_4__Flavobacteriaceae;D_5__Capnocytophaga;D_6__Capnocytophaga.leadbetteri	0.996842092
83f0f2b3cf87d50d0fa898d35071d388	D_0__Bacteria;D_1__Spirochaetes;D_2__Spirochaetia;D_3__Spirochaetales;D_4__Treponemataceae;D_5__Treponema;D_6__Treponema.socranskii	1
33060ed3bc5d4fd921c00ca82aa5c3b3	D_0__Bacteria;D_1__Proteobacteria;D_2__Betaproteobacteria;D_3__Neisseriales;D_4__Neisseriaceae;D_5__Morococcus;D_6__Morococcus.cerebrosus	0.999997134
8e5c29b032aaaf3336fd3b91a7f6a2f2	D_0__Bacteria;D_1__Fusobacteria;D_2__Fusobacteriia;D_3__Fusobacteriales;D_4__Leptotrichiaceae;D_5__Leptotrichia;D_6__Leptotrichia.trevisanii	0.900053412
b0bb7b5268e7a12abf23b5da511ad3c4	D_0__Bacteria;D_1__Firmicutes;D_2__Clostridia;D_3__Eubacteriales;D_4__Peptostreptococcaceae;D_5__Peptoanaerobacter;D_6__Peptoanaerobacter.stomatis	0.999999381
8e0e6caf5e756705caa2f4241d570a39	D_0__Bacteria;D_1__Bacteroidetes;D_2__Bacteroidia;D_3__Bacteroidales;D_4__;D_5__;D_6__	0.99313506
065f71ac9f08fb65bbed9df4233998c6	D_0__Bacteria;D_1__Spirochaetes;D_2__Spirochaetia;D_3__Spirochaetales;D_4__Treponemataceae;D_5__Treponema;D_6__Treponema.medium	1
93ffb490c8f3ab102dd7347f2d106375	D_0__Bacteria;D_1__Firmicutes;D_2__Tissierellia;D_3__Tissierellales;D_4__Peptoniphilaceae;D_5__Parvimonas;D_6__Parvimonas.micra	1
003e77b3a83d2af95ba91bab22c4e942	D_0__Bacteria;D_1__Fusobacteria;D_2__Fusobacteriia;D_3__Fusobacteriales;D_4__Leptotrichiaceae;D_5__Leptotrichia;D_6__Leptotrichia.hofstadii	0.87327501
f436f6939e3dfda14aeb83fa71771058	D_0__Bacteria;D_1__Bacteroidetes;D_2__Bacteroidia;D_3__Bacteroidales;D_4__Prevotellaceae;D_5__Prevotella;D_6__Prevotella.intermedia	0.992279775
32a69e397787bde0b68c1dfbeb8eae0d	D_0__Bacteria;D_1__Bacteroidetes;D_2__Flavobacteriia;D_3__Flavobacteriales;D_4__Flavobacteriaceae;D_5__Capnocytophaga;D_6__Capnocytophaga.sputigena	0.992981955
02a95bee8106a60d5f5e3d22fe996a1b	D_0__Bacteria;D_1__Bacteroidetes;D_2__Bacteroidia;D_3__Bacteroidales;D_4__Prevotellaceae;D_5__Alloprevotella;D_6__Alloprevotella.rava	0.999563508
5caaf107a73acb70c054db088a422bca	D_0__Bacteria;D_1__Proteobacteria;D_2__Betaproteobacteria;D_3__Neisseriales;D_4__Neisseriaceae;D_5__Eikenella;D_6__Eikenella.corrodens	0.820881389
0dd83c1a891140571dc8b814d120f2bf	D_0__Bacteria;D_1__Firmicutes;D_2__Clostridia;D_3__Eubacteriales;D_4__Lachnospiraceae;D_5__Oribacterium;D_6__Oribacterium.sinus	0.845618534
0bdf2ce6c01b15b380d50663408d9cb5	D_0__Bacteria;D_1__Proteobacteria;D_2__Betaproteobacteria;D_3__Neisseriales;D_4__Neisseriaceae;D_5__Neisseria;D_6__Neisseria.mucosa	0.99999454
5239e6eb7cadb92418f205a44e9cdcce	D_0__Bacteria;D_1__Firmicutes;D_2__Negativicutes;D_3__Veillonellales;D_4__Veillonellaceae;D_5__Veillonella;D_6__Veillonella.dispar	1
766834947abd3f614a29948b902d69b0	D_0__Bacteria;D_1__Fusobacteria;D_2__Fusobacteriia;D_3__Fusobacteriales;D_4__Leptotrichiaceae;D_5__Leptotrichia;D_6__Leptotrichia.buccalis	1
c1df2bb12b49b2cfa1685f1e7d9bbde9	D_0__Bacteria;D_1__Proteobacteria;D_2__Betaproteobacteria;D_3__Neisseriales;D_4__Neisseriaceae;D_5__Neisseria;D_6__Neisseria.subflava	0.999999263
b2a385c8a761cc9ff179b4d261999a10	D_0__Bacteria;D_1__Fusobacteria;D_2__Fusobacteriia;D_3__Fusobacteriales;D_4__Leptotrichiaceae;D_5__Leptotrichia;D_6__Leptotrichia.wadei	1
5e821023524b1d3a0c51712ebe988634	D_0__Bacteria;D_1__Fusobacteria;D_2__Fusobacteriia;D_3__Fusobacteriales;D_4__Leptotrichiaceae;D_5__Leptotrichia;D_6__Leptotrichia.buccalis	0.86622087
744418c93cbd6b7d3c233728b04ea593	D_0__Bacteria;D_1__Bacteroidetes;D_2__Bacteroidia;D_3__Bacteroidales;D_4__Prevotellaceae;D_5__Alloprevotella;D_6__Alloprevotella.tannerae	0.984993383
5224edda82c42a67e3feddbcd7b8840a	D_0__Bacteria;D_1__Proteobacteria;D_2__Betaproteobacteria;D_3__Neisseriales;D_4__Neisseriaceae;D_5__Neisseria;D_6__Neisseria.perflava	0.999996959
d0758251bc0d38cb506b30411ea35429	D_0__Bacteria;D_1__Fusobacteria;D_2__Fusobacteriia;D_3__Fusobacteriales;D_4__Leptotrichiaceae;D_5__Leptotrichia;D_6__Leptotrichia.buccalis	0.977145434
ba4fe9debabf842488d83c5daad6ede4	D_0__Bacteria;D_1__Bacteroidetes;D_2__Bacteroidia;D_3__Bacteroidales;D_4__Porphyromonadaceae;D_5__Porphyromonas;D_6__Porphyromonas.catoniae	1
a70324ac9d4f1fd5d9cb56d14261dec2	NA	0.969819943
8d87a07b2b39db169fa7778de1122807	D_0__Bacteria;D_1__Firmicutes;D_2__Negativicutes;D_3__Selenomonadales;D_4__Selenomonadaceae;D_5__Selenomonas;D_6__Selenomonas.sputigena	0.975875052
31da9356e345e9f10f85516f02f7dfae	D_0__Bacteria;D_1__Firmicutes;D_2__Clostridia;D_3__Eubacteriales;D_4__Lachnospiraceae;D_5__Stomatobaculum;D_6__Stomatobaculum.longum	0.942489554
ab7fafcf7c06f72cc56cecdd04784a9e	D_0__Bacteria;D_1__Firmicutes;D_2__Clostridia;D_3__Eubacteriales;D_4__Peptostreptococcaceae;D_5__Filifactor;D_6__Filifactor.alocis	0.775742377
de1e79ff05735a3eb21b59e27188410c	D_0__Bacteria;D_1__Firmicutes;D_2__Clostridia;D_3__Eubacteriales;D_4__Lachnospiraceae;D_5__Catonella;D_6__Catonella.morbi	1
8adc2112a92e9ee46c6ad2b3affc5bdf	D_0__Bacteria;D_1__Spirochaetes;D_2__Spirochaetia;D_3__Spirochaetales;D_4__Treponemataceae;D_5__Treponema;D_6__Treponema.medium	0.910863402
743f264b9578fa2968262a0287e080ff	D_0__Bacteria;D_1__Spirochaetes;D_2__Spirochaetia;D_3__Spirochaetales;D_4__Treponemataceae;D_5__Treponema;D_6__Treponema.medium	0.798501657
4fee2b8b0747a3463d4d1e38bd0143b3	D_0__Bacteria;D_1__Firmicutes;D_2__Erysipelotrichia;D_3__Erysipelotrichales;D_4__Erysipelotrichaceae;D_5__Solobacterium;D_6__Solobacterium.moorei	0.782180986
e62a43956556ca640875d9e407235aa8	D_0__Bacteria;D_1__Fusobacteria;D_2__Fusobacteriia;D_3__Fusobacteriales;D_4__Leptotrichiaceae;D_5__Leptotrichia;D_6__Leptotrichia.buccalis	0.74107813
6ff9629d06272beea6c2255a92c6a7f9	D_0__Bacteria;D_1__Bacteroidetes;D_2__Bacteroidia;D_3__Bacteroidales;D_4__Prevotellaceae;D_5__Alloprevotella;D_6__Alloprevotella.tannerae	0.97681598
b405b1aea62cf07a7486bd7c2b2444e9	D_0__Bacteria;D_1__Bacteroidetes;D_2__Bacteroidia;D_3__Bacteroidales;D_4__Prevotellaceae;D_5__Alloprevotella;D_6__Alloprevotella.rava	0.759023591
14e61b2c1523a6a67df3d576d3c01fdc	D_0__Bacteria;D_1__Proteobacteria;D_2__Betaproteobacteria;D_3__Burkholderiales;D_4__Burkholderiaceae;D_5__Lautropia;D_6__Lautropia.mirabilis	0.89156685
e540da8f1e9b5d5a55934baeb6e0f005	D_0__Bacteria;D_1__Firmicutes;D_2__Negativicutes;D_3__Veillonellales;D_4__Veillonellaceae;D_5__Veillonella;D_6__Veillonella.denticariosi	1
4d8c94c7ba2332d578034e5548abb358	D_0__Bacteria;D_1__Firmicutes;D_2__Bacilli;D_3__Lactobacillales;D_4__Lactobacillaceae;D_5__Limosilactobacillus;D_6__Limosilactobacillus.fermentum	0.99999908
3c0ce4c1e3a9f271a9f340296b0d3d56	D_0__Bacteria;D_1__Fibrobacteres;D_2__;D_3__;D_4__;D_5__;D_6__	0.934904176
9836e6aeacaca8019774f1f918810d5d	D_0__Bacteria;D_1__Firmicutes;D_2__Erysipelotrichia;D_3__Erysipelotrichales;D_4__Erysipelotrichaceae;D_5__Solobacterium;D_6__Solobacterium.moorei	0.873138145
a0815efb11d0fe2bc5a7bdfaf62c4be6	D_0__Bacteria;D_1__Patescibacteria;D_2__Gracilibacteria;D_3__Absconditabacteriales (SR1);D_4__;D_5__;D_6__	0.994695113
5f303954d2a08bd13a7528a01b26d8bd	D_0__Bacteria;D_1__Spirochaetes;D_2__Spirochaetia;D_3__Spirochaetales;D_4__Treponemataceae;D_5__Treponema;D_6__Treponema.denticola	1
62a8824bb04bf40a7e4bcfa76ff7443a	D_0__Bacteria;D_1__Firmicutes;D_2__Negativicutes;D_3__Veillonellales;D_4__Veillonellaceae;D_5__Anaeroglobus;D_6__Anaeroglobus.geminatus	0.999990043
ea823351ce918d54e22c12ee117a5af0	D_0__Bacteria;D_1__Fusobacteria;D_2__Fusobacteriia;D_3__Fusobacteriales;D_4__Leptotrichiaceae;D_5__Leptotrichia;D_6__Leptotrichia.shahii	0.861733963
050406df3c38d070a4a3a8c812101284	D_0__Bacteria;D_1__Firmicutes;D_2__Clostridia;D_3__Eubacteriales;D_4__Eubacteriaceae;D_5__Eubacterium;D_6__Eubacterium.brachy	0.810574611
816a27d91bbd258df97c4cdc1a94f872	D_0__Bacteria;D_1__Proteobacteria;D_2__Gammaproteobacteria;D_3__Enterobacterales;D_4__Enterobacteriaceae;D_5__Klebsiella;D_6__Klebsiella.huaxiensis	0.988566129
517deb95ea6a8d1c741fcab12107e689	D_0__Bacteria;D_1__Firmicutes;D_2__Clostridia;D_3__Eubacteriales;D_4__Eubacteriales;D_5__Mogibacterium;D_6__Mogibacterium.neglectum	1
2dc23ab2573a9322dca639b446315a70	D_0__Bacteria;D_1__Bacteroidetes;D_2__Bacteroidia;D_3__Bacteroidales;D_4__Porphyromonadaceae;D_5__Porphyromonas;D_6__Porphyromonas.pasteri	1
e99abb7019e1e4f48199a720d7c0f721	D_0__Bacteria;D_1__Actinobacteria;D_2__Actinomycetia;D_3__Actinomycetales;D_4__Actinomycetaceae;D_5__Mobiluncus;D_6__Mobiluncus.mulieris	0.992762914
508e51a7e8053b6f0b8b570c832fdffe	D_0__Bacteria;D_1__Bacteroidetes;D_2__Bacteroidia;D_3__Bacteroidales;D_4__Prevotellaceae;D_5__Prevotella;D_6__Prevotella.intermedia	1
6c2216dc2324559ef5f1a8fa78da2133	D_0__Bacteria;D_1__Firmicutes;D_2__Clostridia;D_3__Eubacteriales;D_4__Lachnospiraceae;D_5__Catonella;D_6__Catonella.morbi	0.893099547
d826fd17e4fab488d9681f999e0dac24	D_0__Bacteria;D_1__Firmicutes;D_2__Bacilli;D_3__Lactobacillales;D_4__Carnobacteriaceae;D_5__Granulicatella;D_6__Granulicatella.adiacens	0.78131667
1cad6a49c6b40f2e3497a2796d8a3f1c	D_0__Bacteria;D_1__Firmicutes;D_2__Tissierellia;D_3__Tissierellales;D_4__Peptoniphilaceae;D_5__Citroniella;D_6__Citroniella.saccharovorans	0.828032326
37e783541d8270c9329ce720d8331512	D_0__Bacteria;D_1__Actinobacteria;D_2__Actinomycetia;D_3__Actinomycetales;D_4__Actinomycetaceae;D_5__Actinomyces;D_6__Actinomyces.oris	1
734dd85f01e10efcb77d3449f70457dc	D_0__Bacteria;D_1__Proteobacteria;D_2__Gammaproteobacteria;D_3__Moraxellales;D_4__Moraxellaceae;D_5__Acinetobacter;D_6__Acinetobacter.baumannii	1
d4de7ed11c9cc8c3926c3db11d30c97a	D_0__Bacteria;D_1__Fusobacteria;D_2__Fusobacteriia;D_3__Fusobacteriales;D_4__Fusobacteriaceae;D_5__Fusobacterium;D_6__Fusobacterium.nucleatum	1
ff92b5d05b752996d5d62261ed0c0173	D_0__Bacteria;D_1__Fibrobacteres;D_2__;D_3__;D_4__;D_5__;D_6__	0.995360263
eb6a4d0dc08cc291663f8e7191df17df	D_0__Bacteria;D_1__Bacteroidetes;D_2__Bacteroidia;D_3__Bacteroidales;D_4__Bacteroidaceae;D_5__Bacteroides;D_6__Bacteroides.heparinolyticus	0.999202215
4c54ddf67182ab05452c821d65b4bea7	D_0__Bacteria;D_1__Bacteroidetes;D_2__Flavobacteriia;D_3__Flavobacteriales;D_4__Flavobacteriaceae;D_5__Capnocytophaga;D_6__Capnocytophaga.sputigena	0.89328423
f6afdf467001201e9ad0942031072a2b	D_0__Bacteria;D_1__Fusobacteria;D_2__Fusobacteriia;D_3__Fusobacteriales;D_4__Fusobacteriaceae;D_5__Fusobacterium;D_6__Fusobacterium.nucleatum	1
fb29716bd4e1f602db643f33333d13f7	D_0__Bacteria;D_1__Firmicutes;D_2__Clostridia;D_3__Eubacteriales;D_4__Eubacteriaceae;D_5__Eubacterium;D_6__Eubacterium.sulci	0.944949348
35a4acece72a76d7e5474431d5105106	D_0__Bacteria;D_1__Actinobacteria;D_2__Actinomycetia;D_3__Actinomycetales;D_4__Actinomycetaceae;D_5__Actinomyces;D_6__Actinomyces.oris	1
ce31d43b4daa02c7c1ceb13f7219426d	D_0__Bacteria;D_1__Firmicutes;D_2__Clostridia;D_3__Eubacteriales;D_4__Lachnospiraceae;D_5__Lachnoanaerobaculum;D_6__Lachnoanaerobaculum.gingivalis	0.999998008
57f6cec28eb2832360c2835678f30fbb	D_0__Bacteria;D_1__Proteobacteria;D_2__Betaproteobacteria;D_3__Neisseriales;D_4__Neisseriaceae;D_5__Snodgrassella;D_6__Snodgrassella.alvi	0.999646192
f0cb0022b3aaf23b4481407bca12d639	D_0__Bacteria;D_1__Fusobacteria;D_2__Fusobacteriia;D_3__Fusobacteriales;D_4__Fusobacteriaceae;D_5__Fusobacterium;D_6__Fusobacterium.nucleatum	1
e5944afd1dc39fe0c43f907049fd6ac4	D_0__Bacteria;D_1__Firmicutes;D_2__Clostridia;D_3__Eubacteriales;D_4__Peptococcaceae;D_5__Peptococcus;D_6__Peptococcus.simiae	0.728298824
f8f1278644e3ffd8366196cd3ea86916	D_0__Bacteria;D_1__Proteobacteria;D_2__Gammaproteobacteria;D_3__Pasteurellales;D_4__Pasteurellaceae;D_5__Aggregatibacter;D_6__Aggregatibacter.segnis	0.850010311
aa4b83d3fc8c211b01308dd6446fec16	D_0__Bacteria;D_1__Bacteroidetes;D_2__Bacteroidia;D_3__Bacteroidales;D_4__Prevotellaceae;D_5__Prevotella;D_6__Prevotella.melaninogenica	0.818720098
d8cadf6cf2b16b98e46328e2f3c3dad8	D_0__Bacteria;D_1__Proteobacteria;D_2__Gammaproteobacteria;D_3__Pasteurellales;D_4__Pasteurellaceae;D_5__Haemophilus;D_6__Haemophilus.seminalis	0.781282574
489c72335900c23bdfd853b4cd9fdf43	D_0__Bacteria;D_1__Proteobacteria;D_2__Betaproteobacteria;D_3__Neisseriales;D_4__Neisseriaceae;D_5__Kingella;D_6__Kingella.oralis	0.993926359
7b2af551ba90174e6a8d9c27402edf80	D_0__Bacteria;D_1__Bacteroidetes;D_2__Bacteroidia;D_3__Marinilabiliales;D_4__Marinilabiliaceae;D_5__Breznakibacter;D_6__Breznakibacter.xylanolyticus	0.999995944
f89f8e94b05afc2391cacfd1f2e1e548	D_0__Bacteria;D_1__Bacteroidetes;D_2__Bacteroidia;D_3__Bacteroidales;D_4__Prevotellaceae;D_5__Prevotella;D_6__Prevotella.loescheii	0.99982345
379a152e656c8a0db4eefd2de5b9e2be	D_0__Bacteria;D_1__Firmicutes;D_2__Clostridia;D_3__Eubacteriales;D_4__Peptostreptococcaceae;D_5__Peptoanaerobacter;D_6__Peptoanaerobacter.stomatis	0.987945241
dd72643b85ca8208f03e320fa6b2a9ed	D_0__Bacteria;D_1__Bacteroidetes;D_2__Bacteroidia;D_3__Bacteroidales;D_4__Porphyromonadaceae;D_5__Porphyromonas;D_6__Porphyromonas.endodontalis	1
5669a63ca26c598412bb835169e58ee3	D_0__Bacteria;D_1__Firmicutes;D_2__Clostridia;D_3__Eubacteriales;D_4__Peptococcaceae;D_5__Peptococcus;D_6__Peptococcus.simiae	1
5385f78413d9b08040d39d7102344d93	D_0__Bacteria;D_1__Bacteroidetes;D_2__Flavobacteriia;D_3__Flavobacteriales;D_4__Flavobacteriaceae;D_5__Capnocytophaga;D_6__Capnocytophaga.gingivalis	0.999926106
1837d0c176d9934daebdb571fddd8354	D_0__Bacteria;D_1__Firmicutes;D_2__Bacilli;D_3__Lactobacillales;D_4__Streptococcaceae;D_5__Streptococcus;D_6__Streptococcus.mutans	1
24324b644468e324fe7752537549a48d	D_0__Bacteria;D_1__Proteobacteria;D_2__Gammaproteobacteria;D_3__Enterobacterales;D_4__Enterobacteriaceae;D_5__Klebsiella;D_6__Klebsiella.pneumoniae	0.989581808
e3c031e17c8fe92df173fe4fc0cb9ae9	D_0__Bacteria;D_1__Bacteroidetes;D_2__Bacteroidia;D_3__Bacteroidales;D_4__;D_5__;D_6__	0.968377854
f42d1c324c2a694b5308242224ef65b9	D_0__Bacteria;D_1__Fusobacteria;D_2__Fusobacteriia;D_3__Fusobacteriales;D_4__Leptotrichiaceae;D_5__Leptotrichia;D_6__Leptotrichia.buccalis	0.99989554
e8ac338482024268c8f21ce150896594	D_0__Bacteria;D_1__Bacteroidetes;D_2__Bacteroidia;D_3__Bacteroidales;D_4__Bacteroidaceae;D_5__Phocaeicola;D_6__Phocaeicola.abscessus	0.838905923
8c513e21601a34738189dc9a55e7d97f	D_0__Bacteria;D_1__Proteobacteria;D_2__Betaproteobacteria;D_3__Neisseriales;D_4__Neisseriaceae;D_5__Kingella;D_6__Kingella.oralis	0.966135877
6c0cfc1bdace99e49d39493853c6714a	D_0__Bacteria;D_1__Bacteroidetes;D_2__Bacteroidia;D_3__Marinilabiliales;D_4__Marinilabiliaceae;D_5__Breznakibacter;D_6__Breznakibacter.xylanolyticus	0.999989526
931e6653a98cf4ca2af5c2164fe004d8	D_0__Bacteria;D_1__Bacteroidetes;D_2__Bacteroidia;D_3__Bacteroidales;D_4__Prevotellaceae;D_5__Alloprevotella;D_6__Alloprevotella.tannerae	0.971183924
31bc817ee4ba29a366563edfb9c5cf3a	D_0__Bacteria;D_1__Proteobacteria;D_2__Gammaproteobacteria;D_3__Enterobacterales;D_4__Yersiniaceae;D_5__Serratia;D_6__Serratia.marcescens	0.999101522
48ccc1d3f5fe1c5f9e27d0cd42a40bc1	D_0__Bacteria;D_1__Spirochaetes;D_2__Spirochaetia;D_3__Spirochaetales;D_4__Treponemataceae;D_5__Treponema;D_6__Treponema.medium	0.751452854
cedcc2d0ca4a37708ffe3efb26ca106c	D_0__Bacteria;D_1__Bacteroidetes;D_2__Bacteroidia;D_3__Bacteroidales;D_4__Prevotellaceae;D_5__Prevotella;D_6__Prevotella.pallens	0.971371487
a6ac7aacd9da4fe3b3cae0730d9a0234	D_0__Bacteria;D_1__Fusobacteria;D_2__Fusobacteriia;D_3__Fusobacteriales;D_4__Fusobacteriaceae;D_5__Fusobacterium;D_6__Fusobacterium.nucleatum	1
058ae70062442645920447360fc3a122	D_0__Bacteria;D_1__Firmicutes;D_2__Clostridia;D_3__Eubacteriales;D_4__Lachnospiraceae;D_5__Butyrivibrio;D_6__Butyrivibrio.proteoclasticus	0.999951829
3c77699fab03088eb1c44a6b154a6a8d	D_0__Bacteria;D_1__Bacteroidetes;D_2__Bacteroidia;D_3__Bacteroidales;D_4__Prevotellaceae;D_5__Prevotella;D_6__Prevotella.pallens	0.98028879
7e14c5d8dec81181c4a1a31305095623	D_0__Bacteria;D_1__Bacteroidetes;D_2__Bacteroidia;D_3__Bacteroidales;D_4__Tannerellaceae;D_5__Tannerella;D_6__Tannerella.serpentiformis	0.794734034
87dcebf8f04cdaeab6c6cc7c5fe61121	D_0__Bacteria;D_1__Fusobacteria;D_2__Fusobacteriia;D_3__Fusobacteriales;D_4__Leptotrichiaceae;D_5__Leptotrichia;D_6__Leptotrichia.buccalis	0.99990328
200ecbff2e7af753e3d736b837b486db	D_0__Bacteria;D_1__Bacteroidetes;D_2__Bacteroidia;D_3__Bacteroidales;D_4__Prevotellaceae;D_5__Prevotella;D_6__Prevotella.pallens	0.987112639
b134f2d77275422d3bc1b60d0f0f23c1	D_0__Bacteria;D_1__Bacteroidetes;D_2__Bacteroidia;D_3__Bacteroidales;D_4__Prevotellaceae;D_5__Prevotella;D_6__Prevotella.vespertina	0.999999894
42cb1a145d5871ce13065a619775cab6	D_0__Bacteria;D_1__Proteobacteria;D_2__Epsilonproteobacteria;D_3__Campylobacterales;D_4__Campylobacteraceae;D_5__Campylobacter;D_6__Campylobacter.gracilis	0.993368624
dcdc1bccbd37e929e0b23cf3bf9845e9	D_0__Bacteria;D_1__Bacteroidetes;D_2__Bacteroidia;D_3__Bacteroidales;D_4__Prevotellaceae;D_5__Prevotella;D_6__Prevotella.timonensis	0.999999962
3a4c5841cb76dc208f1ec92e54cdb367	D_0__Bacteria;D_1__Bacteroidetes;D_2__Bacteroidia;D_3__Bacteroidales;D_4__Prevotellaceae;D_5__Prevotella;D_6__Prevotella.vespertina	0.99999979
e50969dc6f0126d5c05663f1fde79453	D_0__Bacteria;D_1__Firmicutes;D_2__Clostridia;D_3__Eubacteriales;D_4__Lachnospiraceae;D_5__Tyzzerella;D_6__Tyzzerella.colinum	0.992272884
fa71f13c5defa1396e61c9db268386f2	D_0__Bacteria;D_1__Firmicutes;D_2__Clostridia;D_3__Eubacteriales;D_4__Lachnospiraceae;D_5__Catonella;D_6__Catonella.morbi	0.767840126
810bd9bff2a3a4aed4660b1bd863092e	D_0__Bacteria;D_1__Bacteroidetes;D_2__Bacteroidia;D_3__Bacteroidales;D_4__Prevotellaceae;D_5__Prevotella;D_6__Prevotella.loescheii	0.999953377
b809daa99460fe8aa8dcc9182d6eaf02	D_0__Bacteria;D_1__Fusobacteria;D_2__Fusobacteriia;D_3__Fusobacteriales;D_4__Fusobacteriaceae;D_5__Fusobacterium;D_6__Fusobacterium.nucleatum	1
b5e9589acda988d78026b96c24b4c6fe	D_0__Bacteria;D_1__Actinobacteria;D_2__Coriobacteriia;D_3__Coriobacteriales;D_4__Atopobiaceae;D_5__Lancefieldella;D_6__Lancefieldella.parvula	0.999820815
81b48bf83f59e04a298958458219e280	D_0__Bacteria;D_1__Firmicutes;D_2__Tissierellia;D_3__Tissierellales;D_4__Peptoniphilaceae;D_5__Parvimonas;D_6__Parvimonas.micra	1
03aa9975f92688892870009dce14642a	D_0__Bacteria;D_1__Bacteroidetes;D_2__Bacteroidia;D_3__Bacteroidales;D_4__Prevotellaceae;D_5__Prevotella;D_6__Prevotella.intermedia	0.905492835
00ebe6aa8a3ada422fc8b470d2bda391	D_0__Bacteria;D_1__Proteobacteria;D_2__Betaproteobacteria;D_3__Neisseriales;D_4__Neisseriaceae;D_5__Snodgrassella;D_6__Snodgrassella.alvi	0.998138102
70adcc1c04b5d3ec17654f29bda007ca	D_0__Bacteria;D_1__Firmicutes;D_2__Bacilli;D_3__Lactobacillales;D_4__Aerococcaceae;D_5__Abiotrophia;D_6__Abiotrophia.defectiva	0.990692895
845954a9086d53d7993b092f560b4fcc	D_0__Bacteria;D_1__Actinobacteria;D_2__Actinomycetia;D_3__Actinomycetales;D_4__Actinomycetaceae;D_5__Schaalia;D_6__Schaalia.odontolytica	0.926570103
82a6c939f7778bf3fedbac72aebfd168	D_0__Bacteria;D_1__Actinobacteria;D_2__Actinomycetia;D_3__Bifidobacteriales;D_4__Bifidobacteriaceae;D_5__Bifidobacterium;D_6__Bifidobacterium.dentium	0.999999979
caae1e43e7b7ca775ea51ea6d29cc766	D_0__Bacteria;D_1__Patescibacteria;D_2__Gracilibacteria;D_3__Absconditabacteriales (SR1);D_4__;D_5__;D_6__	0.98835752
24436bf8282c68570a9253a22f3b8782	D_0__Bacteria;D_1__Firmicutes;D_2__Negativicutes;D_3__Selenomonadales;D_4__Selenomonadaceae;D_5__Selenomonas;D_6__Selenomonas.dianae	0.999995363
21deaf66d62293a9312b88904e9ecc57	D_0__Bacteria;D_1__Fusobacteria;D_2__Fusobacteriia;D_3__Fusobacteriales;D_4__Fusobacteriaceae;D_5__Fusobacterium;D_6__Fusobacterium.nucleatum	1
239e0064b3416f95fe3a976e082269e9	D_0__Bacteria;D_1__Fusobacteria;D_2__Fusobacteriia;D_3__Fusobacteriales;D_4__Leptotrichiaceae;D_5__Leptotrichia;D_6__Leptotrichia.buccalis	0.890973846
f9a6372b019959f041ff03b1110d5a95	D_0__Bacteria;D_1__Spirochaetes;D_2__Spirochaetia;D_3__Spirochaetales;D_4__Treponemataceae;D_5__Treponema;D_6__Treponema.lecithinolyticum	0.99999932
c971f866ef92f6a6290fe0dad482fffe	D_0__Bacteria;D_1__Actinobacteria;D_2__Actinomycetia;D_3__Micrococcales;D_4__Micrococcaceae;D_5__Rothia;D_6__Rothia.aeria	0.862160484
dd6477cdc84a894fa5f8a7d079f6034b	D_0__Bacteria;D_1__Spirochaetes;D_2__Spirochaetia;D_3__Spirochaetales;D_4__Treponemataceae;D_5__Treponema;D_6__Treponema.denticola	0.999851256
1b2562534536f101ea776def81008189	D_0__Bacteria;D_1__Bacteroidetes;D_2__Bacteroidia;D_3__Bacteroidales;D_4__Prevotellaceae;D_5__Prevotella;D_6__Prevotella.jejuni	0.995714551
cb31b9eb1da97ea474abace6d1bd0067	D_0__Bacteria;D_1__Bacteroidetes;D_2__Bacteroidia;D_3__Marinilabiliales;D_4__Marinilabiliaceae;D_5__Breznakibacter;D_6__Breznakibacter.xylanolyticus	0.999984534
d4f92f4752c02f5dac4b2f01597175d7	D_0__Bacteria;D_1__Fusobacteria;D_2__Fusobacteriia;D_3__Fusobacteriales;D_4__Leptotrichiaceae;D_5__Leptotrichia;D_6__Leptotrichia.buccalis	1
42836fba85ef343c56c2626317c837a0	D_0__Bacteria;D_1__Bacteroidetes;D_2__Bacteroidia;D_3__Bacteroidales;D_4__Prevotellaceae;D_5__Prevotella;D_6__Prevotella.intermedia	0.924598914
cd5f9e41a7066d8b4a5f9786bdac8da8	D_0__Bacteria;D_1__Fusobacteria;D_2__Fusobacteriia;D_3__Fusobacteriales;D_4__Fusobacteriaceae;D_5__Fusobacterium;D_6__Fusobacterium.periodonticum	1
b733a613ed030c7f38b4e476034199c0	D_0__Bacteria;D_1__Firmicutes;D_2__Bacilli;D_3__Lactobacillales;D_4__Streptococcaceae;D_5__Streptococcus;D_6__Streptococcus.agalactiae	1
0feb923e88ed0e0b1daea33e296b2612	D_0__Bacteria;D_1__Fusobacteria;D_2__Fusobacteriia;D_3__Fusobacteriales;D_4__Fusobacteriaceae;D_5__Fusobacterium;D_6__Fusobacterium.nucleatum	1
064d2ccc89b8edd8bc2f4b70e8e6da9b	D_0__Bacteria;D_1__Actinobacteria;D_2__Actinomycetia;D_3__Actinomycetales;D_4__Actinomycetaceae;D_5__Schaalia;D_6__Schaalia.odontolytica	0.928637478
ff6d39ca229eb688f523a9dfd73575f6	D_0__Bacteria;D_1__Bacteroidetes;D_2__Flavobacteriia;D_3__Flavobacteriales;D_4__Flavobacteriaceae;D_5__Capnocytophaga;D_6__Capnocytophaga.endodontalis	0.979898724
66f351878429580f36060c4d1edd5a70	D_0__Bacteria;D_1__Actinobacteria;D_2__Actinomycetia;D_3__Bifidobacteriales;D_4__Bifidobacteriaceae;D_5__Bifidobacterium;D_6__Bifidobacterium.dentium	0.999999998
3e0454948f02f120b6045ab35b961edf	D_0__Bacteria;D_1__Fusobacteria;D_2__Fusobacteriia;D_3__Fusobacteriales;D_4__Fusobacteriaceae;D_5__Fusobacterium;D_6__Fusobacterium.nucleatum	1
f4dee97b1c555e2786dda1186dcd81a8	NA	0.947475175
396076a62eabea0683eb75d605a0e0a5	D_0__Bacteria;D_1__Firmicutes;D_2__Negativicutes;D_3__Selenomonadales;D_4__Selenomonadaceae;D_5__Selenomonas;D_6__Selenomonas.sputigena	0.999999999
30ed5ceae626674728bae6aab9737f9a	D_0__Bacteria;D_1__Bacteroidetes;D_2__Bacteroidia;D_3__Bacteroidales;D_4__Prevotellaceae;D_5__Prevotella;D_6__Prevotella.ihumii	0.99997407
97823e611e71833cb0342cac340d15df	D_0__Bacteria;D_1__Firmicutes;D_2__Bacilli;D_3__Lactobacillales;D_4__Lactobacillaceae;D_5__Limosilactobacillus;D_6__Limosilactobacillus.vaginalis	0.93859464
aedfdd131cecb07575d1a58d84c6bd29	D_0__Bacteria;D_1__Spirochaetes;D_2__Spirochaetia;D_3__Spirochaetales;D_4__Treponemataceae;D_5__Treponema;D_6__Treponema.amylovorum	0.999979042
6a336788de274295b8424b05253eb96a	D_0__Bacteria;D_1__Firmicutes;D_2__Clostridia;D_3__Eubacteriales;D_4__Lachnospiraceae;D_5__Oribacterium;D_6__Oribacterium.asaccharolyticum	0.931822314
d654b10c1394462e86b51ef3fe92eabf	D_0__Bacteria;D_1__Fusobacteria;D_2__Fusobacteriia;D_3__Fusobacteriales;D_4__Leptotrichiaceae;D_5__Sneathia;D_6__Sneathia.sanguinegens	0.99999479
c58722dd9fe55403b79916e40372a75f	D_0__Bacteria;D_1__Bacteroidetes;D_2__Bacteroidia;D_3__Bacteroidales;D_4__Prevotellaceae;D_5__Alloprevotella;D_6__Alloprevotella.rava	0.957151278
b17b12b896f7726cf27a34faabdf6c18	D_0__Bacteria;D_1__Bacteroidetes;D_2__Bacteroidia;D_3__Bacteroidales;D_4__Prevotellaceae;D_5__Alloprevotella;D_6__Alloprevotella.rava	1
ef597a1014da2be0b8fa52c0d573179e	D_0__Bacteria;D_1__Fusobacteria;D_2__Fusobacteriia;D_3__Fusobacteriales;D_4__Fusobacteriaceae;D_5__Fusobacterium;D_6__Fusobacterium.periodonticum	0.940843772
3fe3549ac282e0e4111b4b4d17ad6007	D_0__Bacteria;D_1__Bacteroidetes;D_2__Bacteroidia;D_3__Marinilabiliales;D_4__Marinilabiliaceae;D_5__Breznakibacter;D_6__Breznakibacter.xylanolyticus	0.999998409
8bbfe872ee7a3afebc7f5feb404043b6	D_0__Bacteria;D_1__Fusobacteria;D_2__Fusobacteriia;D_3__Fusobacteriales;D_4__Leptotrichiaceae;D_5__Leptotrichia;D_6__Leptotrichia.wadei	1
e0701db544acf8aa4c2ea29118d37e05	D_0__Bacteria;D_1__Fusobacteria;D_2__Fusobacteriia;D_3__Fusobacteriales;D_4__Fusobacteriaceae;D_5__Fusobacterium;D_6__Fusobacterium.nucleatum	1
f29ec527a0d6ef08b49fbf42130c70a0	D_0__Bacteria;D_1__Bacteroidetes;D_2__Flavobacteriia;D_3__Flavobacteriales;D_4__Flavobacteriaceae;D_5__Capnocytophaga;D_6__Capnocytophaga.sputigena	0.973099299
ee6264a0e038f42f462768bc9807d97d	D_0__Bacteria;D_1__Bacteroidetes;D_2__Bacteroidia;D_3__Bacteroidales;D_4__Porphyromonadaceae;D_5__;D_6__	0.995488031
8883e6ccb6a02788c64e522d03056d59	D_0__Bacteria;D_1__Bacteroidetes;D_2__Bacteroidia;D_3__Bacteroidales;D_4__Prevotellaceae;D_5__Prevotella;D_6__Prevotella.bivia	1
73aba1f0c343949b42f3076dc026be3e	D_0__Bacteria;D_1__Firmicutes;D_2__Clostridia;D_3__Eubacteriales;D_4__Eubacteriaceae;D_5__Eubacterium;D_6__Eubacterium.nodatum	0.98662349
664e56d0a4c8d95a366f172d37da0ea2	D_0__Bacteria;D_1__Fusobacteria;D_2__Fusobacteriia;D_3__Fusobacteriales;D_4__Leptotrichiaceae;D_5__Leptotrichia;D_6__Leptotrichia.buccalis	1
ee2c6946a304f0554dd42bbe3373fc8f	D_0__Bacteria;D_1__Firmicutes;D_2__Clostridia;D_3__Eubacteriales;D_4__Lachnospiraceae;D_5__;D_6__	0.999999999
5d9428c6c820a32a71180643a39c7e74	D_0__Bacteria;D_1__Actinobacteria;D_2__Actinomycetia;D_3__Micrococcales;D_4__Micrococcaceae;D_5__Rothia;D_6__Rothia.mucilaginosa	0.768189786
c4d6c0d09fe6d38b803a600613e1fd8e	D_0__Bacteria;D_1__Spirochaetes;D_2__Spirochaetia;D_3__Spirochaetales;D_4__Treponemataceae;D_5__Treponema;D_6__Treponema.amylovorum	0.999181738
dcd68dbdcb797741972e65607bb85aab	D_0__Bacteria;D_1__Firmicutes;D_2__Negativicutes;D_3__Selenomonadales;D_4__Selenomonadaceae;D_5__Selenomonas;D_6__Selenomonas.sputigena	0.999999994
a4ecc91c5d42b40afe43973ca771ff77	D_0__Bacteria;D_1__Bacteroidetes;D_2__Flavobacteriia;D_3__Flavobacteriales;D_4__Weeksellaceae;D_5__Kaistella;D_6__Kaistella.treverensis	0.977675806
7cf3fc77edad3e20973d2bcfb7604e3b	D_0__Bacteria;D_1__Bacteroidetes;D_2__Bacteroidia;D_3__Bacteroidales;D_4__Porphyromonadaceae;D_5__Porphyromonas;D_6__Porphyromonas.pasteri	1
464180b122f2f5403c90955b365a1b7c	D_0__Bacteria;D_1__Bacteroidetes;D_2__Bacteroidia;D_3__Bacteroidales;D_4__Prevotellaceae;D_5__Prevotella;D_6__Prevotella.intermedia	1
106e9189df99011692eddac968d5159e	D_0__Bacteria;D_1__Firmicutes;D_2__Clostridia;D_3__Eubacteriales;D_4__Lachnospiraceae;D_5__Johnsonella;D_6__Johnsonella.ignava	0.91591021
001c431749fbba6080cb279f8b19eb76	D_0__Bacteria;D_1__Firmicutes;D_2__Negativicutes;D_3__Veillonellales;D_4__Veillonellaceae;D_5__Veillonella;D_6__Veillonella.rodentium	0.888216264
a95ef0b2b0e53be7868b805c9e6d53e3	D_0__Bacteria;D_1__Bacteroidetes;D_2__Flavobacteriia;D_3__Flavobacteriales;D_4__Flavobacteriaceae;D_5__Capnocytophaga;D_6__Capnocytophaga.leadbetteri	0.984971822
ca28d6e7c9a6dbd31261f54a8f87fa5a	D_0__Bacteria;D_1__Bacteroidetes;D_2__Bacteroidia;D_3__Bacteroidales;D_4__Porphyromonadaceae;D_5__Porphyromonas;D_6__Porphyromonas.endodontalis	0.731092947
9e6c0e45fc844f9be5c1ed36245b12d9	D_0__Bacteria;D_1__Spirochaetes;D_2__Spirochaetia;D_3__Spirochaetales;D_4__Treponemataceae;D_5__Treponema;D_6__Treponema.medium	0.800521462
16ab764598f54444ed82b86b374534bc	D_0__Bacteria;D_1__Proteobacteria;D_2__Gammaproteobacteria;D_3__Pasteurellales;D_4__Pasteurellaceae;D_5__Haemophilus;D_6__Haemophilus.seminalis	0.934561754
cefb31463cf3145f182181a65c566fe1	D_0__Bacteria;D_1__Bacteroidetes;D_2__Flavobacteriia;D_3__Flavobacteriales;D_4__Flavobacteriaceae;D_5__Capnocytophaga;D_6__Capnocytophaga.endodontalis	0.982282598
e8aab7d0bfdae0b1308cbe2434089d02	D_0__Bacteria;D_1__Firmicutes;D_2__Negativicutes;D_3__Veillonellales;D_4__Veillonellaceae;D_5__Megasphaera;D_6__Megasphaera.micronuciformis	0.999956777
b03bdc74564b029dfa359a34b53c6737	D_0__Bacteria;D_1__Fusobacteria;D_2__Fusobacteriia;D_3__Fusobacteriales;D_4__Leptotrichiaceae;D_5__Leptotrichia;D_6__Leptotrichia.wadei	1
e02e198633f3072079c805dfc1247021	D_0__Bacteria;D_1__Firmicutes;D_2__Clostridia;D_3__Eubacteriales;D_4__Lachnospiraceae;D_5__Lachnoclostridium;D_6__Lachnoclostridium.sp.	0.785922238
a4dbbb99b74d564b1f72c9c02ef2ea10	D_0__Bacteria;D_1__Firmicutes;D_2__Bacilli;D_3__Lactobacillales;D_4__Carnobacteriaceae;D_5__Granulicatella;D_6__Granulicatella.elegans	0.999999999
d6770d1e726b5c309e3b8cfe38633e61	D_0__Bacteria;D_1__Bacteroidetes;D_2__Bacteroidia;D_3__Bacteroidales;D_4__Prevotellaceae;D_5__Prevotella;D_6__Prevotella.veroralis	0.946468348
02152db2758c5a77b1f8f9f894850cf2	D_0__Bacteria;D_1__Tenericutes;D_2__Mollicutes;D_3__Mycoplasmatales;D_4__Mycoplasmataceae;D_5__Mycoplasmopsis;D_6__Mycoplasmopsis.lipophila	0.999999995
ce8bb0cf7be7e9503ea106807b41b296	D_0__Bacteria;D_1__Proteobacteria;D_2__Epsilonproteobacteria;D_3__Campylobacterales;D_4__Campylobacteraceae;D_5__Campylobacter;D_6__Campylobacter.ureolyticus	0.762864396
7a5afb605fefa0ac41959ec3cd01a1f3	D_0__Bacteria;D_1__Bacteroidetes;D_2__Sphingobacteriia;D_3__Sphingobacteriales;D_4__Sphingobacteriaceae;D_5__Olivibacter;D_6__Olivibacter.jilunii	0.999999223
793e2516394c891ce290300082ef577b	D_0__Bacteria;D_1__Fusobacteria;D_2__Fusobacteriia;D_3__Fusobacteriales;D_4__Leptotrichiaceae;D_5__Leptotrichia;D_6__Leptotrichia.wadei	1
d9725e4540eb920440a60d62c4b47530	D_0__Bacteria;D_1__Fusobacteria;D_2__Fusobacteriia;D_3__Fusobacteriales;D_4__Fusobacteriaceae;D_5__Fusobacterium;D_6__Fusobacterium.nucleatum	1
e67bb72be597998dde577752c02ec230	D_0__Bacteria;D_1__Proteobacteria;D_2__Betaproteobacteria;D_3__Neisseriales;D_4__Neisseriaceae;D_5__Neisseria;D_6__Neisseria.elongata	0.763081127
4f40bc886ada913779fd507fd1f7873a	D_0__Bacteria;D_1__Proteobacteria;D_2__Betaproteobacteria;D_3__Neisseriales;D_4__Neisseriaceae;D_5__Kingella;D_6__Kingella.denitrificans	1
0e5341b02d7433c491def366fc1abc5b	D_0__Bacteria;D_1__Bacteroidetes;D_2__Bacteroidia;D_3__Bacteroidales;D_4__Prevotellaceae;D_5__Prevotella;D_6__Prevotella.salivae	0.903257066
510e3e0b02f12da47f0edbe3e5ffa2d1	D_0__Bacteria;D_1__Firmicutes;D_2__Tissierellia;D_3__Tissierellales;D_4__Peptoniphilaceae;D_5__Citroniella;D_6__Citroniella.saccharovorans	0.828308591
74a1666eb102cd17c22028f87467e2e4	D_0__Bacteria;D_1__Firmicutes;D_2__Clostridia;D_3__Eubacteriales;D_4__Peptostreptococcaceae;D_5__Peptoanaerobacter;D_6__Peptoanaerobacter.yurli	0.978094235
e76034bb7937d2b3fbe6ca8ac11e1d29	D_0__Bacteria;D_1__Fusobacteria;D_2__Fusobacteriia;D_3__Fusobacteriales;D_4__Fusobacteriaceae;D_5__Fusobacterium;D_6__Fusobacterium.nucleatum	1
5c9765ca14578e443e14b8360579ca15	D_0__Bacteria;D_1__Proteobacteria;D_2__Gammaproteobacteria;D_3__Enterobacterales;D_4__Enterobacteriaceae;D_5__Kluyvera;D_6__Kluyvera.cryocrescens	0.9966327
44ecb91aa922c036b5b7c4280c560565	D_0__Bacteria;D_1__Fusobacteria;D_2__Fusobacteriia;D_3__Fusobacteriales;D_4__Fusobacteriaceae;D_5__Fusobacterium;D_6__Fusobacterium.nucleatum	1
1e23a12b1142131af3cc86b781bfba93	NA	0.973716188
d717014059d817d1e0f895d8630fd13a	D_0__Bacteria;D_1__Fusobacteria;D_2__Fusobacteriia;D_3__Fusobacteriales;D_4__Leptotrichiaceae;D_5__Leptotrichia;D_6__Leptotrichia.buccalis	0.900165566
ce38fa03ba7b4bb86b1e012c1b3ec066	D_0__Bacteria;D_1__Bacteroidetes;D_2__Bacteroidia;D_3__Bacteroidales;D_4__Porphyromonadaceae;D_5__Porphyromonas;D_6__Porphyromonas.catoniae	1
c26c9afce13ce2e868488dba78014d84	D_0__Bacteria;D_1__Bacteroidetes;D_2__Bacteroidia;D_3__Bacteroidales;D_4__Prevotellaceae;D_5__Prevotella;D_6__Prevotella.dentalis	0.89433618
ee1c3cc16fbda13e1368229a0629990f	D_0__Bacteria;D_1__Spirochaetes;D_2__Spirochaetia;D_3__Spirochaetales;D_4__Treponemataceae;D_5__Treponema;D_6__Treponema.medium	0.966695409
2f4df9867cba43ad9154c7d01ee51045	D_0__Bacteria;D_1__Firmicutes;D_2__Tissierellia;D_3__Tissierellales;D_4__Peptoniphilaceae;D_5__Parvimonas;D_6__Parvimonas.micra	1
854bbb804e709c74337a19b049572ac1	D_0__Bacteria;D_1__Firmicutes;D_2__Clostridia;D_3__Eubacteriales;D_4__Lachnospiraceae;D_5__Oribacterium;D_6__Oribacterium.parvum	0.999999922
1b09c18e09dd0c86370eb0947670467b	D_0__Bacteria;D_1__Firmicutes;D_2__Negativicutes;D_3__Selenomonadales;D_4__Selenomonadaceae;D_5__Selenomonas;D_6__Selenomonas.sputigena	0.822318619
b91eecbf8875e59d2f46a97ba50af48d	D_0__Bacteria;D_1__Bacteroidetes;D_2__Bacteroidia;D_3__Bacteroidales;D_4__Prevotellaceae;D_5__Prevotella;D_6__Prevotella.intermedia	1
2636a3f35135a6db48fc507817cf28f2	D_0__Bacteria;D_1__Bacteroidetes;D_2__Bacteroidia;D_3__Bacteroidales;D_4__Odoribacteraceae;D_5__Odoribacter;D_6__Odoribacter.denticanis	0.995112738
04d7f6f01fa2dffb6ae33a104245e0f8	D_0__Bacteria;D_1__Spirochaetes;D_2__Spirochaetia;D_3__Spirochaetales;D_4__Treponemataceae;D_5__Treponema;D_6__Treponema.medium	0.890384823
8173361c990efb3c6054da08b0f841b7	D_0__Bacteria;D_1__Firmicutes;D_2__Bacilli;D_3__Lactobacillales;D_4__Streptococcaceae;D_5__Streptococcus;D_6__Streptococcus.dysgalactiae	1
772b1e2a061e7bb420f4b1c0638f7c31	D_0__Bacteria;D_1__Proteobacteria;D_2__Gammaproteobacteria;D_3__Pasteurellales;D_4__Pasteurellaceae;D_5__Aggregatibacter;D_6__Aggregatibacter.aphrophilus	0.999960308
7511b9ee9e456133811e2ea7b9e4be76	D_0__Bacteria;D_1__Spirochaetes;D_2__Spirochaetia;D_3__Spirochaetales;D_4__Treponemataceae;D_5__Treponema;D_6__Treponema.medium	1
52ca4f2ee3c2be50c169cdc4e7090f26	D_0__Bacteria;D_1__Bacteroidetes;D_2__Bacteroidia;D_3__Bacteroidales;D_4__Prevotellaceae;D_5__Prevotella;D_6__Prevotella.intermedia	0.972192555
ff251bafb55651a2c77d9d8390570917	D_0__Bacteria;D_1__Proteobacteria;D_2__Betaproteobacteria;D_3__Burkholderiales;D_4__Burkholderiaceae;D_5__Lautropia;D_6__Lautropia.dentalis	0.950340063
6a8f323e14274c46562945f3baeaa760	D_0__Bacteria;D_1__Proteobacteria;D_2__Gammaproteobacteria;D_3__Enterobacterales;D_4__Enterobacteriaceae;D_5__Klebsiella;D_6__Klebsiella.huaxiensis	0.993028714
6ace83b87daeb6e48c702610c32ed326	D_0__Bacteria;D_1__Actinobacteria;D_2__Actinomycetia;D_3__Actinomycetales;D_4__Actinomycetaceae;D_5__Schaalia;D_6__Schaalia.meyeri	0.98223052
4c056d3f56316f627680cdd5a233f3e8	D_0__Bacteria;D_1__Bacteroidetes;D_2__Bacteroidia;D_3__Bacteroidales;D_4__Prevotellaceae;D_5__Prevotella;D_6__Prevotella.scopos	0.87770425
5b84a44617991a746718a56ab4dffaec	D_0__Bacteria;D_1__Bacteroidetes;D_2__Bacteroidia;D_3__Bacteroidales;D_4__Prevotellaceae;D_5__Prevotella;D_6__Prevotella.maculosa	0.996772982
7c2990aedc4118294ad129cb466e304f	D_0__Bacteria;D_1__Spirochaetes;D_2__Spirochaetia;D_3__Spirochaetales;D_4__Treponemataceae;D_5__Treponema;D_6__Treponema.amylovorum	0.999564451
4215a703ddf62dc070233bc7d8b6c3b0	D_0__Bacteria;D_1__Bacteroidetes;D_2__Flavobacteriia;D_3__Flavobacteriales;D_4__Flavobacteriaceae;D_5__Capnocytophaga;D_6__Capnocytophaga.granulosa	0.874363137
9d55cc2f4a97932a82333bf4ab9ecbef	D_0__Bacteria;D_1__Firmicutes;D_2__Negativicutes;D_3__Veillonellales;D_4__Veillonellaceae;D_5__Megasphaera;D_6__Megasphaera.micronuciformis	0.999894081
c7ce752708673d48e83679651b3529e2	D_0__Bacteria;D_1__Bacteroidetes;D_2__Bacteroidia;D_3__Bacteroidales;D_4__Prevotellaceae;D_5__Alloprevotella;D_6__Alloprevotella.rava	1
1edea6f6ca24cd1a8bd4315dd3d71721	D_0__Bacteria;D_1__Proteobacteria;D_2__Betaproteobacteria;D_3__Neisseriales;D_4__Neisseriaceae;D_5__Neisseria;D_6__Neisseria.cinerea	0.999999743
08121353e50836f4822a636819b32efe	D_0__Bacteria;D_1__Fusobacteria;D_2__Fusobacteriia;D_3__Fusobacteriales;D_4__Leptotrichiaceae;D_5__Leptotrichia;D_6__Leptotrichia.wadei	0.991627326
fe8aca0ecc291b505876e948e80384cd	D_0__Bacteria;D_1__Firmicutes;D_2__Negativicutes;D_3__Veillonellales;D_4__Veillonellaceae;D_5__Veillonella;D_6__Veillonella.rodentium	1
ee67e9f263d745662f85c7f9d4a4e146	D_0__Bacteria;D_1__Tenericutes;D_2__;D_3__Mycoplasmoidales;D_4__Metamycoplasmataceae;D_5__Metamycoplasma;D_6__Metamycoplasma.orale	0.969920793
ffe2d9ab9556c1e934d286b4600086f4	D_0__Bacteria;D_1__Bacteroidetes;D_2__Bacteroidia;D_3__Bacteroidales;D_4__Prevotellaceae;D_5__Prevotella;D_6__Prevotella.loescheii	0.99998766
cae9fdefe89a5495c2f547174d1071f0	D_0__Bacteria;D_1__Bacteroidetes;D_2__Bacteroidia;D_3__Bacteroidales;D_4__Porphyromonadaceae;D_5__Porphyromonas;D_6__Porphyromonas.pasteri	1
2b9ac7ef387b9e8717df4baf6d1213b4	D_0__Bacteria;D_1__Fusobacteria;D_2__Fusobacteriia;D_3__Fusobacteriales;D_4__Fusobacteriaceae;D_5__Fusobacterium;D_6__Fusobacterium.nucleatum	1
895597037113438a923d7868d0953082	D_0__Bacteria;D_1__Actinobacteria;D_2__Coriobacteriia;D_3__Coriobacteriales;D_4__Atopobiaceae;D_5__Lancefieldella;D_6__Lancefieldella.parvula	0.999992286
194c7827921474445559c74d15411d12	D_0__Bacteria;D_1__Proteobacteria;D_2__Gammaproteobacteria;D_3__Pasteurellales;D_4__Pasteurellaceae;D_5__Haemophilus;D_6__Haemophilus.parainfluenzae	0.996223192
30ec5c910e54cddcf6a0779a74c5fa47	D_0__Bacteria;D_1__Bacteroidetes;D_2__Flavobacteriia;D_3__Flavobacteriales;D_4__Flavobacteriaceae;D_5__Capnocytophaga;D_6__Capnocytophaga.sputigena	0.953017019
f1dc969fa9a7ec5fe5ec2b97bb280cd5	D_0__Bacteria;D_1__Proteobacteria;D_2__Betaproteobacteria;D_3__Neisseriales;D_4__Neisseriaceae;D_5__Neisseria;D_6__Neisseria.perflava	0.99999955
593845e8919ba581e7df00071fe363ef	D_0__Bacteria;D_1__Proteobacteria;D_2__Gammaproteobacteria;D_3__Pasteurellales;D_4__Pasteurellaceae;D_5__Haemophilus;D_6__Haemophilus.parainfluenzae	0.997806588
aa8ccd348ba39f7d16fdad1e17595621	D_0__Bacteria;D_1__Proteobacteria;D_2__Betaproteobacteria;D_3__Neisseriales;D_4__Neisseriaceae;D_5__Neisseria;D_6__Neisseria.perflava	0.999995201
6e49959017038a48141d8b6a043c593f	D_0__Bacteria;D_1__Actinobacteria;D_2__Actinomycetia;D_3__Actinomycetales;D_4__Actinomycetaceae;D_5__Schaalia;D_6__Schaalia.odontolytica	0.946083512
ac8eaa64eefe1a660d72a06f2451c7d4	D_0__Bacteria;D_1__Firmicutes;D_2__Clostridia;D_3__Eubacteriales;D_4__Eubacteriaceae;D_5__Eubacterium;D_6__	0.935509691
6181117c409d43707686abcf3a302180	D_0__Bacteria;D_1__Fusobacteria;D_2__Fusobacteriia;D_3__Fusobacteriales;D_4__Fusobacteriaceae;D_5__Fusobacterium;D_6__Fusobacterium.nucleatum	1
fab251a78fa4b894354d1a5d2e248f2b	D_0__Bacteria;D_1__Proteobacteria;D_2__Gammaproteobacteria;D_3__Pasteurellales;D_4__Pasteurellaceae;D_5__Aggregatibacter;D_6__Aggregatibacter.aphrophilus	0.811383332
8f52456611604977fea82b0427473670	D_0__Bacteria;D_1__Actinobacteria;D_2__Actinomycetia;D_3__Actinomycetales;D_4__Actinomycetaceae;D_5__Schaalia;D_6__Schaalia.odontolytica	0.99030569
fb346de7a82a8287664b0751834a2800	D_0__Bacteria;D_1__Proteobacteria;D_2__Gammaproteobacteria;D_3__Enterobacterales;D_4__Enterobacteriaceae;D_5__Klebsiella;D_6__Klebsiella.pneumoniae	0.98225694
c29d2255bbc8c86a575cc06e91de5e9c	D_0__Bacteria;D_1__Firmicutes;D_2__Bacilli;D_3__Lactobacillales;D_4__Streptococcaceae;D_5__Streptococcus;D_6__Streptococcus.parasanguinis	1
85b29fc1f9b296a3d9a2791abae6f07e	D_0__Bacteria;D_1__Spirochaetes;D_2__Spirochaetia;D_3__Spirochaetales;D_4__Treponemataceae;D_5__Treponema;D_6__Treponema.maltophilum	0.934291886
eb278442402c89f84a35950ec1cc2a78	D_0__Bacteria;D_1__Bacteroidetes;D_2__Bacteroidia;D_3__Bacteroidales;D_4__Prevotellaceae;D_5__Prevotella;D_6__Prevotella.nigrescens	0.992060118
f764877300d6ac3ba7561505ff3808d2	D_0__Bacteria;D_1__Firmicutes;D_2__Negativicutes;D_3__Selenomonadales;D_4__Selenomonadaceae;D_5__Selenomonas;D_6__Selenomonas.infelix	0.821351095
f1e862d8917444cdb9b26e94141ec2ee	D_0__Bacteria;D_1__Fusobacteria;D_2__Fusobacteriia;D_3__Fusobacteriales;D_4__Leptotrichiaceae;D_5__Leptotrichia;D_6__Leptotrichia.buccalis	1
19609b5a2d9118aa678f22f9d2ed4281	D_0__Bacteria;D_1__Proteobacteria;D_2__Gammaproteobacteria;D_3__Enterobacterales;D_4__Enterobacteriaceae;D_5__Enterobacter;D_6__Enterobacter.kobei	0.999790573
e73149404fe3cc08791da81387b449a4	D_0__Bacteria;D_1__Fusobacteria;D_2__Fusobacteriia;D_3__Fusobacteriales;D_4__Leptotrichiaceae;D_5__Leptotrichia;D_6__Leptotrichia.buccalis	0.925913184
66adb5be7c5cb5d4f25a6243dd060baa	D_0__Bacteria;D_1__Synergistetes;D_2__Synergistia;D_3__Synergistales;D_4__Synergistaceae;D_5__Fretibacterium;D_6__Fretibacterium.fastidiosum	0.999999998
ced7c239479ee55dd86b922bb88ed669	D_0__Bacteria;D_1__Bacteroidetes;D_2__Bacteroidia;D_3__Bacteroidales;D_4__Prevotellaceae;D_5__Prevotella;D_6__Prevotella.jejuni	0.999999989
0ecf1182679c80c7ce7a455f38697b76	D_0__Bacteria;D_1__Firmicutes;D_2__Negativicutes;D_3__Veillonellales;D_4__Veillonellaceae;D_5__Megasphaera;D_6__Megasphaera.micronuciformis	0.999963125
1ff13086752cc020cb7542b4f74b3c18	D_0__Bacteria;D_1__Fusobacteria;D_2__Fusobacteriia;D_3__Fusobacteriales;D_4__Leptotrichiaceae;D_5__Leptotrichia;D_6__Leptotrichia.trevisanii	0.824623238
a1349fcd8451e82b08609037c40c1922	D_0__Bacteria;D_1__Patescibacteria;D_2__Gracilibacteria;D_3__Absconditabacteriales (SR1);D_4__;D_5__;D_6__	0.994225613
99535f9d653dfae341f21d791bb0dc57	D_0__Bacteria;D_1__Synergistetes;D_2__Synergistia;D_3__Synergistales;D_4__Synergistaceae;D_5__Fretibacterium;D_6__Fretibacterium.fastidiosum	0.999999986
68f379c0245d01441bb2b086369fc804	D_0__Bacteria;D_1__Firmicutes;D_2__Negativicutes;D_3__Veillonellales;D_4__Veillonellaceae;D_5__Veillonella;D_6__Veillonella.dispar	1
a3e1cafa66ca40527b477e5a0eb9814f	D_0__Bacteria;D_1__Fusobacteria;D_2__Fusobacteriia;D_3__Fusobacteriales;D_4__Fusobacteriaceae;D_5__Fusobacterium;D_6__Fusobacterium.periodonticum	1
a4e98cf26285fe74326afab86b656d17	D_0__Bacteria;D_1__Fusobacteria;D_2__Fusobacteriia;D_3__Fusobacteriales;D_4__Leptotrichiaceae;D_5__Leptotrichia;D_6__Leptotrichia.trevisanii	1
f83ed5a04d97bedfcb55d82416acb339	D_0__Bacteria;D_1__Firmicutes;D_2__Bacilli;D_3__Lactobacillales;D_4__Streptococcaceae;D_5__Streptococcus;D_6__Streptococcus.anginosus	1
2924c410eb26ba18665b9e4329f72f9b	D_0__Bacteria;D_1__Bacteroidetes;D_2__Bacteroidia;D_3__Bacteroidales;D_4__Porphyromonadaceae;D_5__Porphyromonas;D_6__Porphyromonas.endodontalis	1
faf386914393202478ba8d7fb515a0f1	NA	0.977282911
8062877533f9d40891d0e929c7679ea7	D_0__Bacteria;D_1__Firmicutes;D_2__Bacilli;D_3__Lactobacillales;D_4__Streptococcaceae;D_5__Streptococcus;D_6__Streptococcus.anginosus	1
fea1aea8f9d63386ca5e3d891e4eea7f	D_0__Bacteria;D_1__Fusobacteria;D_2__Fusobacteriia;D_3__Fusobacteriales;D_4__Leptotrichiaceae;D_5__Pseudoleptotrichia;D_6__Pseudoleptotrichia.goodfellowii	0.999945994
9dc4514051e62c6e8d959aa60da2c4d3	D_0__Bacteria;D_1__Bacteroidetes;D_2__Bacteroidia;D_3__Bacteroidales;D_4__Prevotellaceae;D_5__Prevotella;D_6__Prevotella.oris	0.970309869
055b586ff8e9f4b886d45c26bd30b892	D_0__Bacteria;D_1__Bacteroidetes;D_2__Flavobacteriia;D_3__Flavobacteriales;D_4__Flavobacteriaceae;D_5__Capnocytophaga;D_6__Capnocytophaga.granulosa	0.974077398
56b0553cba4109a690ff73d25b9f17e1	D_0__Bacteria;D_1__Spirochaetes;D_2__Spirochaetia;D_3__Spirochaetales;D_4__Treponemataceae;D_5__Treponema;D_6__Treponema.medium	0.993153644
9a2c5c8ef0e833b383518b34d432fb99	D_0__Bacteria;D_1__Bacteroidetes;D_2__Bacteroidia;D_3__Bacteroidales;D_4__Porphyromonadaceae;D_5__Porphyromonas;D_6__Porphyromonas.gingivalis	1
c9e8ccca24e31dd8e31acba66f05b821	D_0__Bacteria;D_1__Bacteroidetes;D_2__Bacteroidia;D_3__Bacteroidales;D_4__Prevotellaceae;D_5__Alloprevotella;D_6__Alloprevotella.rava	1
6bb0076d01fa639350c8480412a5aa0b	D_0__Bacteria;D_1__Fusobacteria;D_2__Fusobacteriia;D_3__Fusobacteriales;D_4__Leptotrichiaceae;D_5__Leptotrichia;D_6__Leptotrichia.buccalis	1
de7543fb6508c11cf9a88c5a5ce0106e	D_0__Bacteria;D_1__Proteobacteria;D_2__Gammaproteobacteria;D_3__Pasteurellales;D_4__Pasteurellaceae;D_5__Aggregatibacter;D_6__Aggregatibacter.aphrophilus	0.947193021
fe60ae58cffc86bbc509d1077cfaa191	D_0__Bacteria;D_1__Synergistetes;D_2__Synergistia;D_3__Synergistales;D_4__Synergistaceae;D_5__Pyramidobacter;D_6__Pyramidobacter.piscolens	1
c50c42c36ba75a12e253c947259f6b25	D_0__Bacteria;D_1__Firmicutes;D_2__Negativicutes;D_3__Veillonellales;D_4__Veillonellaceae;D_5__Veillonella;D_6__Veillonella.rodentium	1
f3ff6516aa4311ffca329bf11eaeb616	D_0__Bacteria;D_1__Firmicutes;D_2__Clostridia;D_3__Eubacteriales;D_4__Lachnospiraceae;D_5__Tyzzerella;D_6__Tyzzerella.colinum	0.985321031
ffd7c4379c0f64dfe6b66e1a2b65b7fb	D_0__Bacteria;D_1__Bacteroidetes;D_2__Bacteroidia;D_3__Bacteroidales;D_4__Prevotellaceae;D_5__Prevotella;D_6__Prevotella.jejuni	0.999999987
49f10db1b9afcf5f7e81d6d85132c1e8	D_0__Bacteria;D_1__Proteobacteria;D_2__Betaproteobacteria;D_3__Neisseriales;D_4__Neisseriaceae;D_5__Neisseria;D_6__Neisseria.mucosa	0.999993638
0b3cdd3b529987bb72912cf761652ec7	D_0__Bacteria;D_1__Fibrobacteres;D_2__;D_3__;D_4__;D_5__;D_6__	1
e3077b37ea1d7a5164921bf49855bac8	D_0__Bacteria;D_1__Bacteroidetes;D_2__Bacteroidia;D_3__Bacteroidales;D_4__Porphyromonadaceae;D_5__Porphyromonas;D_6__Porphyromonas.endodontalis	0.771714971
7c2dd560e60f5459be8dc3bf58ef4e3f	D_0__Bacteria;D_1__Fusobacteria;D_2__Fusobacteriia;D_3__Fusobacteriales;D_4__Fusobacteriaceae;D_5__Fusobacterium;D_6__Fusobacterium.nucleatum	1
0b9f5a30b2e78c192db4f1f7cdca137f	D_0__Bacteria;D_1__Actinobacteria;D_2__Actinomycetia;D_3__Bifidobacteriales;D_4__Bifidobacteriaceae;D_5__Bifidobacterium;D_6__Bifidobacterium.longum	1
070be4d896f53cd074e016fc65ea3973	D_0__Bacteria;D_1__Bacteroidetes;D_2__Bacteroidia;D_3__Bacteroidales;D_4__Prevotellaceae;D_5__Prevotella;D_6__Prevotella.melaninogenica	0.752814814
8edbfaf76b752d9606b8d326722801dc	D_0__Bacteria;D_1__Fusobacteria;D_2__Fusobacteriia;D_3__Fusobacteriales;D_4__Fusobacteriaceae;D_5__Fusobacterium;D_6__Fusobacterium.periodonticum	1
db7923d37dfd3c1f01a8ed69d3d39329	D_0__Bacteria;D_1__Actinobacteria;D_2__Actinomycetia;D_3__Micrococcales;D_4__Micrococcaceae;D_5__Rothia;D_6__Rothia.mucilaginosa	0.999999614
cf6b1551a4fafc76eb6083a0656d8744	D_0__Bacteria;D_1__Saccharibacteria;D_2__Saccharimonadia;D_3__Saccharimonadales.D_4__Saccharimonadaceae	0.749394226
b93b685a11f57aa7f4ada5582b922d8a	D_0__Bacteria;D_1__Firmicutes;D_2__Clostridia;D_3__Eubacteriales;D_4__Eubacteriaceae;D_5__Eubacterium;D_6__Eubacterium.saphenum	0.99983432
b9dee7fc7ce2780255beeecc90e1c95d	D_0__Bacteria;D_1__Bacteroidetes;D_2__Bacteroidia;D_3__Bacteroidales;D_4__Williamwhitmaniaceae;D_5__Williamwhitmania;D_6__Williamwhitmania.taraxaci	0.999997628
8ef213cbd71be78c8cba8cd9e5c1e524	D_0__Bacteria;D_1__Actinobacteria;D_2__Actinomycetia;D_3__Actinomycetales;D_4__Actinomycetaceae;D_5__Schaalia;D_6__Schaalia.odontolytica	0.937496401
d967bfc5ff0d02c22f28b5fbb17bf34c	D_0__Bacteria;D_1__Firmicutes;D_2__Clostridia;D_3__Eubacteriales;D_4__Lachnospiraceae;D_5__Lachnoclostridium;D_6__Lachnoclostridium.sp.	0.999999988
25bee55147f46bce9fa49641c17ed5d1	D_0__Bacteria;D_1__Bacteroidetes;D_2__Bacteroidia;D_3__Bacteroidales;D_4__Prevotellaceae;D_5__Alloprevotella;D_6__Alloprevotella.rava	0.776985243
8bbc4d59e44d1251f6598a08897325d2	D_0__Bacteria;D_1__Spirochaetes;D_2__Spirochaetia;D_3__Spirochaetales;D_4__Treponemataceae;D_5__Treponema;D_6__Treponema.amylovorum	0.999973707
7cc7a063c2b05ad2715d44a933380ba6	D_0__Bacteria;D_1__Bacteroidetes;D_2__Bacteroidia;D_3__Bacteroidales;D_4__Prevotellaceae;D_5__Prevotella;D_6__Prevotella.melaninogenica	0.773457386
2486f84f0dcf2492057d28cd9950e661	D_0__Bacteria;D_1__Fusobacteria;D_2__Fusobacteriia;D_3__Fusobacteriales;D_4__Fusobacteriaceae;D_5__Fusobacterium;D_6__Fusobacterium.nucleatum	1
dfcec9f9f40037b702d8ab049a6946ae	D_0__Bacteria;D_1__Firmicutes;D_2__Negativicutes;D_3__Selenomonadales;D_4__Selenomonadaceae;D_5__Selenomonas;D_6__Selenomonas.sputigena	0.999999995
1268b1ce29592cf83add0ab1bc551b42	D_0__Bacteria;D_1__Proteobacteria;D_2__Betaproteobacteria;D_3__Burkholderiales;D_4__Sutterellaceae;D_5__Sutterella;D_6__Sutterella.massiliensis	1
30e37955100b1fc0fc71d76dbb5fe6f9	D_0__Bacteria;D_1__Firmicutes;D_2__Clostridia;D_3__Eubacteriales;D_4__Eubacteriales;D_5__Mogibacterium;D_6__Mogibacterium.timidum	0.98695027
3c2a807e2ee8d287c3ddcec2e8495857	D_0__Bacteria;D_1__Bacteroidetes;D_2__Bacteroidia;D_3__Bacteroidales;D_4__Prevotellaceae;D_5__Prevotella;D_6__Prevotella.histicola	0.999999981
de30ea27ea41f8d813737fcd00c036af	D_0__Bacteria;D_1__Actinobacteria;D_2__Actinomycetia;D_3__Micrococcales;D_4__Micrococcaceae;D_5__Rothia;D_6__Rothia.mucilaginosa	0.901728468
7826515fdb21fa67ae6e550635977e4a	D_0__Bacteria;D_1__Firmicutes;D_2__Clostridia;D_3__Eubacteriales;D_4__Peptostreptococcaceae;D_5__Peptostreptococcus;D_6__Peptostreptococcus.stomatis	0.720060291
106a21eda9b82552772adb86c41139c7	D_0__Bacteria;D_1__Firmicutes;D_2__Clostridia;D_3__Eubacteriales;D_4__Peptostreptococcaceae;D_5__Peptoanaerobacter;D_6__Peptoanaerobacter.yurli	0.96197283
f0e3509f5e7948d9665a00f66969706f	D_0__Bacteria;D_1__Firmicutes;D_2__Tissierellia;D_3__Tissierellales;D_4__Peptoniphilaceae;D_5__Peptoniphilus;D_6__Peptoniphilus.grossensis	0.900300873
64f8726064efa4fc53fc149b419eaa82	D_0__Bacteria;D_1__Proteobacteria;D_2__Betaproteobacteria;D_3__Neisseriales;D_4__Neisseriaceae;D_5__Neisseria;D_6__Neisseria.bacilliformis	0.997384789
702649da850f16aa2598f4d5f5ea47bc	D_0__Bacteria;D_1__Firmicutes;D_2__Negativicutes;D_3__Veillonellales;D_4__Veillonellaceae;D_5__Veillonella;D_6__Veillonella.denticariosi	0.999999999
13b734b8d89117e2e1a20b74f973d8b9	D_0__Bacteria;D_1__Proteobacteria;D_2__Epsilonproteobacteria;D_3__Campylobacterales;D_4__Helicobacteraceae;D_5__Wolinella;D_6__Wolinella.succinogenes	0.77934824
49cbacfcf3a322fecfc3041f8a51a2f5	D_0__Bacteria;D_1__Proteobacteria;D_2__Betaproteobacteria;D_3__Neisseriales;D_4__Neisseriaceae;D_5__Neisseria;D_6__Neisseria.subflava	0.999997856
f957cd03f8967e626db015f0f9a56fdd	D_0__Bacteria;D_1__Spirochaetes;D_2__Spirochaetia;D_3__Spirochaetales;D_4__Treponemataceae;D_5__Treponema;D_6__Treponema.denticola	0.99659958
0454bd409e58bab9deaef500a5042c80	D_0__Bacteria;D_1__Firmicutes;D_2__Negativicutes;D_3__Veillonellales;D_4__Veillonellaceae;D_5__Veillonella;D_6__Veillonella.rodentium	1
53b477d6a58b0ac1bbcf9a37e252e4dd	D_0__Bacteria;D_1__Bacteroidetes;D_2__Flavobacteriia;D_3__Flavobacteriales;D_4__Flavobacteriaceae;D_5__Capnocytophaga;D_6__Capnocytophaga.granulosa	0.9589843
7b0ea671558d431c6b049a4a999f1602	D_0__Bacteria;D_1__Proteobacteria;D_2__Gammaproteobacteria;D_3__Pasteurellales;D_4__Pasteurellaceae;D_5__Haemophilus;D_6__Haemophilus.parainfluenzae	0.996619283
05f1f33dd1b29755ccee2ad21e07a224	D_0__Bacteria;D_1__Fibrobacteres;D_2__;D_3__;D_4__;D_5__;D_6__	0.999581353
7571d82f212c5de1005af6c891c2572e	D_0__Bacteria;D_1__Bacteroidetes;D_2__Bacteroidia;D_3__Bacteroidales;D_4__Prevotellaceae;D_5__Alloprevotella;D_6__Alloprevotella.tannerae	0.947346651
5f83bd703eace1784a0f6bec83315970	D_0__Bacteria;D_1__Firmicutes;D_2__Tissierellia;D_3__Tissierellales;D_4__Peptoniphilaceae;D_5__Anaerococcus;D_6__Anaerococcus.vaginalis	1
30ce80e5ffa229ef5b84c3a2ad08a566	D_0__Bacteria;D_1__Proteobacteria;D_2__Betaproteobacteria;D_3__Neisseriales;D_4__Neisseriaceae;D_5__Neisseria;D_6__Neisseria.oralis	0.702701604
81ae33c95bb4ee39bf56790f8f1ae48e	D_0__Bacteria;D_1__Proteobacteria;D_2__Betaproteobacteria;D_3__Neisseriales;D_4__Neisseriaceae;D_5__Kingella;D_6__Kingella.potus	0.946902629
ddb92a7c212780abb1fd0e69d89853ef	D_0__Bacteria;D_1__Firmicutes;D_2__Negativicutes;D_3__Veillonellales;D_4__Veillonellaceae;D_5__Veillonella;D_6__Veillonella.denticariosi	0.999999998
254f2f6a46e2f06c0bb903a7c506db13	D_0__Bacteria;D_1__Firmicutes;D_2__Clostridia;D_3__Eubacteriales;D_4__Lachnospiraceae;D_5__Enterocloster;D_6__Enterocloster.clostridioformis	0.969474814
401ac57b058faa83a089a01414bb9b06	D_0__Bacteria;D_1__Spirochaetes;D_2__Spirochaetia;D_3__Spirochaetales;D_4__Treponemataceae;D_5__Treponema;D_6__Treponema.denticola	0.98709787
e74545c59464be063b78cd41726fcaad	D_0__Bacteria;D_1__Firmicutes;D_2__Bacilli;D_3__Lactobacillales;D_4__Lactobacillaceae;D_5__Lactobacillus;D_6__Lactobacillus.crispatus	0.999999577
c62b23b21d2cbc5cce8cd9139ef8b24c	D_0__Bacteria;D_1__Firmicutes;D_2__Bacilli;D_3__Lactobacillales;D_4__Streptococcaceae;D_5__Streptococcus;D_6__Streptococcus.koreensis	0.999999999
2ba279133ca319d9b4ff70a9e0be7af9	D_0__Bacteria;D_1__Bacteroidetes;D_2__Bacteroidia;D_3__Bacteroidales;D_4__Prevotellaceae;D_5__Alloprevotella;D_6__Alloprevotella.rava	1
b4449c0dbbbee5fdb6824d4f988d9c7a	D_0__Bacteria;D_1__Proteobacteria;D_2__Epsilonproteobacteria;D_3__Campylobacterales;D_4__Campylobacteraceae;D_5__Campylobacter;D_6__Campylobacter.gracilis	0.98527804
f7fc0c70106a7077e139a2e992f95385	D_0__Bacteria;D_1__Actinobacteria;D_2__Actinomycetia;D_3__Actinomycetales;D_4__Actinomycetaceae;D_5__Schaalia;D_6__Schaalia.odontolytica	0.974020689
4be0233722d00ccec9f176df56b780bd	D_0__Bacteria;D_1__Firmicutes;D_2__Negativicutes;D_3__Veillonellales;D_4__Veillonellaceae;D_5__Anaeroglobus;D_6__Anaeroglobus.geminatus	0.999998846
c9749e79c52716372d6db77ec140f830	D_0__Bacteria;D_1__Fusobacteria;D_2__Fusobacteriia;D_3__Fusobacteriales;D_4__Leptotrichiaceae;D_5__Leptotrichia;D_6__Leptotrichia.hongkongensis	1
78faf354a70d481aaca80443a9ef71ed	D_0__Bacteria;D_1__Firmicutes;D_2__Negativicutes;D_3__Veillonellales;D_4__Veillonellaceae;D_5__Veillonella;D_6__Veillonella.rodentium	1
5e65e46cf5a776e617b3b32f5e7fe58d	D_0__Bacteria;D_1__Bacteroidetes;D_2__Sphingobacteriia;D_3__Sphingobacteriales;D_4__Sphingobacteriaceae;D_5__;D_6__	0.999997701
a7d49ef6be69c9548922fbc48ecb107b	D_0__Bacteria;D_1__Proteobacteria;D_2__Epsilonproteobacteria;D_3__Campylobacterales;D_4__Campylobacteraceae;D_5__Campylobacter;D_6__Campylobacter.showae	1
17ef4c6268889eb6f3d59d5b55e9f58a	D_0__Bacteria;D_1__Proteobacteria;D_2__Gammaproteobacteria;D_3__Pasteurellales;D_4__Pasteurellaceae;D_5__Haemophilus;D_6__Haemophilus.pittmaniae	0.998167908
e2badba1b6b61f4a9282957389fa3128	D_0__Bacteria;D_1__Proteobacteria;D_2__Betaproteobacteria;D_3__Neisseriales;D_4__Neisseriaceae;D_5__Kingella;D_6__Kingella.denitrificans	0.999999999
5069a967b26deb9d2c59f337c6454dfc	D_0__Bacteria;D_1__Firmicutes;D_2__Bacilli;D_3__Bacillales;D_4__Bacillaceae;D_5__Bacillus;D_6__Bacillus.halotolerans	0.999985164
5985f4d8791c6a2752454ff3bdc69a30	D_0__Bacteria;D_1__Proteobacteria;D_2__Gammaproteobacteria;D_3__Pasteurellales;D_4__Pasteurellaceae;D_5__Haemophilus;D_6__Haemophilus.sputorum	0.756934004
a449707dbec65891d78ef2ea82e8acd8	D_0__Bacteria;D_1__Actinobacteria;D_2__Actinomycetia;D_3__Actinomycetales;D_4__Actinomycetaceae;D_5__Schaalia;D_6__Schaalia.odontolytica	0.95956271
a7ed7c622fad0bd4d433c638abc74f42	D_0__Bacteria;D_1__Proteobacteria;D_2__Gammaproteobacteria;D_3__Pasteurellales;D_4__Pasteurellaceae;D_5__Haemophilus;D_6__Haemophilus.parahaemolyticus	0.998343214
0fad2f66b2947159de31ba687c3fcd56	D_0__Bacteria;D_1__Fusobacteria;D_2__Fusobacteriia;D_3__Fusobacteriales;D_4__Leptotrichiaceae;D_5__Leptotrichia;D_6__Leptotrichia.buccalis	0.902519618
cba8c9a0778eb8f36e6776f57af7d4a7	D_0__Bacteria;D_1__Bacteroidetes;D_2__Bacteroidia;D_3__Bacteroidales;D_4__Prevotellaceae;D_5__Alloprevotella;D_6__Alloprevotella.rava	1
19623b763d0756509614450f1ca9b3ca	D_0__Bacteria;D_1__Proteobacteria;D_2__Gammaproteobacteria;D_3__Moraxellales;D_4__Moraxellaceae;D_5__Acinetobacter;D_6__Acinetobacter.pittii	1
473d7d4d29490773db4727f9ef19b388	D_0__Bacteria;D_1__Firmicutes;D_2__Clostridia;D_3__Eubacteriales;D_4__Lachnospiraceae;D_5__Johnsonella;D_6__Johnsonella.ignava	0.999999639
2c9bb09d0b8ca3a83197684b546ef201	D_0__Bacteria;D_1__Proteobacteria;D_2__Betaproteobacteria;D_3__Neisseriales;D_4__Neisseriaceae;D_5__Neisseria;D_6__Neisseria.oralis	0.974986477
dd12194e18ad63b11fa3b51682794b0f	D_0__Bacteria;D_1__Actinobacteria;D_2__Coriobacteriia;D_3__Coriobacteriales;D_4__Atopobiaceae;D_5__Lancefieldella;D_6__Lancefieldella.rimae	0.840682294
83cc298f0f992fa0fc293f87574247a6	D_0__Bacteria;D_1__Firmicutes;D_2__Clostridia;D_3__Eubacteriales;D_4__Lachnospiraceae;D_5__Lachnoclostridium;D_6__Lachnoclostridium.sp.	0.96767779
166436eaa79a360c371eb4f16c390e75	D_0__Bacteria;D_1__Firmicutes;D_2__Bacilli;D_3__Lactobacillales;D_4__Streptococcaceae;D_5__Streptococcus;D_6__Streptococcus.cristatus	1
82a7e55ee32d6919da0afba8509fbc8d	D_0__Bacteria;D_1__Proteobacteria;D_2__Gammaproteobacteria;D_3__Cardiobacteriales;D_4__Cardiobacteriaceae;D_5__Cardiobacterium;D_6__Cardiobacterium.hominis	0.987484702
67e9fe9faa5fe97facdadcfaf5da2973	D_0__Bacteria;D_1__Fusobacteria;D_2__Fusobacteriia;D_3__Fusobacteriales;D_4__Fusobacteriaceae;D_5__Fusobacterium;D_6__Fusobacterium.nucleatum	1
7723c4baaf6707a288bd59d445ecfbee	D_0__Bacteria;D_1__Fusobacteria;D_2__Fusobacteriia;D_3__Fusobacteriales;D_4__Fusobacteriaceae;D_5__Fusobacterium;D_6__Fusobacterium.nucleatum	1
2e8bbd588a88dffb190bef26973e15bc	D_0__Bacteria;D_1__Firmicutes;D_2__Clostridia;D_3__Eubacteriales;D_4__Lachnospiraceae;D_5__Catonella;D_6__Catonella.morbi	0.980759822
93ccc6f187e323c06075f2ec0a63d5d5	D_0__Bacteria;D_1__Fusobacteria;D_2__Fusobacteriia;D_3__Fusobacteriales;D_4__Leptotrichiaceae;D_5__Leptotrichia;D_6__Leptotrichia.trevisanii	0.776442162
761a00bb870cbc816bdca513dd751304	D_0__Bacteria;D_1__Firmicutes;D_2__Clostridia;D_3__Eubacteriales;D_4__Lachnospiraceae;D_5__Lachnoclostridium;D_6__Lachnoclostridium.sp.	0.999999996
121319f60f8aee00cc1014bd7070b7c2	D_0__Bacteria;D_1__Firmicutes;D_2__Clostridia;D_3__Eubacteriales;D_4__Eubacteriales;D_5__Aminipila;D_6__Aminipila.butyrica	0.977115907
4cecd90a8acdd3d79db3700706f38758	D_0__Bacteria;D_1__Firmicutes;D_2__Bacilli;D_3__Lactobacillales;D_4__Streptococcaceae;D_5__Streptococcus;D_6__Streptococcus.koreensis	1
b7c55c30ff7c3543cdafb07e71ff22bb	D_0__Bacteria;D_1__Bacteroidetes;D_2__Bacteroidia;D_3__Bacteroidales;D_4__Prevotellaceae;D_5__Prevotella;D_6__Prevotella.vespertina	0.878129049
f6255798c23af62f9a0926c69af61a6a	D_0__Bacteria;D_1__Firmicutes;D_2__Clostridia;D_3__Eubacteriales;D_4__Lachnospiraceae;D_5__Enterocloster;D_6__Enterocloster.clostridioformis	0.999998418
9e3e2643a95b1df50914807d5cfea354	D_0__Bacteria;D_1__Bacteroidetes;D_2__Bacteroidia;D_3__Bacteroidales;D_4__Prevotellaceae;D_5__Prevotella;D_6__Prevotella.intermedia	1
358149d852a72dbbd981fcf15764008c	D_0__Bacteria;D_1__Proteobacteria;D_2__Gammaproteobacteria;D_3__Enterobacterales;D_4__Enterobacteriaceae;D_5__Citrobacter;D_6__Citrobacter.werkmanii	0.841388821
56ab6d92e89343584111e52881508b78	D_0__Bacteria;D_1__Spirochaetes;D_2__Spirochaetia;D_3__Spirochaetales;D_4__Treponemataceae;D_5__Treponema;D_6__Treponema.maltophilum	0.930863501
fc47328eb7453ae06d48f9b49d7e3329	D_0__Bacteria;D_1__Bacteroidetes;D_2__Bacteroidia;D_3__Bacteroidales;D_4__Prevotellaceae;D_5__Prevotella;D_6__Prevotella.intermedia	0.999992607
cd733ab128fe4e85889260d218c5f3b4	D_0__Bacteria;D_1__Actinobacteria;D_2__Actinomycetia;D_3__Actinomycetales;D_4__Actinomycetaceae;D_5__Schaalia;D_6__Schaalia.odontolytica	0.904945464
1b4e459b739136fc22c192253f997295	D_0__Bacteria;D_1__Actinobacteria;D_2__Actinomycetia;D_3__Micrococcales;D_4__Micrococcaceae;D_5__Rothia;D_6__Rothia.mucilaginosa	0.860207814
17762c95f8bfce6ce418c0050282f8e1	D_0__Bacteria;D_1__Proteobacteria;D_2__Gammaproteobacteria;D_3__Pasteurellales;D_4__Pasteurellaceae;D_5__Haemophilus;D_6__Haemophilus.parainfluenzae	0.996405
7669f58b9ef071ff98ac6b6add037dd2	D_0__Bacteria;D_1__Bacteroidetes;D_2__Bacteroidia;D_3__Bacteroidales;D_4__Bacteroidaceae;D_5__Bacteroides;D_6__Bacteroides.zoogleoformans	0.99956815
e35c7533109a9951e08063a30e1ddfb0	D_0__Bacteria;D_1__Proteobacteria;D_2__Betaproteobacteria;D_3__Neisseriales;D_4__Neisseriaceae;D_5__Neisseria;D_6__Neisseria.bacilliformis	0.952984582
9a7f9b7a4579aba183e8a9092688fc72	D_0__Bacteria;D_1__Fusobacteria;D_2__Fusobacteriia;D_3__Fusobacteriales;D_4__Leptotrichiaceae;D_5__Leptotrichia;D_6__Leptotrichia.buccalis	1
56d2ef184892a34d04f3fea94b874dd0	D_0__Bacteria;D_1__Fusobacteria;D_2__Fusobacteriia;D_3__Fusobacteriales;D_4__Fusobacteriaceae;D_5__Fusobacterium;D_6__Fusobacterium.nucleatum	1
b5c65b2f7e438f47bf8be61badb0f101	D_0__Bacteria;D_1__Bacteroidetes;D_2__Bacteroidia;D_3__Bacteroidales;D_4__Prevotellaceae;D_5__Alloprevotella;D_6__Alloprevotella.rava	1
f37b4c8d1ff0add7edde9eb04bc6ff36	D_0__Bacteria;D_1__Proteobacteria;D_2__Gammaproteobacteria;D_3__Pasteurellales;D_4__Pasteurellaceae;D_5__Haemophilus;D_6__Haemophilus.seminalis	0.999963995
4672a2d9bc8ed2c41c3415c9d608b8cd	D_0__Bacteria;D_1__Proteobacteria;D_2__Gammaproteobacteria;D_3__Enterobacterales;D_4__Enterobacteriaceae;D_5__Klebsiella;D_6__Klebsiella.pneumoniae	0.928091892
2886943b632ef0d7c31d61fbee7f536f	D_0__Bacteria;D_1__Bacteroidetes;D_2__Bacteroidia;D_3__Bacteroidales;D_4__Bacteroidaceae;D_5__Bacteroides;D_6__Bacteroides.pyogenes	0.927681824
6539112fb239cf0492ddcd05f92adc8e	D_0__Bacteria;D_1__Bacteroidetes;D_2__Bacteroidia;D_3__Bacteroidales;D_4__Prevotellaceae;D_5__Alloprevotella;D_6__Alloprevotella.rava	1
479dcabc902727b840e0808a966c73d2	D_0__Bacteria;D_1__Firmicutes;D_2__Clostridia;D_3__Eubacteriales;D_4__Lachnospiraceae;D_5__Tyzzerella;D_6__Tyzzerella.colinum	0.966061673
cfabab7d465834004d2ad22c54960802	D_0__Bacteria;D_1__Actinobacteria;D_2__Actinomycetia;D_3__Actinomycetales;D_4__Actinomycetaceae;D_5__Schaalia;D_6__Schaalia.odontolytica	0.966035553
d82c6523b8f45c6ee02f60c13c1c8ab6	D_0__Bacteria;D_1__Firmicutes;D_2__Clostridia;D_3__Eubacteriales;D_4__Lachnospiraceae;D_5__Oribacterium;D_6__Oribacterium.parvum	0.770022157
9cc8e0cacb619622b37299e7ddc71c41	D_0__Bacteria;D_1__Spirochaetes;D_2__Spirochaetia;D_3__Spirochaetales;D_4__Treponemataceae;D_5__Treponema;D_6__Treponema.medium	1
92057057170074a9449a9ab03274a6b0	D_0__Bacteria;D_1__Firmicutes;D_2__Bacilli;D_3__Bacillales;D_4__Staphylococcaceae;D_5__Staphylococcus;D_6__Staphylococcus.caprae	0.999978864
9ad446fba1eaf6ec2ce1037b545a56a0	D_0__Bacteria;D_1__Fusobacteria;D_2__Fusobacteriia;D_3__Fusobacteriales;D_4__Leptotrichiaceae;D_5__Pseudoleptotrichia;D_6__Pseudoleptotrichia.goodfellowii	0.996199138
4678d81d06b015619268cfcf2aa0328f	D_0__Bacteria;D_1__Proteobacteria;D_2__Betaproteobacteria;D_3__Burkholderiales;D_4__Burkholderiaceae;D_5__Lautropia;D_6__Lautropia.mirabilis	0.939889348
f2be0a1d98ff8681e10cc59fb23deb26	D_0__Bacteria;D_1__Proteobacteria;D_2__Gammaproteobacteria;D_3__Pasteurellales;D_4__Pasteurellaceae;D_5__Haemophilus;D_6__Haemophilus.parainfluenzae	0.995644186
f2be34c9474d93985be860163f61576a	D_0__Bacteria;D_1__Bacteroidetes;D_2__Bacteroidia;D_3__Bacteroidales;D_4__Prevotellaceae;D_5__Prevotella;D_6__Prevotella.intermedia	0.91268479
31895628f17f18acc598ab2537176c6a	D_0__Bacteria;D_1__Firmicutes;D_2__Bacilli;D_3__Lactobacillales;D_4__Lactobacillaceae;D_5__Limosilactobacillus;D_6__Limosilactobacillus.mucosae	0.746761104
2b22d7a5f4aee149c8738f186a05a59e	D_0__Bacteria;D_1__Firmicutes;D_2__Clostridia;D_3__Eubacteriales;D_4__Eubacteriaceae;D_5__Eubacterium;D_6__Eubacterium.brachy	0.9978646
b24fe2fea47c4df362fc5480a3e53510	D_0__Bacteria;D_1__Bacteroidetes;D_2__Bacteroidia;D_3__Bacteroidales;D_4__Prevotellaceae;D_5__Prevotella;D_6__Prevotella.oris	0.876499636
70edafbbc77c65051703594cf63551f2	D_0__Bacteria;D_1__Proteobacteria;D_2__Gammaproteobacteria;D_3__Pasteurellales;D_4__Pasteurellaceae;D_5__Haemophilus;D_6__Haemophilus.parahaemolyticus	0.915012856
edb33acdf9d8bbf4f001d634f3d8ef12	D_0__Bacteria;D_1__Fusobacteria;D_2__Fusobacteriia;D_3__Fusobacteriales;D_4__Fusobacteriaceae;D_5__Fusobacterium;D_6__Fusobacterium.periodonticum	0.850518536
a8b7a5e3f57fa45833cb03f521570ccc	D_0__Bacteria;D_1__Firmicutes;D_2__Clostridia;D_3__Eubacteriales;D_4__Lachnospiraceae;D_5__Shuttleworthia;D_6__Shuttleworthia.satelles	0.956720542
a863dbacc8cb5fd8f5f943a3ea968c08	D_0__Bacteria;D_1__Firmicutes;D_2__Bacilli;D_3__Lactobacillales;D_4__Streptococcaceae;D_5__Streptococcus;D_6__Streptococcus.infantis	1
5729f544d186cd149bedfa39e37eaa88	D_0__Bacteria;D_1__Proteobacteria;D_2__Betaproteobacteria;D_3__Neisseriales;D_4__Neisseriaceae;D_5__Neisseria;D_6__Neisseria.elongata	0.999661904
932a65343a844587506bfd82cd6c9f60	D_0__Bacteria;D_1__Firmicutes;D_2__Negativicutes;D_3__Veillonellales;D_4__Veillonellaceae;D_5__Veillonella;D_6__Veillonella.rodentium	1
06233d5603166bb0aace6dd94ec69fcc	D_0__Bacteria;D_1__Fusobacteria;D_2__Fusobacteriia;D_3__Fusobacteriales;D_4__Fusobacteriaceae;D_5__Fusobacterium;D_6__Fusobacterium.periodonticum	0.974791272
aeefd751971738bc5adaf914bf4947fd	D_0__Bacteria;D_1__Firmicutes;D_2__Clostridia;D_3__Eubacteriales;D_4__Eubacteriaceae;D_5__Eubacterium;D_6__Eubacterium.brachy	0.9998323
fbbce850372dcd8fe5523270f122a54c	D_0__Bacteria;D_1__Fibrobacteres;D_2__;D_3__;D_4__;D_5__;D_6__	0.966055811
68c348917a9df02aa96d5fb142c0c1e2	D_0__Bacteria;D_1__Fusobacteria;D_2__Fusobacteriia;D_3__Fusobacteriales;D_4__Leptotrichiaceae;D_5__Leptotrichia;D_6__Leptotrichia.wadei	1
7a5c1923a5f122e048c941d2203e4f1f	D_0__Bacteria;D_1__Fusobacteria;D_2__Fusobacteriia;D_3__Fusobacteriales;D_4__Leptotrichiaceae;D_5__Leptotrichia;D_6__Leptotrichia.buccalis	0.999959144
1abb754b0faab2f4979536b0a1a9c331	D_0__Bacteria;D_1__Firmicutes;D_2__Clostridia;D_3__Eubacteriales;D_4__Lachnospiraceae;D_5__Enterocloster;D_6__Enterocloster.clostridioformis	0.969500159
125cfa4099ce61a9d6a453009fbfba87	D_0__Bacteria;D_1__Proteobacteria;D_2__Epsilonproteobacteria;D_3__Campylobacterales;D_4__Campylobacteraceae;D_5__Campylobacter;D_6__Campylobacter.curvus	1
6dfe868dc80af35018d60e01b496fb07	D_0__Bacteria;D_1__Bacteroidetes;D_2__Flavobacteriia;D_3__Flavobacteriales;D_4__Flavobacteriaceae;D_5__Flavobacterium;D_6__Flavobacterium.aquicola	0.999994674
b23daea98cdb89ab3780e6e07be8313c	D_0__Bacteria;D_1__Proteobacteria;D_2__Betaproteobacteria;D_3__Neisseriales;D_4__Neisseriaceae;D_5__Eikenella;D_6__Eikenella.corrodens	0.999955848
50106a378da779abe22c85db04781394	D_0__Bacteria;D_1__Spirochaetes;D_2__Spirochaetia;D_3__Spirochaetales;D_4__Treponemataceae;D_5__Treponema;D_6__Treponema.medium	0.99387976
8f92f156a44e8023c8af24ef4645ae44	D_0__Bacteria;D_1__Proteobacteria;D_2__Gammaproteobacteria;D_3__Enterobacterales;D_4__Enterobacteriaceae;D_5__Enterobacter;D_6__Enterobacter.bugandensis	0.872723822
2cf24b152b5d43141dc947ae4ad84bd3	D_0__Bacteria;D_1__Firmicutes;D_2__Negativicutes;D_3__Selenomonadales;D_4__Selenomonadaceae;D_5__Selenomonas;D_6__Selenomonas.dianae	0.772498697
02643655a85757358144ef983c073d74	D_0__Bacteria;D_1__Firmicutes;D_2__Clostridia;D_3__Eubacteriales;D_4__Lachnospiraceae;D_5__Lachnoclostridium;D_6__Lachnoclostridium.sp.	0.798750289
21dd7e3f9296f7209bd79d6367db010c	D_0__Bacteria;D_1__Firmicutes;D_2__Bacilli;D_3__Lactobacillales;D_4__Lactobacillaceae;D_5__Lacticaseibacillus;D_6__Lacticaseibacillus.casei	0.999997978
a109b69c4e468418852cfe9ef65cf8cb	D_0__Bacteria;D_1__Firmicutes;D_2__Tissierellia;D_3__Tissierellales;D_4__Peptoniphilaceae;D_5__;D_6__	0.999493946
b6a45411da7ec418a6d2a6ea1ece3957	D_0__Bacteria;D_1__Proteobacteria;D_2__Betaproteobacteria;D_3__Burkholderiales;D_4__Comamonadaceae;D_5__Ottowia;D_6__Ottowia.flava	0.99892568
141c17e3d7f45597776413bb156f1f3a	D_0__Bacteria;D_1__Proteobacteria;D_2__Betaproteobacteria;D_3__Neisseriales;D_4__Neisseriaceae;D_5__Neisseria;D_6__Neisseria.cinerea	0.999999351
d5ed51b6d105cda6b3ece94d39a0de05	D_0__Bacteria;D_1__Proteobacteria;D_2__Epsilonproteobacteria;D_3__Campylobacterales;D_4__Campylobacteraceae;D_5__Campylobacter;D_6__Campylobacter.showae	0.721002738
103793b15bae5ffb2b70fe5e3a0a779a	D_0__Bacteria;D_1__Fusobacteria;D_2__Fusobacteriia;D_3__Fusobacteriales;D_4__Fusobacteriaceae;D_5__Fusobacterium;D_6__Fusobacterium.nucleatum	1
9a1fa1201807b0d5a218d5f0e3461d03	D_0__Bacteria;D_1__Bacteroidetes;D_2__Bacteroidia;D_3__Bacteroidales;D_4__Prevotellaceae;D_5__Prevotella;D_6__Prevotella.denticola	0.966393437
6c0136964ad7786809fe12b99f4525b8	D_0__Bacteria;D_1__Proteobacteria;D_2__Betaproteobacteria;D_3__Neisseriales;D_4__Neisseriaceae;D_5__Neisseria;D_6__Neisseria.subflava	0.999998518
e7710b3b9357e498f528bc943df018e7	D_0__Bacteria;D_1__Firmicutes;D_2__Negativicutes;D_3__Veillonellales;D_4__Veillonellaceae;D_5__Dialister;D_6__Dialister.micraerophilus	0.946234732
c87216104eabc6dbd9a66655ceb2dfdd	D_0__Bacteria;D_1__Firmicutes;D_2__Clostridia;D_3__Eubacteriales;D_4__Lachnospiraceae;D_5__Lachnoclostridium;D_6__Lachnoclostridium.sp.	0.725950479
706832b26be3ef65aa3d345282c33bc7	D_0__Bacteria;D_1__Bacteroidetes;D_2__Bacteroidia;D_3__Bacteroidales;D_4__Prevotellaceae;D_5__Prevotella;D_6__Prevotella.denticola	0.999999999
f3fb87e4ff19254d36ffc4176d04562a	D_0__Bacteria;D_1__Bacteroidetes;D_2__Bacteroidia;D_3__Bacteroidales;D_4__Prevotellaceae;D_5__Alloprevotella;D_6__Alloprevotella.rava	1
665814763756e2e9da2087bf455f1d84	D_0__Bacteria;D_1__Firmicutes;D_2__Bacilli;D_3__Lactobacillales;D_4__Streptococcaceae;D_5__Streptococcus;D_6__Streptococcus.koreensis	1
6654e680b2acdb13ce8d6109ab59738e	D_0__Bacteria;D_1__Bacteroidetes;D_2__Bacteroidia;D_3__Bacteroidales;D_4__Prevotellaceae;D_5__Prevotella;D_6__Prevotella.pallens	0.937976466
c8cd16745c07a892eabc3849066acd74	D_0__Bacteria;D_1__Fusobacteria;D_2__Fusobacteriia;D_3__Fusobacteriales;D_4__Fusobacteriaceae;D_5__Fusobacterium;D_6__Fusobacterium.nucleatum	1
e5dc88679b51741aa93ecb48d6814f02	D_0__Bacteria;D_1__Proteobacteria;D_2__Epsilonproteobacteria;D_3__Campylobacterales;D_4__Campylobacteraceae;D_5__Campylobacter;D_6__Campylobacter.corcagiensis	0.947602958
72359553a48a1880bd67385461e9482b	D_0__Bacteria;D_1__Bacteroidetes;D_2__Flavobacteriia;D_3__Flavobacteriales;D_4__Flavobacteriaceae;D_5__Capnocytophaga;D_6__Capnocytophaga.sputigena	0.987433728
39fb5046abdb20ccf5bfa8cdb977762e	D_0__Bacteria;D_1__Proteobacteria;D_2__Betaproteobacteria;D_3__Neisseriales;D_4__Neisseriaceae;D_5__Neisseria;D_6__Neisseria.oralis	0.999993153
3b9fd2fc73e7f4bb6d24de0a68fa6c83	D_0__Bacteria;D_1__Proteobacteria;D_2__Betaproteobacteria;D_3__Neisseriales;D_4__Neisseriaceae;D_5__Neisseria;D_6__Neisseria.elongata	0.812063487
13c6933cbe3ce722c80eafea0cc7cbd3	D_0__Bacteria;D_1__Fusobacteria;D_2__Fusobacteriia;D_3__Fusobacteriales;D_4__Leptotrichiaceae;D_5__Leptotrichia;D_6__Leptotrichia.buccalis	1
20b3d43da1ad2394e96776cc744eabc8	D_0__Bacteria;D_1__Fusobacteria;D_2__Fusobacteriia;D_3__Fusobacteriales;D_4__Fusobacteriaceae;D_5__Fusobacterium;D_6__Fusobacterium.nucleatum	1
84bae2bcbc21f700131e83908317a736	D_0__Bacteria;D_1__Bacteroidetes;D_2__Bacteroidia;D_3__Bacteroidales;D_4__Tannerellaceae;D_5__Tannerella;D_6__Tannerella.forsythia	0.879199265
037df791696625fad2b740a176cfd5d5	D_0__Bacteria;D_1__Fusobacteria;D_2__Fusobacteriia;D_3__Fusobacteriales;D_4__Leptotrichiaceae;D_5__Leptotrichia;D_6__Leptotrichia.hongkongensis	1
1149174ce36f62cfb9482ec8af4c1689	D_0__Bacteria;D_1__Proteobacteria;D_2__Gammaproteobacteria;D_3__Pasteurellales;D_4__Pasteurellaceae;D_5__Haemophilus;D_6__Haemophilus.influenzae	0.999997603
5be5a8ef4849c5a83a011c7b6a23a76d	D_0__Bacteria;D_1__Bacteroidetes;D_2__Bacteroidia;D_3__Bacteroidales;D_4__Prevotellaceae;D_5__Prevotella;D_6__Prevotella.histicola	0.999999987
53bd1733ff90b372a552fd781583a13d	D_0__Bacteria;D_1__Firmicutes;D_2__Tissierellia;D_3__Tissierellales;D_4__Peptoniphilaceae;D_5__Finegoldia;D_6__Finegoldia.magna	1
57314b6a793673dfe4a5ec934bb8ba4d	D_0__Bacteria;D_1__Fusobacteria;D_2__Fusobacteriia;D_3__Fusobacteriales;D_4__Leptotrichiaceae;D_5__Leptotrichia;D_6__Leptotrichia.buccalis	0.93368378
d28efb1de4e3b3e96a09cb05b8d77ed7	D_0__Bacteria;D_1__Proteobacteria;D_2__Gammaproteobacteria;D_3__Pasteurellales;D_4__Pasteurellaceae;D_5__Haemophilus;D_6__Haemophilus.parainfluenzae	0.997781059
7bd704936cd2dbe3763abde261261244	D_0__Bacteria;D_1__Bacteroidetes;D_2__Bacteroidia;D_3__Bacteroidales;D_4__Bacteroidaceae;D_5__Bacteroides;D_6__Bacteroides.pyogenes	0.999562294
5d4b76625989d8955b476af94cfa586c	NA	0.945054267
ad506340e575f00dd9c9755c930d94ad	D_0__Bacteria;D_1__Bacteroidetes;D_2__Bacteroidia;D_3__Bacteroidales;D_4__Prevotellaceae;D_5__Prevotella;D_6__Prevotella.melaninogenica	0.999999998
35a447fbe57754c48393daf6a35d2f05	D_0__Bacteria;D_1__Firmicutes;D_2__Clostridia;D_3__Eubacteriales;D_4__Peptococcaceae;D_5__Peptococcus;D_6__Peptococcus.simiae	0.851195819
5cc7a7a469ba4c0e25abd3274c3fa5bd	D_0__Bacteria;D_1__Fusobacteria;D_2__Fusobacteriia;D_3__Fusobacteriales;D_4__Fusobacteriaceae;D_5__Fusobacterium;D_6__Fusobacterium.nucleatum	1
60318cce6e12da707506922f24d1fdea	D_0__Bacteria;D_1__Bacteroidetes;D_2__Bacteroidia;D_3__Bacteroidales;D_4__Porphyromonadaceae;D_5__Porphyromonas;D_6__Porphyromonas.endodontalis	0.767197196
3db98dd62ebaadc54ba1689534b339b9	D_0__Bacteria;D_1__Bacteroidetes;D_2__Bacteroidia;D_3__Bacteroidales;D_4__Prevotellaceae;D_5__Prevotella;D_6__Prevotella.histicola	0.999999986
f28cfb52d908fb7936d8628e006752d8	D_0__Bacteria;D_1__Bacteroidetes;D_2__Bacteroidia;D_3__Bacteroidales;D_4__Porphyromonadaceae;D_5__Porphyromonas;D_6__Porphyromonas.endodontalis	1
c36d59d1959009017313c9aced1ca7d7	D_0__Bacteria;D_1__Spirochaetes;D_2__Spirochaetia;D_3__Spirochaetales;D_4__Treponemataceae;D_5__Treponema;D_6__Treponema.medium	0.91761457
9f6c9ff8d86e322a83d06ea350911143	D_0__Bacteria;D_1__Fusobacteria;D_2__Fusobacteriia;D_3__Fusobacteriales;D_4__Leptotrichiaceae;D_5__Leptotrichia;D_6__Leptotrichia.shahii	0.788569184
853368d8a38cf9632bcc018c2be8f6f3	D_0__Bacteria;D_1__Proteobacteria;D_2__Betaproteobacteria;D_3__Neisseriales;D_4__Neisseriaceae;D_5__Snodgrassella;D_6__Snodgrassella.alvi	0.999940992
37132909872923d09af271bb0406665c	D_0__Bacteria;D_1__Firmicutes;D_2__Negativicutes;D_3__Veillonellales;D_4__Veillonellaceae;D_5__Megasphaera;D_6__Megasphaera.micronuciformis	0.999798284
7ac05f7cb001ec12589f7d6b34059241	D_0__Bacteria;D_1__Actinobacteria;D_2__Actinomycetia;D_3__Actinomycetales;D_4__Actinomycetaceae;D_5__Schaalia;D_6__Schaalia.odontolytica	0.787864676
ce731f8a0ae5bd2766a2594d88168bb0	D_0__Bacteria;D_1__Actinobacteria;D_2__Coriobacteriia;D_3__Coriobacteriales;D_4__Atopobiaceae;D_5__Lancefieldella;D_6__Lancefieldella.rimae	0.852121007
fb6acebce4d2474b3fe23e897329cd89	D_0__Bacteria;D_1__Firmicutes;D_2__Bacilli;D_3__Bacillales;D_4__;D_5__Gemella;D_6__Gemella.parahaemolysans	0.999999999
dadecc9d4e47659e121bb232c0948789	D_0__Bacteria;D_1__Proteobacteria;D_2__Epsilonproteobacteria;D_3__Campylobacterales;D_4__Campylobacteraceae;D_5__Campylobacter;D_6__Campylobacter.pinnipediorum	0.884830633
f4dce43f6ed3e4ae3d52685c27db33c1	D_0__Bacteria;D_1__Proteobacteria;D_2__Betaproteobacteria;D_3__Neisseriales;D_4__Neisseriaceae;D_5__Alysiella;D_6__Alysiella.crassa	0.999990703
0e6a955d63d048f75c0a98f964350a1d	D_0__Bacteria;D_1__Spirochaetes;D_2__Spirochaetia;D_3__Spirochaetales;D_4__Treponemataceae;D_5__Treponema;D_6__Treponema.denticola	0.983111965
17030033109bec6811b2951c13c8a4b3	D_0__Bacteria;D_1__Fusobacteria;D_2__Fusobacteriia;D_3__Fusobacteriales;D_4__Leptotrichiaceae;D_5__Leptotrichia;D_6__Leptotrichia.shahii	0.867563672
cc485f3a6a1543ff3e523efdf5ebf576	D_0__Bacteria;D_1__Bacteroidetes;D_2__Flavobacteriia;D_3__Flavobacteriales;D_4__Flavobacteriaceae;D_5__Capnocytophaga;D_6__Capnocytophaga.granulosa	1
d0b2633b777f21582e6f3a9b7e9607b3	D_0__Bacteria;D_1__Proteobacteria;D_2__Betaproteobacteria;D_3__Neisseriales;D_4__Neisseriaceae;D_5__Kingella;D_6__Kingella.denitrificans	0.751165188
cbaea9193abfae5b7cbd2cbde4e92007	D_0__Bacteria;D_1__Firmicutes;D_2__Bacilli;D_3__Bacillales;D_4__;D_5__Gemella;D_6__Gemella.morbillorum	0.999999999
f31a854280e9a5a13f48861770f785c4	D_0__Bacteria;D_1__Bacteroidetes;D_2__Bacteroidia;D_3__Bacteroidales;D_4__Prevotellaceae;D_5__Prevotella;D_6__Prevotella.baroniae	0.99999999
e74e9a76294c709d96f90771d833f97f	D_0__Bacteria;D_1__Firmicutes;D_2__Negativicutes;D_3__Veillonellales;D_4__Veillonellaceae;D_5__Megasphaera;D_6__Megasphaera.micronuciformis	0.999892078
abcaf9087dea10e68ea15638ce391e9f	D_0__Bacteria;D_1__Firmicutes;D_2__Bacilli;D_3__Bacillales;D_4__;D_5__Gemella;D_6__Gemella.morbillorum	0.744962244
7c6bcaca119136387ff32e2992c4025c	D_0__Bacteria;D_1__Bacteroidetes;D_2__Bacteroidia;D_3__Bacteroidales;D_4__Prevotellaceae;D_5__Prevotella;D_6__Prevotella.pallens	0.955551917
9b80079ddff41ff821fbd6b7a54b1462	D_0__Bacteria;D_1__Firmicutes;D_2__Negativicutes;D_3__Veillonellales;D_4__Veillonellaceae;D_5__Veillonella;D_6__Veillonella.rodentium	1
a0e7f435767ac5c1977c5c5cb902d4f2	D_0__Bacteria;D_1__Bacteroidetes;D_2__Sphingobacteriia;D_3__Sphingobacteriales;D_4__Sphingobacteriaceae;D_5__;D_6__	0.999938074
2c275f09905e7ec203f7a5b1f08d1de9	D_0__Bacteria;D_1__Fusobacteria;D_2__Fusobacteriia;D_3__Fusobacteriales;D_4__Leptotrichiaceae;D_5__Leptotrichia;D_6__Leptotrichia.buccalis	0.943080588
975ff39e58db61f7fbf911abb9328ded	D_0__Bacteria;D_1__Proteobacteria;D_2__Betaproteobacteria;D_3__Burkholderiales;D_4__Burkholderiaceae;D_5__Lautropia;D_6__Lautropia.mirabilis	0.999999989
088d2b9c965e60151ac55082d1c6efb5	D_0__Bacteria;D_1__Bacteroidetes;D_2__Bacteroidia;D_3__Bacteroidales;D_4__Prevotellaceae;D_5__Prevotella;D_6__Prevotella.pallens	0.955552877
f1c2f3b118eb7c7aa5572f4e33f8b80f	D_0__Bacteria;D_1__Proteobacteria;D_2__Epsilonproteobacteria;D_3__Campylobacterales;D_4__Campylobacteraceae;D_5__Campylobacter;D_6__Campylobacter.concisus	0.973228305
e4e5e704d881fd4f6f8ff155d1b3dadf	D_0__Bacteria;D_1__Fusobacteria;D_2__Fusobacteriia;D_3__Fusobacteriales;D_4__Leptotrichiaceae;D_5__Leptotrichia;D_6__Leptotrichia.trevisanii	0.887306002
6c55600fd613c8d8cace9812201e3220	D_0__Bacteria;D_1__Fusobacteria;D_2__Fusobacteriia;D_3__Fusobacteriales;D_4__Fusobacteriaceae;D_5__Fusobacterium;D_6__Fusobacterium.nucleatum	0.739227379
2cbc462aa503a66f02b0047bf86822b6	D_0__Bacteria;D_1__Bacteroidetes;D_2__Bacteroidia;D_3__Bacteroidales;D_4__Prevotellaceae;D_5__Prevotella;D_6__Prevotella.disiens	0.999999867
8fafeb3aad22b37c1e44d69544af6f5a	D_0__Bacteria;D_1__Spirochaetes;D_2__Spirochaetia;D_3__Spirochaetales;D_4__Treponemataceae;D_5__Treponema;D_6__Treponema.maltophilum	0.999503928
1d056b02f726f81c9e090be9c3d72ee5	D_0__Bacteria;D_1__Actinobacteria;D_2__Actinomycetia;D_3__Corynebacteriales;D_4__Corynebacteriaceae;D_5__Corynebacterium;D_6__Corynebacterium.simulans	0.941099217
e224a13b4c80d0a1b2e117a070394d9c	D_0__Bacteria;D_1__Fusobacteria;D_2__Fusobacteriia;D_3__Fusobacteriales;D_4__Fusobacteriaceae;D_5__Fusobacterium;D_6__Fusobacterium.nucleatum	1
76989a1a08967e83570ffc3ef8f0374a	D_0__Bacteria;D_1__Bacteroidetes;D_2__Bacteroidia;D_3__Bacteroidales;D_4__Prevotellaceae;D_5__Prevotella;D_6__Prevotella.intermedia	1
ca369da2eb7266fb3854015a7da05c82	D_0__Bacteria;D_1__Actinobacteria;D_2__Actinomycetia;D_3__Corynebacteriales;D_4__Corynebacteriaceae;D_5__Corynebacterium;D_6__Corynebacterium.matruchotii	0.805316184
aa1387d009c52606f53633006825ba95	D_0__Bacteria;D_1__Firmicutes;D_2__Bacilli;D_3__Bacillales;D_4__Staphylococcaceae;D_5__Staphylococcus;D_6__Staphylococcus.caprae	0.999743297
091d739ae425bc644da0254d5ea93ccf	D_0__Bacteria;D_1__Fusobacteria;D_2__Fusobacteriia;D_3__Fusobacteriales;D_4__Leptotrichiaceae;D_5__Leptotrichia;D_6__Leptotrichia.buccalis	1
7e80926064c64333eb969fb78798472a	D_0__Bacteria;D_1__Fusobacteria;D_2__Fusobacteriia;D_3__Fusobacteriales;D_4__Fusobacteriaceae;D_5__Fusobacterium;D_6__Fusobacterium.nucleatum	1
ee3e5d0b6391f3299fbca56ddfc74b77	D_0__Bacteria;D_1__Actinobacteria;D_2__Actinomycetia;D_3__Corynebacteriales;D_4__Corynebacteriaceae;D_5__Corynebacterium;D_6__Corynebacterium.matruchotii	0.999999425
65707bbed414b3270964affaf2bc708b	D_0__Bacteria;D_1__Actinobacteria;D_2__Actinomycetia;D_3__Corynebacteriales;D_4__Corynebacteriaceae;D_5__Corynebacterium;D_6__Corynebacterium.matruchotii	0.999999192
d7363a5934d449a53f4d9b7a73364180	D_0__Bacteria;D_1__Fusobacteria;D_2__Fusobacteriia;D_3__Fusobacteriales;D_4__Leptotrichiaceae;D_5__Leptotrichia;D_6__Leptotrichia.wadei	0.985831991
a901e7bb156942e9f439f23e21d12d1a	D_0__Bacteria;D_1__Proteobacteria;D_2__Betaproteobacteria;D_3__Neisseriales;D_4__Neisseriaceae;D_5__Eikenella;D_6__Eikenella.halliae	0.91912945
01ef3afd5023c7cbe86851d24e4bf75c	D_0__Bacteria;D_1__Bacteroidetes;D_2__Bacteroidia;D_3__Bacteroidales;D_4__Prevotellaceae;D_5__Prevotella;D_6__Prevotella.nanceiensis	0.827719405
4fb8e4a8747adbfba7ddd56d6690144f	D_0__Bacteria;D_1__Fusobacteria;D_2__Fusobacteriia;D_3__Fusobacteriales;D_4__Fusobacteriaceae;D_5__Fusobacterium;D_6__Fusobacterium.periodonticum	0.786238184
acd51b72aa451ac9b50922e089fe9731	D_0__Bacteria;D_1__Firmicutes;D_2__Negativicutes;D_3__Veillonellales;D_4__Veillonellaceae;D_5__Veillonella;D_6__Veillonella.dispar	1
1de2a0619179a8d239182c4934fd707c	D_0__Bacteria;D_1__Bacteroidetes;D_2__Bacteroidia;D_3__Bacteroidales;D_4__Prevotellaceae;D_5__Prevotella;D_6__Prevotella.scopos	0.991740215
87885437e4fdb5f2dacc21102453ee12	D_0__Bacteria;D_1__Proteobacteria;D_2__Gammaproteobacteria;D_3__Pasteurellales;D_4__Pasteurellaceae;D_5__Aggregatibacter;D_6__Aggregatibacter.aphrophilus	0.700853906
7e6995f2c20c4b93455aa4280d225335	D_0__Bacteria;D_1__Bacteroidetes;D_2__Bacteroidia;D_3__Bacteroidales;D_4__Prevotellaceae;D_5__Prevotella;D_6__Prevotella.baroniae	0.99999996
6952326b4874bcc6bb1d32439c681370	D_0__Bacteria;D_1__Bacteroidetes;D_2__Bacteroidia;D_3__Bacteroidales;D_4__Prevotellaceae;D_5__Alloprevotella;D_6__Alloprevotella.rava	0.738007164
dc59f401961b3bd9a8b39b9a20c345d5	D_0__Bacteria;D_1__Actinobacteria;D_2__Actinomycetia;D_3__Actinomycetales;D_4__Actinomycetaceae;D_5__Schaalia;D_6__Schaalia.odontolytica	0.952127372
c60f3e268252dce0e94e7fa90d2146df	D_0__Bacteria;D_1__Firmicutes;D_2__Clostridia;D_3__Eubacteriales;D_4__Lachnospiraceae;D_5__Lachnoanaerobaculum;D_6__Lachnoanaerobaculum.gingivalis	0.999998737
ab64c1b3d5b2a5b27cee8adc4056213b	D_0__Bacteria;D_1__Fusobacteria;D_2__Fusobacteriia;D_3__Fusobacteriales;D_4__Leptotrichiaceae;D_5__Leptotrichia;D_6__Leptotrichia.buccalis	0.802811911
3875f0967ea2b54967adc4feef466459	NA	0.965576703
26d47732563c0f3ebde641038995b349	D_0__Bacteria;D_1__Firmicutes;D_2__Negativicutes;D_3__Veillonellales;D_4__Veillonellaceae;D_5__Anaeroglobus;D_6__Anaeroglobus.geminatus	0.999998794
7934b2cb5718c1db7e4fe9dbe62da7c2	D_0__Bacteria;D_1__Fusobacteria;D_2__Fusobacteriia;D_3__Fusobacteriales;D_4__Leptotrichiaceae;D_5__Leptotrichia;D_6__Leptotrichia.wadei	0.989081699
03303167fb23ed46140f524bcffed781	D_0__Bacteria;D_1__Bacteroidetes;D_2__Bacteroidia;D_3__Bacteroidales;D_4__Prevotellaceae;D_5__Prevotella;D_6__Prevotella.oulorum	0.998679522
80f3f1e1d91eb3088f3a335564fa7db9	D_0__Bacteria;D_1__Bacteroidetes;D_2__Flavobacteriia;D_3__Flavobacteriales;D_4__Flavobacteriaceae;D_5__Capnocytophaga;D_6__Capnocytophaga.sputigena	0.829780883
1bdff03f38fa826f995e4e34d2ae62b8	D_0__Bacteria;D_1__Bacteroidetes;D_2__Bacteroidia;D_3__Bacteroidales;D_4__Prevotellaceae;D_5__Prevotella;D_6__Prevotella.multiformis	0.999999983
d0dc9e9486f3c442ebb7bd73d514cc5f	D_0__Bacteria;D_1__Bacteroidetes;D_2__Bacteroidia;D_3__Bacteroidales;D_4__Prevotellaceae;D_5__Prevotella;D_6__Prevotella.baroniae	0.999999996
97d569f994838d3bb302929f2fad78be	D_0__Bacteria;D_1__Fusobacteria;D_2__Fusobacteriia;D_3__Fusobacteriales;D_4__Leptotrichiaceae;D_5__Leptotrichia;D_6__Leptotrichia.buccalis	1
d9eb6f9ae6d4033a79d541212709de01	D_0__Bacteria;D_1__Fusobacteria;D_2__Fusobacteriia;D_3__Fusobacteriales;D_4__Fusobacteriaceae;D_5__Fusobacterium;D_6__Fusobacterium.nucleatum	1
44cbb3c12e158a2b06add4b2db7294af	D_0__Bacteria;D_1__Spirochaetes;D_2__Spirochaetia;D_3__Spirochaetales;D_4__Treponemataceae;D_5__Treponema;D_6__Treponema.denticola	0.999556562
2566a4d2b32c99eb916bc8005f406b95	D_0__Bacteria;D_1__Bacteroidetes;D_2__Bacteroidia;D_3__Bacteroidales;D_4__Prevotellaceae;D_5__Prevotella;D_6__Prevotella.bryantii	0.999993197
a08a96872667c4d43af6a75fe251f014	D_0__Bacteria;D_1__Firmicutes;D_2__Negativicutes;D_3__Selenomonadales;D_4__Selenomonadaceae;D_5__Selenomonas;D_6__Selenomonas.dianae	1
7c30b7617079bb71831df42178dabef8	D_0__Bacteria;D_1__Bacteroidetes;D_2__Bacteroidia;D_3__Bacteroidales;D_4__Prevotellaceae;D_5__Prevotella;D_6__Prevotella.oris	0.986997962
348a22f804c881c23dac65d62a403899	D_0__Bacteria;D_1__Actinobacteria;D_2__Coriobacteriia;D_3__Coriobacteriales;D_4__Atopobiaceae;D_5__Lancefieldella;D_6__Lancefieldella.rimae	0.905055457
6a406e967bdba677c212ceb536ff45c0	D_0__Bacteria;D_1__Firmicutes;D_2__Clostridia;D_3__Eubacteriales;D_4__Lachnospiraceae;D_5__Johnsonella;D_6__Johnsonella.ignava	0.859301994
9eb344735502182eb1061fdc455db0cd	D_0__Bacteria;D_1__Firmicutes;D_2__Clostridia;D_3__Eubacteriales;D_4__Peptococcaceae;D_5__Peptococcus;D_6__Peptococcus.simiae	1
7b3be95d3566823e4afd4a114d9de601	D_0__Bacteria;D_1__Bacteroidetes;D_2__Bacteroidia;D_3__Bacteroidales;D_4__Prevotellaceae;D_5__Prevotella;D_6__Prevotella.oulorum	0.996498717
229b0d041578589199454e9bb0237024	D_0__Bacteria;D_1__Firmicutes;D_2__Negativicutes;D_3__Veillonellales;D_4__Veillonellaceae;D_5__Veillonella;D_6__Veillonella.rodentium	0.998831122
ee64959ef8fc852ce021ce6bc978c6c7	D_0__Bacteria;D_1__Firmicutes;D_2__Negativicutes;D_3__Veillonellales;D_4__Veillonellaceae;D_5__Veillonella;D_6__Veillonella.montpellierensis	0.988081295
f8183eb4359a6a76329f500adda9de72	D_0__Bacteria;D_1__Spirochaetes;D_2__Spirochaetia;D_3__Spirochaetales;D_4__Treponemataceae;D_5__Treponema;D_6__Treponema.socranskii	1
64fdee2aef544281f7671973c78e48c9	D_0__Bacteria;D_1__Bacteroidetes;D_2__Sphingobacteriia;D_3__Sphingobacteriales;D_4__;D_5__;D_6__	1
641d40d73c27d42fcf82cc7692ce155c	D_0__Bacteria;D_1__Bacteroidetes;D_2__Bacteroidia;D_3__Bacteroidales;D_4__Prevotellaceae;D_5__Prevotella;D_6__Prevotella.koreensis	0.940883454
8f2e234d058feffecbad674ca11409ec	D_0__Bacteria;D_1__Saccharibacteria;D_2__Saccharimonadia;D_3__Saccharimonadales.D_4__Saccharimonadaceae	0.999999269
f51bc78a2da3abd2818e95680991b60e	D_0__Bacteria;D_1__Fusobacteria;D_2__Fusobacteriia;D_3__Fusobacteriales;D_4__Leptotrichiaceae;D_5__Leptotrichia;D_6__Leptotrichia.buccalis	0.999958325
ba4703887d591f39fc8a5496e707223c	D_0__Bacteria;D_1__Actinobacteria;D_2__Coriobacteriia;D_3__Coriobacteriales;D_4__Atopobiaceae;D_5__Lancefieldella;D_6__Lancefieldella.rimae	0.892690737
bc6e1f744bb70c7a95f4871067a7b30a	D_0__Bacteria;D_1__Firmicutes;D_2__Clostridia;D_3__Eubacteriales;D_4__Lachnospiraceae;D_5__Lachnoanaerobaculum;D_6__Lachnoanaerobaculum.umeaense	0.939877427
5055d6a8c7d0c3f9e54b3bc450334a7d	D_0__Bacteria;D_1__Bacteroidetes;D_2__Bacteroidia;D_3__Bacteroidales;D_4__Porphyromonadaceae;D_5__Porphyromonas;D_6__Porphyromonas.endodontalis	0.735876337
d7c3ffabeeb88490f0fbf67b8f75619c	D_0__Bacteria;D_1__Proteobacteria;D_2__Gammaproteobacteria;D_3__Enterobacterales;D_4__Enterobacteriaceae;D_5__Escherichia;D_6__Escherichia.fergusonii	0.998902462
dba05f6a3570964e77ce3c8776e6f74a	D_0__Bacteria;D_1__Actinobacteria;D_2__Actinomycetia;D_3__Actinomycetales;D_4__Actinomycetaceae;D_5__Actinomyces;D_6__Actinomyces.massiliensis	1
49c4e3932af92f5921999b50e7ef7583	D_0__Bacteria;D_1__Bacteroidetes;D_2__Bacteroidia;D_3__Bacteroidales;D_4__Prevotellaceae;D_5__Alloprevotella;D_6__Alloprevotella.rava	1
5bfe3943920761ca00188c5e06a74aa9	D_0__Bacteria;D_1__Proteobacteria;D_2__Epsilonproteobacteria;D_3__Nautiliales;D_4__Nitratiruptoraceae;D_5__Nitratiruptor;D_6__Nitratiruptor.tergarcus	0.999974213
9f9ab43906b040649762f45714c3cf1c	D_0__Bacteria;D_1__Proteobacteria;D_2__Gammaproteobacteria;D_3__Enterobacterales;D_4__Enterobacteriaceae;D_5__Klebsiella;D_6__Klebsiella.pneumoniae	0.986776291
3dcd24fe4a22d37dca79bfe879c4391a	D_0__Bacteria;D_1__Fusobacteria;D_2__Fusobacteriia;D_3__Fusobacteriales;D_4__Fusobacteriaceae;D_5__Fusobacterium;D_6__Fusobacterium.nucleatum	1
9836f789af962da6683dfb30b1f40271	D_0__Bacteria;D_1__Firmicutes;D_2__Clostridia;D_3__Eubacteriales;D_4__Eubacteriaceae;D_5__Pseudoramibacter;D_6__Pseudoramibacter.alactolyticus	0.775432229
e62e66958c8e6b9c4edc7a5b9bd36ad8	D_0__Bacteria;D_1__Spirochaetes;D_2__Spirochaetia;D_3__Spirochaetales;D_4__Treponemataceae;D_5__Treponema;D_6__Treponema.denticola	0.9094718
1ad181462bc23723e48243aba9e479dd	D_0__Bacteria;D_1__Firmicutes;D_2__Clostridia;D_3__Eubacteriales;D_4__Eubacteriaceae;D_5__Eubacterium;D_6__Eubacterium.brachy	0.831171023
508aca668637ad87a8f54a601f70ce6f	D_0__Bacteria;D_1__Fusobacteria;D_2__Fusobacteriia;D_3__Fusobacteriales;D_4__Leptotrichiaceae;D_5__Leptotrichia;D_6__Leptotrichia.wadei	1
5715311312636fb412dacc9d9d4f4a48	D_0__Bacteria;D_1__Saccharibacteria;D_2__Saccharimonadia;D_3__Saccharimonadales.D_4__Saccharimonadaceae	0.955722577
35b7e2fb959688174904a1a595b03151	D_0__Bacteria;D_1__Proteobacteria;D_2__Gammaproteobacteria;D_3__Pasteurellales;D_4__Pasteurellaceae;D_5__Haemophilus;D_6__Haemophilus.parainfluenzae	0.996139113
7bd6d1d94d67121bd158eda107030036	D_0__Bacteria;D_1__Actinobacteria;D_2__Actinomycetia;D_3__Bifidobacteriales;D_4__Bifidobacteriaceae;D_5__Scardovia;D_6__Scardovia.wiggsiae	0.999999987
06919c8e31a1d871f164608b252b46fb	D_0__Bacteria;D_1__Bacteroidetes;D_2__Bacteroidia;D_3__Bacteroidales;D_4__Porphyromonadaceae;D_5__Porphyromonas;D_6__Porphyromonas.pasteri	1
167e31dda2093fed1a1cde346cb0565e	D_0__Bacteria;D_1__Spirochaetes;D_2__Spirochaetia;D_3__Spirochaetales;D_4__Treponemataceae;D_5__Treponema;D_6__Treponema.amylovorum	0.999999969
aa664f5eaf3751fbc68dea345c33d479	NA	0.954857491
5775abdfc7dcfaf47fb30b8cdc786aad	D_0__Bacteria;D_1__Proteobacteria;D_2__Epsilonproteobacteria;D_3__Campylobacterales;D_4__Campylobacteraceae;D_5__Campylobacter;D_6__Campylobacter.concisus	0.981886278
845a8d4a9b63c74848b66dc9337395cb	D_0__Bacteria;D_1__Actinobacteria;D_2__Actinomycetia;D_3__Actinomycetales;D_4__Actinomycetaceae;D_5__Schaalia;D_6__Schaalia.odontolytica	0.959372967
07bfc526f5dfeee1a2c3643af93b8bac	D_0__Bacteria;D_1__Bacteroidetes;D_2__Bacteroidia;D_3__Bacteroidales;D_4__Prevotellaceae;D_5__Prevotella;D_6__Prevotella.salivae	0.96449283
b466260f5705c207ba8bc8ce69dcf7ea	D_0__Bacteria;D_1__Fusobacteria;D_2__Fusobacteriia;D_3__Fusobacteriales;D_4__Leptotrichiaceae;D_5__Leptotrichia;D_6__Leptotrichia.buccalis	0.964625063
646799aadac4e93361830e6825060e51	D_0__Bacteria;D_1__Fusobacteria;D_2__Fusobacteriia;D_3__Fusobacteriales;D_4__Fusobacteriaceae;D_5__Fusobacterium;D_6__Fusobacterium.periodonticum	0.949123296
14ef970c5f17206541582605bcd4c1b1	D_0__Bacteria;D_1__Bacteroidetes;D_2__Bacteroidia;D_3__Bacteroidales;D_4__Tannerellaceae;D_5__Tannerella;D_6__Tannerella.serpentiformis	0.944779533
e079e549fe5883e3f293b2ea05363529	D_0__Bacteria;D_1__Fusobacteria;D_2__Fusobacteriia;D_3__Fusobacteriales;D_4__Leptotrichiaceae;D_5__Leptotrichia;D_6__Leptotrichia.buccalis	0.999956607
47e34c29fdebd6d1a56678dcda4f3b8c	D_0__Bacteria;D_1__Firmicutes;D_2__Clostridia;D_3__Eubacteriales;D_4__Lachnospiraceae;D_5__Butyrivibrio;D_6__Butyrivibrio.proteoclasticus	0.96792222
b4c36496cb7a0cced8cd3c9f82f1151e	D_0__Bacteria;D_1__Fusobacteria;D_2__Fusobacteriia;D_3__Fusobacteriales;D_4__Fusobacteriaceae;D_5__Fusobacterium;D_6__Fusobacterium.nucleatum	1
4c77a250b335df9f221556fa8dc05408	D_0__Bacteria;D_1__Firmicutes;D_2__Bacilli;D_3__Lactobacillales;D_4__Streptococcaceae;D_5__Streptococcus;D_6__Streptococcus.sinensis	0.999999999
a67237d5af576ad630ee76b3d35c22d0	D_0__Bacteria;D_1__Firmicutes;D_2__Negativicutes;D_3__Veillonellales;D_4__Veillonellaceae;D_5__Veillonella;D_6__Veillonella.rodentium	1
b801a0cde421916dc07440518eb0396a	D_0__Bacteria;D_1__Proteobacteria;D_2__Epsilonproteobacteria;D_3__Campylobacterales;D_4__Campylobacteraceae;D_5__Campylobacter;D_6__Campylobacter.corcagiensis	0.92111671
e25e54250013da0172aa6a53064e306a	D_0__Bacteria;D_1__Bacteroidetes;D_2__Bacteroidia;D_3__Bacteroidales;D_4__Prevotellaceae;D_5__Prevotella;D_6__Prevotella.bivia	1
420953f356c5cef7e0fafe0605eb59ab	D_0__Bacteria;D_1__Fusobacteria;D_2__Fusobacteriia;D_3__Fusobacteriales;D_4__Leptotrichiaceae;D_5__Leptotrichia;D_6__Leptotrichia.hofstadii	1
2bc10b08e9a6320acdaa65b10bc8c747	D_0__Bacteria;D_1__Fusobacteria;D_2__Fusobacteriia;D_3__Fusobacteriales;D_4__Fusobacteriaceae;D_5__Fusobacterium;D_6__Fusobacterium.nucleatum	1
b5a102bc24f248b0938311e707b26ca6	D_0__Bacteria;D_1__Bacteroidetes;D_2__Bacteroidia;D_3__Bacteroidales;D_4__Prevotellaceae;D_5__Alloprevotella;D_6__Alloprevotella.rava	1
f648ab18aa91e241845fa1ad206e8c1c	D_0__Bacteria;D_1__Actinobacteria;D_2__Actinomycetia;D_3__Actinomycetales;D_4__Actinomycetaceae;D_5__Actinomyces;D_6__Actinomyces.oris	1
7bf813125560c5f710dcf79b52d77d23	D_0__Bacteria;D_1__Fusobacteria;D_2__Fusobacteriia;D_3__Fusobacteriales;D_4__Leptotrichiaceae;D_5__Leptotrichia;D_6__Leptotrichia.shahii	1
ab56c8464266d3bb942b29132ca0dbec	D_0__Bacteria;D_1__Fusobacteria;D_2__Fusobacteriia;D_3__Fusobacteriales;D_4__Leptotrichiaceae;D_5__Leptotrichia;D_6__Leptotrichia.buccalis	0.999933496
8978b81eea2da65a20d8a0228a1a99b3	D_0__Bacteria;D_1__Bacteroidetes;D_2__Bacteroidia;D_3__Bacteroidales;D_4__Prevotellaceae;D_5__Alloprevotella;D_6__Alloprevotella.rava	1
ea5c68a12628830c2e0747cf06b1ebde	D_0__Bacteria;D_1__Bacteroidetes;D_2__Bacteroidia;D_3__Bacteroidales;D_4__;D_5__;D_6__	0.985005414
e81330a98bb1f7772592bc627996756c	D_0__Bacteria;D_1__Actinobacteria;D_2__Actinomycetia;D_3__Actinomycetales;D_4__Actinomycetaceae;D_5__Schaalia;D_6__Schaalia.odontolytica	0.98927797
5495ec07006ee45046cd38fb0db498d6	D_0__Bacteria;D_1__Spirochaetes;D_2__Spirochaetia;D_3__Spirochaetales;D_4__Treponemataceae;D_5__Treponema;D_6__Treponema.medium	0.705195179
31a024ad592640ab2557543511b4e6e9	D_0__Bacteria;D_1__Bacteroidetes;D_2__Bacteroidia;D_3__Bacteroidales;D_4__Prevotellaceae;D_5__Prevotella;D_6__Prevotella.nanceiensis	0.775667496
7a9cbe974186109fb851870fe93e3df3	D_0__Bacteria;D_1__Proteobacteria;D_2__Betaproteobacteria;D_3__Burkholderiales;D_4__Comamonadaceae;D_5__Ottowia;D_6__Ottowia.flava	0.999961731
eef2fdd3c9756b97e26fa8b15d5dd39f	D_0__Bacteria;D_1__Firmicutes;D_2__Bacilli;D_3__Lactobacillales;D_4__Streptococcaceae;D_5__Streptococcus;D_6__Streptococcus.constellatus	1
d651b56f0ab45d7fc08e02a73614cbff	D_0__Bacteria;D_1__Firmicutes;D_2__Negativicutes;D_3__Selenomonadales;D_4__Selenomonadaceae;D_5__Selenomonas;D_6__Selenomonas.noxia	0.877751165
b7eaeb66375216e8f825bb67091a97d6	D_0__Bacteria;D_1__Bacteroidetes;D_2__Bacteroidia;D_3__Bacteroidales;D_4__Prevotellaceae;D_5__Prevotella;D_6__Prevotella.maculosa	0.941219751
dd5335a3f5d1a5c5d1f921c25df6b0e6	D_0__Bacteria;D_1__Bacteroidetes;D_2__Bacteroidia;D_3__Bacteroidales;D_4__Prevotellaceae;D_5__Alloprevotella;D_6__Alloprevotella.rava	0.714084063
231aab199987ea6a6daa0aaa04c08502	D_0__Bacteria;D_1__Firmicutes;D_2__Clostridia;D_3__Eubacteriales;D_4__Peptostreptococcaceae;D_5__Peptoanaerobacter;D_6__Peptoanaerobacter.stomatis	0.999999435
a2011ba0954c0644dde38f9341175432	D_0__Bacteria;D_1__Bacteroidetes;D_2__Bacteroidia;D_3__Bacteroidales;D_4__Prevotellaceae;D_5__Prevotella;D_6__Prevotella.intermedia	0.884631377
ead766a193ac88e31cfdac4987a59196	D_0__Bacteria;D_1__Fusobacteria;D_2__Fusobacteriia;D_3__Fusobacteriales;D_4__Fusobacteriaceae;D_5__Fusobacterium;D_6__Fusobacterium.nucleatum	1
45fcde6e49bc185214a167805edf6bc4	D_0__Bacteria;D_1__Bacteroidetes;D_2__Bacteroidia;D_3__Bacteroidales;D_4__Porphyromonadaceae;D_5__Porphyromonas;D_6__Porphyromonas.catoniae	0.999999999
118266e7fb563529b038d045d29020aa	D_0__Bacteria;D_1__Bacteroidetes;D_2__Bacteroidia;D_3__Bacteroidales;D_4__Porphyromonadaceae;D_5__Porphyromonas;D_6__Porphyromonas.gingivalis	1
8bbfa3ef1b37bf7070c433f85b8645e1	D_0__Bacteria;D_1__Firmicutes;D_2__Negativicutes;D_3__Veillonellales;D_4__Veillonellaceae;D_5__Veillonella;D_6__Veillonella.dispar	1
9fea6c74361dcc642ed4c1dea312ae69	D_0__Bacteria;D_1__Saccharibacteria;D_2__Saccharimonadia;D_3__Saccharimonadales.D_4__;D_5__;D_6__	0.752344147
4a4348dbf5d94c60e0e719a07fd5af11	D_0__Bacteria;D_1__Firmicutes;D_2__Clostridia;D_3__Eubacteriales;D_4__Peptostreptococcaceae;D_5__Peptoanaerobacter;D_6__Peptoanaerobacter.stomatis	0.985451823
5adf94ad980dd2562503092bec0f9b08	D_0__Bacteria;D_1__Bacteroidetes;D_2__Bacteroidia;D_3__Bacteroidales;D_4__Prevotellaceae;D_5__Prevotella;D_6__Prevotella.bivia	1
c861195e8b3284a16d1b2b6b731ff4de	D_0__Bacteria;D_1__Proteobacteria;D_2__Gammaproteobacteria;D_3__Pasteurellales;D_4__Pasteurellaceae;D_5__Haemophilus;D_6__Haemophilus.pittmaniae	0.833164242
55967f8c8e17df216331be1aed5747d3	D_0__Bacteria;D_1__Bacteroidetes;D_2__Flavobacteriia;D_3__Flavobacteriales;D_4__Weeksellaceae;D_5__Kaistella;D_6__Kaistella.montana	0.889251118
8c7e6b2dbd578b92765ec834d733c686	D_0__Bacteria;D_1__Firmicutes;D_2__Clostridia;D_3__Eubacteriales;D_4__Peptococcaceae;D_5__Peptococcus;D_6__Peptococcus.simiae	0.892707257
068ef54546673313d10ccda2f5cc1adc	D_0__Bacteria;D_1__Fusobacteria;D_2__Fusobacteriia;D_3__Fusobacteriales;D_4__Fusobacteriaceae;D_5__Fusobacterium;D_6__Fusobacterium.nucleatum	1
5ca63e436a3358fbeb017c368a7240f0	D_0__Bacteria;D_1__Firmicutes;D_2__Bacilli;D_3__Lactobacillales;D_4__Lactobacillaceae;D_5__Lactobacillus;D_6__Lactobacillus.delbrueckii	0.999754909
a160da40dcfb43ef87559a6579bd4535	D_0__Bacteria;D_1__Spirochaetes;D_2__Spirochaetia;D_3__Spirochaetales;D_4__Treponemataceae;D_5__Treponema;D_6__Treponema.medium	0.75721386
4f5d0a2f3327ab96e91de316cc66226e	D_0__Bacteria;D_1__Fusobacteria;D_2__Fusobacteriia;D_3__Fusobacteriales;D_4__Leptotrichiaceae;D_5__Sneathia;D_6__Sneathia.sanguinegens	0.988205034
08399315c93f506f3159485c1a23f018	D_0__Bacteria;D_1__Fusobacteria;D_2__Fusobacteriia;D_3__Fusobacteriales;D_4__Leptotrichiaceae;D_5__Leptotrichia;D_6__Leptotrichia.hofstadii	1
5200fc8286ab74b5e5c334e259ca908f	D_0__Bacteria;D_1__Firmicutes;D_2__Bacilli;D_3__Lactobacillales;D_4__Lactobacillaceae;D_5__Limosilactobacillus;D_6__Limosilactobacillus.vaginalis	0.96648892
523e39e8a35943b62d2036ca0a8cd3c6	D_0__Bacteria;D_1__Proteobacteria;D_2__Gammaproteobacteria;D_3__Enterobacterales;D_4__Enterobacteriaceae;D_5__Citrobacter;D_6__Citrobacter.gillenii	0.999112136
9c1fa828b1c2ef2c448b774f4d6da1a4	D_0__Bacteria;D_1__Tenericutes;D_2__;D_3__Mycoplasmoidales;D_4__Metamycoplasmataceae;D_5__Metamycoplasma;D_6__Metamycoplasma.salivarium	1
d4dffd553a80ebfb73f2e5cedbcda718	D_0__Bacteria;D_1__Actinobacteria;D_2__Actinomycetia;D_3__Actinomycetales;D_4__Actinomycetaceae;D_5__Schaalia;D_6__Schaalia.odontolytica	0.844066761
59dc1777e83278534c31daf8e8acf91a	D_0__Bacteria;D_1__Actinobacteria;D_2__Actinomycetia;D_3__Corynebacteriales;D_4__Corynebacteriaceae;D_5__Corynebacterium;D_6__Corynebacterium.matruchotii	0.999997034
5180a0338f769b995c1c4e3206c0d574	D_0__Bacteria;D_1__Bacteroidetes;D_2__Bacteroidia;D_3__Bacteroidales;D_4__Prevotellaceae;D_5__Alloprevotella;D_6__Alloprevotella.rava	1
8f2f76fcbd2a085249cf75842e56db43	D_0__Bacteria;D_1__Fusobacteria;D_2__Fusobacteriia;D_3__Fusobacteriales;D_4__Leptotrichiaceae;D_5__Leptotrichia;D_6__Leptotrichia.trevisanii	1
8a8508edb635703e40b95e374d8b3644	D_0__Bacteria;D_1__Proteobacteria;D_2__Betaproteobacteria;D_3__Neisseriales;D_4__Neisseriaceae;D_5__Simonsiella;D_6__Simonsiella.muelleri	0.765475611
75b4a649ae34ee824f04006432368396	D_0__Bacteria;D_1__Fusobacteria;D_2__Fusobacteriia;D_3__Fusobacteriales;D_4__Fusobacteriaceae;D_5__Fusobacterium;D_6__Fusobacterium.nucleatum	1
45f4bd6fb41d9e463188fcf07d12dbd7	D_0__Bacteria;D_1__Bacteroidetes;D_2__Bacteroidia;D_3__Bacteroidales;D_4__Porphyromonadaceae;D_5__Porphyromonas;D_6__Porphyromonas.endodontalis	0.757580316
ab649e3cf5edc78cf5b1a00833992e64	D_0__Bacteria;D_1__Proteobacteria;D_2__Gammaproteobacteria;D_3__Pasteurellales;D_4__Pasteurellaceae;D_5__Haemophilus;D_6__Haemophilus.paraphrohaemolyticus	0.710496433
80a894106e1055bf7c1729a386673c26	D_0__Bacteria;D_1__Bacteroidetes;D_2__Bacteroidia;D_3__Bacteroidales;D_4__Prevotellaceae;D_5__Prevotella;D_6__Prevotella.melaninogenica	0.999999998
0713d85f91292d758eb70f1f3061b6e0	D_0__Bacteria;D_1__Fusobacteria;D_2__Fusobacteriia;D_3__Fusobacteriales;D_4__Leptotrichiaceae;D_5__Leptotrichia;D_6__Leptotrichia.buccalis	1
11d1647a0634474322605c8a7f454038	D_0__Bacteria;D_1__Bacteroidetes;D_2__Bacteroidia;D_3__Bacteroidales;D_4__Prevotellaceae;D_5__Prevotella;D_6__Prevotella.denticola	0.99999978
c95de4989d25a8e51a1ee482aa5ed9ab	D_0__Bacteria;D_1__Proteobacteria;D_2__Gammaproteobacteria;D_3__Pasteurellales;D_4__Pasteurellaceae;D_5__Haemophilus;D_6__Haemophilus.seminalis	0.999899374
666f215d1c1870d1557ca5b31fd1045e	D_0__Bacteria;D_1__Bacteroidetes;D_2__Bacteroidia;D_3__Bacteroidales;D_4__Prevotellaceae;D_5__Prevotella;D_6__Prevotella.oris	0.808954572
c130bb51947b711db644b1976ee95f0c	D_0__Bacteria;D_1__Bacteroidetes;D_2__Flavobacteriia;D_3__Flavobacteriales;D_4__Flavobacteriaceae;D_5__Capnocytophaga;D_6__Capnocytophaga.granulosa	0.986833753
4879f45578f5b91c990868e81cc79b81	D_0__Bacteria;D_1__Actinobacteria;D_2__Actinomycetia;D_3__Actinomycetales;D_4__Actinomycetaceae;D_5__Schaalia;D_6__Schaalia.odontolytica	0.978944819
0287132786060759a7d683e9c72855d8	D_0__Bacteria;D_1__Fusobacteria;D_2__Fusobacteriia;D_3__Fusobacteriales;D_4__Fusobacteriaceae;D_5__Fusobacterium;D_6__Fusobacterium.periodonticum	1
9c728dfd80c5a324350c0188f25fa342	D_0__Bacteria;D_1__Bacteroidetes;D_2__Flavobacteriia;D_3__Flavobacteriales;D_4__Flavobacteriaceae;D_5__Capnocytophaga;D_6__Capnocytophaga.leadbetteri	0.985225007
a7b5dd5f4e365723341e366ca571525b	D_0__Bacteria;D_1__Proteobacteria;D_2__Betaproteobacteria;D_3__Neisseriales;D_4__Neisseriaceae;D_5__Neisseria;D_6__Neisseria.perflava	0.999999039
b918e501a2bbd7343de5fbf23307f1ec	D_0__Bacteria;D_1__Firmicutes;D_2__Clostridia;D_3__Eubacteriales;D_4__Lachnospiraceae;D_5__Enterocloster;D_6__Enterocloster.clostridioformis	0.739316853
4e4d94d10997efa35545eccd07277652	D_0__Bacteria;D_1__Fusobacteria;D_2__Fusobacteriia;D_3__Fusobacteriales;D_4__Fusobacteriaceae;D_5__Fusobacterium;D_6__Fusobacterium.periodonticum	1
da62f9da9d0b3403be15fa0fe5eec5c6	D_0__Bacteria;D_1__Bacteroidetes;D_2__Bacteroidia;D_3__Bacteroidales;D_4__Prevotellaceae;D_5__Alloprevotella;D_6__Alloprevotella.rava	0.933534431
407b06f4faf93d52225aaa0a86c61688	D_0__Bacteria;D_1__Bacteroidetes;D_2__Bacteroidia;D_3__Bacteroidales;D_4__Prevotellaceae;D_5__Prevotella;D_6__Prevotella.timonensis	0.999999047
95ed976d2641fdf747bd117a87336f11	D_0__Bacteria;D_1__Fusobacteria;D_2__Fusobacteriia;D_3__Fusobacteriales;D_4__Fusobacteriaceae;D_5__Fusobacterium;D_6__Fusobacterium.nucleatum	1
4da7a0c302fcd931ef6507b0d63fd0d6	D_0__Bacteria;D_1__Bacteroidetes;D_2__Bacteroidia;D_3__Bacteroidales;D_4__Porphyromonadaceae;D_5__Porphyromonas;D_6__Porphyromonas.endodontalis	1
a29afa00943af9133c8500728a954d96	D_0__Bacteria;D_1__Firmicutes;D_2__Bacilli;D_3__Lactobacillales;D_4__Lactobacillaceae;D_5__Ligilactobacillus;D_6__Ligilactobacillus.salivarius	0.999998623
cf05830d257ddae50950f88b5927c6cc	D_0__Bacteria;D_1__Firmicutes;D_2__Negativicutes;D_3__Selenomonadales;D_4__Selenomonadaceae;D_5__Selenomonas;D_6__Selenomonas.dianae	0.98574652
ba79e536e57dd4b50e2538a7ce536d21	D_0__Bacteria;D_1__Bacteroidetes;D_2__Bacteroidia;D_3__Bacteroidales;D_4__Prevotellaceae;D_5__Prevotella;D_6__Prevotella.shahii	0.991056269
a1ac94cdda3700edfe6cc23d83544f81	D_0__Bacteria;D_1__Tenericutes;D_2__Mollicutes;D_3__Mycoplasmatales;D_4__Mycoplasmataceae;D_5__Mycoplasmopsis;D_6__Mycoplasmopsis.lipophila	0.999999993
3f7da2bde72da85e24ac6aeceba03329	D_0__Bacteria;D_1__Bacteroidetes;D_2__Bacteroidia;D_3__Bacteroidales;D_4__Prevotellaceae;D_5__Prevotella;D_6__Prevotella.vespertina	0.99999991
dabcd4ba3a65e6670c9474d72df688fe	D_0__Bacteria;D_1__Firmicutes;D_2__Clostridia;D_3__Eubacteriales;D_4__Lachnospiraceae;D_5__Lacrimispora;D_6__Lacrimispora.sphenoides	0.999998407
d01610162ef368be50f2133c988eb6f2	D_0__Bacteria;D_1__Bacteroidetes;D_2__Flavobacteriia;D_3__Flavobacteriales;D_4__Flavobacteriaceae;D_5__Capnocytophaga;D_6__Capnocytophaga.granulosa	0.975791481
66fc2492b22ed96af99eca946697ac1c	D_0__Bacteria;D_1__Firmicutes;D_2__Bacilli;D_3__Lactobacillales;D_4__Streptococcaceae;D_5__Streptococcus;D_6__Streptococcus.anginosus	1
b2508dfb10d7d5b79c604f224add9818	D_0__Bacteria;D_1__Firmicutes;D_2__Negativicutes;D_3__Veillonellales;D_4__Veillonellaceae;D_5__Veillonella;D_6__Veillonella.rodentium	0.888439603
c4c1bae364cb2881fb2a4c0467f78f50	D_0__Bacteria;D_1__Firmicutes;D_2__Negativicutes;D_3__Selenomonadales;D_4__Selenomonadaceae;D_5__Selenomonas;D_6__Selenomonas.noxia	0.866311863
fc28cc363ebaa8a7adb1eb18aa24f66e	D_0__Bacteria;D_1__Firmicutes;D_2__Clostridia;D_3__Eubacteriales;D_4__Lachnospiraceae;D_5__Lachnoclostridium;D_6__Lachnoclostridium.sp.	0.999999994
0ee17f2f59bed2ed62840beea53ce0cc	D_0__Bacteria;D_1__Fusobacteria;D_2__Fusobacteriia;D_3__Fusobacteriales;D_4__Leptotrichiaceae;D_5__Leptotrichia;D_6__Leptotrichia.buccalis	0.729489776
32ee0e747f064517cd96bfabaed37767	D_0__Bacteria;D_1__Proteobacteria;D_2__Gammaproteobacteria;D_3__Pasteurellales;D_4__Pasteurellaceae;D_5__Haemophilus;D_6__Haemophilus.parainfluenzae	0.995969628
1c13c986fd5082972e7ebfab5c8a0524	D_0__Bacteria;D_1__Actinobacteria;D_2__Actinomycetia;D_3__Actinomycetales;D_4__Actinomycetaceae;D_5__Schaalia;D_6__Schaalia.cardiffensis	0.922955058
d526d76a5b59369ad91fb8a6c5ba12c7	D_0__Bacteria;D_1__Firmicutes;D_2__Bacilli;D_3__Lactobacillales;D_4__Streptococcaceae;D_5__Streptococcus;D_6__Streptococcus.koreensis	1
8cacd76e1d5a2847bf00934316b4b5da	D_0__Bacteria;D_1__Proteobacteria;D_2__Betaproteobacteria;D_3__Neisseriales;D_4__Neisseriaceae;D_5__Snodgrassella;D_6__Snodgrassella.alvi	0.997908139
cf2f1d61a455bc77357c8b50857a6b96	D_0__Bacteria;D_1__Proteobacteria;D_2__Betaproteobacteria;D_3__Burkholderiales;D_4__Comamonadaceae;D_5__Ottowia;D_6__Ottowia.flava	0.999926115
9d12f17872d84d862ac071eb75638a17	D_0__Bacteria;D_1__Spirochaetes;D_2__Spirochaetia;D_3__Spirochaetales;D_4__Treponemataceae;D_5__Treponema;D_6__Treponema.amylovorum	0.995832024
ab8c2e2054128740609ac662f26ef119	D_0__Bacteria;D_1__Bacteroidetes;D_2__Bacteroidia;D_3__Bacteroidales;D_4__Porphyromonadaceae;D_5__Porphyromonas;D_6__Porphyromonas.endodontalis	0.713593455
3200829064f51953f138c708566006c9	D_0__Bacteria;D_1__Firmicutes;D_2__Clostridia;D_3__Eubacteriales;D_4__Lachnospiraceae;D_5__Lachnoclostridium;D_6__Lachnoclostridium.sp.	0.999999998
e49321d55c58c59fa4e74e2f4b1c6623	D_0__Bacteria;D_1__Bacteroidetes;D_2__Bacteroidia;D_3__Bacteroidales;D_4__Prevotellaceae;D_5__Prevotella;D_6__Prevotella.intermedia	0.974644026
23fac7d276baacee6eac4132b2f7af17	D_0__Bacteria;D_1__Firmicutes;D_2__Clostridia;D_3__Eubacteriales;D_4__Peptostreptococcaceae;D_5__Peptoanaerobacter;D_6__Peptoanaerobacter.stomatis	0.999998865
72e9c3e9988a4306fc1d0cb242149d2b	D_0__Bacteria;D_1__Actinobacteria;D_2__Actinomycetia;D_3__Actinomycetales;D_4__Actinomycetaceae;D_5__Schaalia;D_6__Schaalia.odontolytica	0.811197958
f03db35674c48340850726f636c1911e	D_0__Bacteria;D_1__Firmicutes;D_2__Negativicutes;D_3__Veillonellales;D_4__Veillonellaceae;D_5__Megasphaera;D_6__Megasphaera.micronuciformis	0.999853826
9de995bef065f31adcf4a0c52eea6257	D_0__Bacteria;D_1__Fusobacteria;D_2__Fusobacteriia;D_3__Fusobacteriales;D_4__Fusobacteriaceae;D_5__Fusobacterium;D_6__Fusobacterium.periodonticum	1
1649df6a0ec0ab096882463460ea61c8	D_0__Bacteria;D_1__Bacteroidetes;D_2__Bacteroidia;D_3__Bacteroidales;D_4__Porphyromonadaceae;D_5__Porphyromonas;D_6__Porphyromonas.catoniae	0.738433219
a7171f2eb10afd1be60ba2755063028b	D_0__Bacteria;D_1__Fusobacteria;D_2__Fusobacteriia;D_3__Fusobacteriales;D_4__Leptotrichiaceae;D_5__Leptotrichia;D_6__Leptotrichia.trevisanii	0.887951927
79a89700a76ca50b02ea6b5beccc73b4	D_0__Bacteria;D_1__Bacteroidetes;D_2__Bacteroidia;D_3__Bacteroidales;D_4__Prevotellaceae;D_5__Alloprevotella;D_6__Alloprevotella.tannerae	0.950721981
5612b62123c6949e7c9d7b2fe5aef531	D_0__Bacteria;D_1__Proteobacteria;D_2__Gammaproteobacteria;D_3__Pasteurellales;D_4__Pasteurellaceae;D_5__Aggregatibacter;D_6__Aggregatibacter.aphrophilus	0.880416524
c758fa4273b5a8a872f942a3958995e6	D_0__Bacteria;D_1__Fusobacteria;D_2__Fusobacteriia;D_3__Fusobacteriales;D_4__Fusobacteriaceae;D_5__Fusobacterium;D_6__Fusobacterium.nucleatum	1
dafda31805de82b1ea056b749dd9186d	D_0__Bacteria;D_1__Bacteroidetes;D_2__Bacteroidia;D_3__Bacteroidales;D_4__Tannerellaceae;D_5__Tannerella;D_6__Tannerella.serpentiformis	0.948618675
e898ebcc978465cb1af7ee82282dde7f	D_0__Bacteria;D_1__Firmicutes;D_2__Clostridia;D_3__Eubacteriales;D_4__Lachnospiraceae;D_5__Lachnoanaerobaculum;D_6__Lachnoanaerobaculum.saburreum	0.946672051
b597d76e3678e1189ee6af8ba291421b	D_0__Bacteria;D_1__Bacteroidetes;D_2__Bacteroidia;D_3__Bacteroidales;D_4__Prevotellaceae;D_5__Prevotella;D_6__Prevotella.micans	0.926357476
79391a8330d720d727f903376016ed32	D_0__Bacteria;D_1__Spirochaetes;D_2__Spirochaetia;D_3__Spirochaetales;D_4__Treponemataceae;D_5__Treponema;D_6__Treponema.medium	1
c9608939380e2baa41a71562a45ce30e	D_0__Bacteria;D_1__Actinobacteria;D_2__Coriobacteriia;D_3__Eggerthellales;D_4__Eggerthellaceae;D_5__Cryptobacterium;D_6__Cryptobacterium.curtum	0.980392283
2358cffe35ea9d1737bf57097a40b777	D_0__Bacteria;D_1__Bacteroidetes;D_2__Bacteroidia;D_3__Bacteroidales;D_4__Prevotellaceae;D_5__Prevotella;D_6__Prevotella.oulorum	0.845631461
2ea3a40e538a9eb0145d74a856dd796a	D_0__Bacteria;D_1__Actinobacteria;D_2__Actinomycetia;D_3__Actinomycetales;D_4__Actinomycetaceae;D_5__Peptidiphaga;D_6__Peptidiphaga.gingivicola	0.987317616
d696b79ccf54a5c6d4aa2d0391b6d256	D_0__Bacteria;D_1__Proteobacteria;D_2__Gammaproteobacteria;D_3__Oceanospirillales;D_4__Halomonadaceae;D_5__Halomonas;D_6__Halomonas.aquamarina	0.999999556
f8effefae72202880bd74888df770418	D_0__Bacteria;D_1__Fusobacteria;D_2__Fusobacteriia;D_3__Fusobacteriales;D_4__Fusobacteriaceae;D_5__Fusobacterium;D_6__Fusobacterium.nucleatum	1
333e8a43489ae7eacc51227a31f227d1	D_0__Bacteria;D_1__Proteobacteria;D_2__Betaproteobacteria;D_3__Neisseriales;D_4__Neisseriaceae;D_5__Kingella;D_6__Kingella.denitrificans	0.999999999
f2470c8a38a139d15cacb314d5e4e238	D_0__Bacteria;D_1__Bacteroidetes;D_2__Bacteroidia;D_3__Bacteroidales;D_4__Prevotellaceae;D_5__Alloprevotella;D_6__Alloprevotella.rava	0.94152741
2a533ffde9cb460681f230a54acde9d7	D_0__Bacteria;D_1__Firmicutes;D_2__Negativicutes;D_3__Selenomonadales;D_4__Selenomonadaceae;D_5__Selenomonas;D_6__Selenomonas.noxia	0.905627269
0f903b1bb3dafe0d7137af4f2d5b24ed	D_0__Bacteria;D_1__Proteobacteria;D_2__Betaproteobacteria;D_3__Neisseriales;D_4__Neisseriaceae;D_5__Neisseria;D_6__Neisseria.perflava	0.999986633
0f0265b428cb2931c5e498f80576ca31	D_0__Bacteria;D_1__Spirochaetes;D_2__Spirochaetia;D_3__Spirochaetales;D_4__Treponemataceae;D_5__Treponema;D_6__Treponema.socranskii	0.725870949
14c03430be8d300273fbe497e642852d	D_0__Bacteria;D_1__Firmicutes;D_2__Negativicutes;D_3__Selenomonadales;D_4__Selenomonadaceae;D_5__Selenomonas;D_6__Selenomonas.sputigena	0.944675131
ab48face893397c34b517ca08f446227	D_0__Bacteria;D_1__Fusobacteria;D_2__Fusobacteriia;D_3__Fusobacteriales;D_4__Fusobacteriaceae;D_5__Fusobacterium;D_6__Fusobacterium.periodonticum	0.95810804
2050f51f8b2cf8b3bd3a73bbfdddb2c5	D_0__Bacteria;D_1__Firmicutes;D_2__Clostridia;D_3__Eubacteriales;D_4__Lachnospiraceae;D_5__Stomatobaculum;D_6__Stomatobaculum.longum	0.999999885
5043fafbe97daa00a3a32eda2b278e62	D_0__Bacteria;D_1__Fusobacteria;D_2__Fusobacteriia;D_3__Fusobacteriales;D_4__Fusobacteriaceae;D_5__Fusobacterium;D_6__Fusobacterium.nucleatum	1
136ca14dbfff4ebf326e157f27a2e396	D_0__Bacteria;D_1__Firmicutes;D_2__Negativicutes;D_3__Selenomonadales;D_4__Selenomonadaceae;D_5__Selenomonas;D_6__Selenomonas.flueggei	0.750252887
506657fc0b887071ede6e99fc7e3f10e	D_0__Bacteria;D_1__Fusobacteria;D_2__Fusobacteriia;D_3__Fusobacteriales;D_4__Leptotrichiaceae;D_5__Leptotrichia;D_6__Leptotrichia.buccalis	0.820305948
798a24c809e09ccd7bea1c87ce5fa890	D_0__Bacteria;D_1__Actinobacteria;D_2__Actinomycetia;D_3__Actinomycetales;D_4__Actinomycetaceae;D_5__Schaalia;D_6__Schaalia.meyeri	0.953161198
bfcab22dd8c893d3d02900f1baf04e38	D_0__Bacteria;D_1__Bacteroidetes;D_2__Bacteroidia;D_3__Bacteroidales;D_4__Prevotellaceae;D_5__Prevotella;D_6__Prevotella.baroniae	0.999999921
d35139f6dd6b3baedfd8558c229b0b1f	D_0__Bacteria;D_1__Fusobacteria;D_2__Fusobacteriia;D_3__Fusobacteriales;D_4__Fusobacteriaceae;D_5__Fusobacterium;D_6__Fusobacterium.nucleatum	1
29faf6e6f7c805d0597832722ac55ec6	D_0__Bacteria;D_1__Bacteroidetes;D_2__Bacteroidia;D_3__Bacteroidales;D_4__Prevotellaceae;D_5__Prevotella;D_6__Prevotella.pallens	0.939532721
6857efcf60728b02f14c716b16f15cf3	D_0__Bacteria;D_1__Fusobacteria;D_2__Fusobacteriia;D_3__Fusobacteriales;D_4__Fusobacteriaceae;D_5__Fusobacterium;D_6__Fusobacterium.nucleatum	1
fab37a70c80012b0b4bd22fd0e2ad63c	D_0__Bacteria;D_1__Bacteroidetes;D_2__Bacteroidia;D_3__Bacteroidales;D_4__Prevotellaceae;D_5__Prevotella;D_6__Prevotella.intermedia	0.915880846
817d0551fb61c731e806bf0002d7f5a4	D_0__Bacteria;D_1__Actinobacteria;D_2__Actinomycetia;D_3__Corynebacteriales;D_4__Corynebacteriaceae;D_5__Corynebacterium;D_6__Corynebacterium.matruchotii	0.999999421
6e1d01fdd7e7b1e0da95dd117478593a	D_0__Bacteria;D_1__Actinobacteria;D_2__Actinomycetia;D_3__Actinomycetales;D_4__Actinomycetaceae;D_5__Schaalia;D_6__Schaalia.odontolytica	0.999999989
08390bd56628e555d6557f4f232380fd	D_0__Bacteria;D_1__Proteobacteria;D_2__Gammaproteobacteria;D_3__Pasteurellales;D_4__Pasteurellaceae;D_5__Haemophilus;D_6__Haemophilus.seminalis	0.883301344
fe0cb5dbe1dce9e7dea38aedb3624d3c	D_0__Bacteria;D_1__Fusobacteria;D_2__Fusobacteriia;D_3__Fusobacteriales;D_4__Leptotrichiaceae;D_5__Leptotrichia;D_6__Leptotrichia.hofstadii	0.936583641
d35dbbb485f03c0276bc5e509866c483	D_0__Bacteria;D_1__Firmicutes;D_2__Clostridia;D_3__Eubacteriales;D_4__Eubacteriaceae;D_5__Eubacterium;D_6__Eubacterium.sulci	0.935326296
486a5729229372010609a178e97f6636	D_0__Bacteria;D_1__Spirochaetes;D_2__Spirochaetia;D_3__Spirochaetales;D_4__Treponemataceae;D_5__Treponema;D_6__Treponema.denticola	1
d67ffd13636be972d8df797d86f6fcd3	D_0__Bacteria;D_1__Firmicutes;D_2__Negativicutes;D_3__Veillonellales;D_4__Veillonellaceae;D_5__Megasphaera;D_6__Megasphaera.micronuciformis	0.999922996
8305dc04c0265543f6feb1b1c3a9cc5a	D_0__Bacteria;D_1__Bacteroidetes;D_2__Bacteroidia;D_3__Bacteroidales;D_4__Prevotellaceae;D_5__Prevotella;D_6__Prevotella.oris	0.9491167
48f92ee0524187fbd1073b98700efedc	D_0__Bacteria;D_1__Firmicutes;D_2__Clostridia;D_3__Eubacteriales;D_4__Lachnospiraceae;D_5__Shuttleworthia;D_6__Shuttleworthia.satelles	0.97284219
428e49b16b5f5f7cda6272a13a74703e	D_0__Bacteria;D_1__Bacteroidetes;D_2__Bacteroidia;D_3__Bacteroidales;D_4__Prevotellaceae;D_5__Prevotella;D_6__Prevotella.scopos	0.874108427
da6aa21b05a8eebcc24cbbdd1af20d99	D_0__Bacteria;D_1__Fusobacteria;D_2__Fusobacteriia;D_3__Fusobacteriales;D_4__Leptotrichiaceae;D_5__Leptotrichia;D_6__Leptotrichia.buccalis	0.866724438
7819b8ac244ec599fd1c5ed1d4017c3a	D_0__Bacteria;D_1__Spirochaetes;D_2__Spirochaetia;D_3__Spirochaetales;D_4__Treponemataceae;D_5__Treponema;D_6__Treponema.maltophilum	0.901782762
bbe129e34ed5caa20f776ae17d614cb3	D_0__Bacteria;D_1__Spirochaetes;D_2__Spirochaetia;D_3__Spirochaetales;D_4__Treponemataceae;D_5__Treponema;D_6__Treponema.medium	1
b6ffdd813837ca6555f4466df5933ba2	D_0__Bacteria;D_1__Bacteroidetes;D_2__Flavobacteriia;D_3__Flavobacteriales;D_4__Weeksellaceae;D_5__Kaistella;D_6__Kaistella.treverensis	0.973861492
40388b088b854e85879029868cdd7741	D_0__Bacteria;D_1__Actinobacteria;D_2__Coriobacteriia;D_3__Coriobacteriales;D_4__Atopobiaceae;D_5__Lancefieldella;D_6__Lancefieldella.rimae	0.764188035
6e899e8502d0f7fc97cd141c61d8694b	D_0__Bacteria;D_1__Saccharibacteria;D_2__Saccharimonadia;D_3__Saccharimonadales.D_4__Saccharimonadaceae	0.940748831
4bf598a45b24797f09345c8b92997b28	D_0__Bacteria;D_1__Firmicutes;D_2__Bacilli;D_3__Bacillales;D_4__Listeriaceae;D_5__Listeria;D_6__Listeria.ivanovii	0.999999999
9283aaf1a64e00117e54d413c95b2081	D_0__Bacteria;D_1__Spirochaetes;D_2__Spirochaetia;D_3__Spirochaetales;D_4__Treponemataceae;D_5__Treponema;D_6__Treponema.medium	0.885371113
d7d380ab0be874e65a88600de650e710	D_0__Bacteria;D_1__Actinobacteria;D_2__Coriobacteriia;D_3__Coriobacteriales;D_4__Atopobiaceae;D_5__Lancefieldella;D_6__Lancefieldella.rimae	0.999904446
3124d6ffba066d4b8fd8747f86213bab	D_0__Bacteria;D_1__Synergistetes;D_2__Synergistia;D_3__Synergistales;D_4__Synergistaceae;D_5__Pyramidobacter;D_6__Pyramidobacter.piscolens	1
620eb1683106b6bd9462b9d829dbedf1	D_0__Bacteria;D_1__Spirochaetes;D_2__Spirochaetia;D_3__Spirochaetales;D_4__Treponemataceae;D_5__Treponema;D_6__Treponema.denticola	1
5f4075b06bc7cdc066ed669409482a2d	D_0__Bacteria;D_1__Firmicutes;D_2__Clostridia;D_3__Eubacteriales;D_4__Lachnospiraceae;D_5__Lachnoclostridium;D_6__Lachnoclostridium.sp.	0.999999992
7b3e6482ae640bc5654b68b52107824a	D_0__Bacteria;D_1__Actinobacteria;D_2__Actinomycetia;D_3__Actinomycetales;D_4__Actinomycetaceae;D_5__Schaalia;D_6__Schaalia.odontolytica	0.954985587
6d9783ca92ebbc3059933db465bb0f18	D_0__Bacteria;D_1__Bacteroidetes;D_2__Bacteroidia;D_3__Bacteroidales;D_4__Prevotellaceae;D_5__Prevotella;D_6__Prevotella.nigrescens	0.915629858
2147de483c7a041a9f3ce6c613986058	D_0__Bacteria;D_1__Firmicutes;D_2__Clostridia;D_3__Eubacteriales;D_4__Peptostreptococcaceae;D_5__Filifactor;D_6__Filifactor.alocis	0.844299424
7df3db012d7a6d7e78f5b664942afd14	D_0__Bacteria;D_1__Bacteroidetes;D_2__Bacteroidia;D_3__Bacteroidales;D_4__Prevotellaceae;D_5__Prevotella;D_6__Prevotella.intermedia	0.999994228
c6cedffa0f22ef9eb5ac6c942825689e	D_0__Bacteria;D_1__Firmicutes;D_2__Negativicutes;D_3__Selenomonadales;D_4__Selenomonadaceae;D_5__Selenomonas;D_6__Selenomonas.flueggei	1
8b122230ae3527f78a597ffcdf61469e	D_0__Bacteria;D_1__Fusobacteria;D_2__Fusobacteriia;D_3__Fusobacteriales;D_4__Fusobacteriaceae;D_5__Fusobacterium;D_6__Fusobacterium.nucleatum	1
f7f073ca53e3ca5b12e4891798d4c7f1	D_0__Bacteria;D_1__Proteobacteria;D_2__Betaproteobacteria;D_3__Neisseriales;D_4__Neisseriaceae;D_5__Eikenella;D_6__Eikenella.halliae	0.963084836
1836b6cec572abf4e8e226b9e9ce3f66	D_0__Bacteria;D_1__Spirochaetes;D_2__Spirochaetia;D_3__Spirochaetales;D_4__Treponemataceae;D_5__Treponema;D_6__Treponema.medium	1
4891491b564356c8a63c69cab7c5d645	D_0__Bacteria;D_1__Spirochaetes;D_2__Spirochaetia;D_3__Spirochaetales;D_4__Treponemataceae;D_5__Treponema;D_6__Treponema.medium	0.988922251
e0af72a28d5c04f0d16ea1114e8a37c2	D_0__Bacteria;D_1__Firmicutes;D_2__Negativicutes;D_3__Veillonellales;D_4__Veillonellaceae;D_5__Veillonella;D_6__Veillonella.dispar	1
b5e06a6cbc43306fbd0a0fc3c4501771	D_0__Bacteria;D_1__Proteobacteria;D_2__Betaproteobacteria;D_3__Neisseriales;D_4__Neisseriaceae;D_5__Neisseria;D_6__Neisseria.mucosa	0.999999484
d9559cf129a75b3d6d569880f82b0d4c	D_0__Bacteria;D_1__Firmicutes;D_2__Bacilli;D_3__Lactobacillales;D_4__Streptococcaceae;D_5__Streptococcus;D_6__Streptococcus.constellatus	1
0b991c2a59d106cc2699c875dab9274f	D_0__Bacteria;D_1__Actinobacteria;D_2__Actinomycetia;D_3__Bifidobacteriales;D_4__Bifidobacteriaceae;D_5__Bifidobacterium;D_6__Bifidobacterium.catenulatum	0.999999918
599476f0eec99810ef6c4bf8844ee4ae	D_0__Bacteria;D_1__Firmicutes;D_2__Negativicutes;D_3__Selenomonadales;D_4__Selenomonadaceae;D_5__Selenomonas;D_6__Selenomonas.dianae	0.999991564
34d2fd9edc512db84a41d8d304ff8865	D_0__Bacteria;D_1__Bacteroidetes;D_2__Bacteroidia;D_3__Bacteroidales;D_4__Porphyromonadaceae;D_5__Porphyromonas;D_6__Porphyromonas.pasteri	1
921598e1df1a9f83b1229afc5fc8beb5	D_0__Bacteria;D_1__Proteobacteria;D_2__Betaproteobacteria;D_3__Neisseriales;D_4__Neisseriaceae;D_5__Kingella;D_6__Kingella.denitrificans	0.790193096
be7c120b34e39f31dbb8755c85995740	D_0__Bacteria;D_1__Bacteroidetes;D_2__Bacteroidia;D_3__Bacteroidales;D_4__Prevotellaceae;D_5__Prevotella;D_6__Prevotella.salivae	0.911364489
4112b2a300b8f07b0f64a025d11823e1	D_0__Bacteria;D_1__Proteobacteria;D_2__Gammaproteobacteria;D_3__Oceanospirillales;D_4__Halomonadaceae;D_5__Halomonas;D_6__Halomonas.hamiltonii	0.999999754
3c09f1b9d8dc68ece8dc8ac388eedbb0	D_0__Bacteria;D_1__Bacteroidetes;D_2__Bacteroidia;D_3__Bacteroidales;D_4__Prevotellaceae;D_5__Prevotella;D_6__Prevotella.multiformis	0.999999955
9546f816bd7c6e01db5c5caf223bdedb	D_0__Bacteria;D_1__Tenericutes;D_2__;D_3__Mycoplasmoidales;D_4__Metamycoplasmataceae;D_5__Metamycoplasma;D_6__Metamycoplasma.orale	0.959409578
31cd927128b7cb696843d23da2495c0d	D_0__Bacteria;D_1__Firmicutes;D_2__Negativicutes;D_3__Veillonellales;D_4__Veillonellaceae;D_5__Anaeroglobus;D_6__Anaeroglobus.geminatus	0.999998966
76941ba34349533537cae649a0dbd5ab	D_0__Bacteria;D_1__Fusobacteria;D_2__Fusobacteriia;D_3__Fusobacteriales;D_4__Leptotrichiaceae;D_5__Leptotrichia;D_6__Leptotrichia.buccalis	0.999969675
331fbe992bf5af5ee4103e11492d55b4	D_0__Bacteria;D_1__Firmicutes;D_2__Negativicutes;D_3__Selenomonadales;D_4__Selenomonadaceae;D_5__Selenomonas;D_6__Selenomonas.sputigena	0.869268644
0d182b24d0dcc2c8ba2706f3b9025811	D_0__Bacteria;D_1__Bacteroidetes;D_2__Flavobacteriia;D_3__Flavobacteriales;D_4__Flavobacteriaceae;D_5__Capnocytophaga;D_6__Capnocytophaga.sputigena	0.977439053
0502e161acdc116103f3005d36cdc5d0	D_0__Bacteria;D_1__Bacteroidetes;D_2__Bacteroidia;D_3__Bacteroidales;D_4__Prevotellaceae;D_5__Prevotella;D_6__Prevotella.oris	0.756111206
c8eb78122ddb5cc567651855f9ee1bea	D_0__Bacteria;D_1__Bacteroidetes;D_2__Bacteroidia;D_3__Bacteroidales;D_4__Prevotellaceae;D_5__Prevotella;D_6__Prevotella.oris	0.925729509
d4c91d6631105368a60ccdf215f91211	D_0__Bacteria;D_1__Fusobacteria;D_2__Fusobacteriia;D_3__Fusobacteriales;D_4__Leptotrichiaceae;D_5__Leptotrichia;D_6__Leptotrichia.trevisanii	1
f2a8f2b76402fd85b7b2ac6a0747a747	D_0__Bacteria;D_1__Bacteroidetes;D_2__Bacteroidia;D_3__Bacteroidales;D_4__Prevotellaceae;D_5__Prevotella;D_6__Prevotella.pallens	0.962739675
31ad543ba2ed64b6412e406c0c52a0d2	D_0__Bacteria;D_1__Fusobacteria;D_2__Fusobacteriia;D_3__Fusobacteriales;D_4__Leptotrichiaceae;D_5__Leptotrichia;D_6__Leptotrichia.buccalis	1
7a598e8f9b760d1e0587eda3ebf732fb	D_0__Bacteria;D_1__Spirochaetes;D_2__Spirochaetia;D_3__Spirochaetales;D_4__Treponemataceae;D_5__Treponema;D_6__Treponema.medium	0.880815344
7769bcc4f20324beea2cc2c7ad3577e3	D_0__Bacteria;D_1__Bacteroidetes;D_2__Bacteroidia;D_3__Bacteroidales;D_4__Prevotellaceae;D_5__Prevotella;D_6__Prevotella.melaninogenica	0.771661034
645fae898fb668d0675a86520ff6c9e8	D_0__Bacteria;D_1__Firmicutes;D_2__Negativicutes;D_3__Selenomonadales;D_4__Selenomonadaceae;D_5__Selenomonas;D_6__Selenomonas.artemidis	0.999848283
25743d2ef78034b618e8e149da9a3ac3	D_0__Bacteria;D_1__Fusobacteria;D_2__Fusobacteriia;D_3__Fusobacteriales;D_4__Fusobacteriaceae;D_5__Fusobacterium;D_6__Fusobacterium.nucleatum	1
6da0d29e91c8775b171dcc20495abe0f	D_0__Bacteria;D_1__Firmicutes;D_2__Clostridia;D_3__Eubacteriales;D_4__Eubacteriaceae;D_5__Eubacterium;D_6__Eubacterium.ventriosum	0.973206377
4c7aaf860d2e181bee81934dd7b7de86	D_0__Bacteria;D_1__Firmicutes;D_2__Negativicutes;D_3__Selenomonadales;D_4__Selenomonadaceae;D_5__Selenomonas;D_6__Selenomonas.artemidis	0.783958853
4c2c99681e8f85caa7f79d8ad126a7d8	D_0__Bacteria;D_1__Firmicutes;D_2__Negativicutes;D_3__Veillonellales;D_4__Veillonellaceae;D_5__Veillonella;D_6__Veillonella.rodentium	1
c1650486411af78701538a09bf3118a5	D_0__Bacteria;D_1__Synergistetes;D_2__Synergistia;D_3__Synergistales;D_4__Synergistaceae;D_5__Fretibacterium;D_6__Fretibacterium.fastidiosum	0.999999998
ee9e3a3d3c699cc36c60ca0f0c29454f	D_0__Bacteria;D_1__Bacteroidetes;D_2__Bacteroidia;D_3__Marinilabiliales;D_4__Marinilabiliaceae;D_5__Breznakibacter;D_6__Breznakibacter.xylanolyticus	0.9999931
455b925decf8fd27aa0ba7b0ffe810a9	D_0__Bacteria;D_1__Proteobacteria;D_2__Gammaproteobacteria;D_3__;D_4__;D_5__;D_6__	0.999999605
c95bb469327b74c83ea789d3a0c95a3c	D_0__Bacteria;D_1__Fusobacteria;D_2__Fusobacteriia;D_3__Fusobacteriales;D_4__Fusobacteriaceae;D_5__Fusobacterium;D_6__Fusobacterium.periodonticum	1
9df3d4c923e0626e7167849b2e321266	D_0__Bacteria;D_1__Spirochaetes;D_2__Spirochaetia;D_3__Spirochaetales;D_4__Treponemataceae;D_5__Treponema;D_6__Treponema.succinifaciens	0.941592093
f09a44c56c7e3b80dea5e87a7400f487	D_0__Bacteria;D_1__Firmicutes;D_2__Negativicutes;D_3__Veillonellales;D_4__Veillonellaceae;D_5__Veillonella;D_6__Veillonella.denticariosi	1
62912e4dd6cad03ed25246906fbe223c	D_0__Bacteria;D_1__Actinobacteria;D_2__Actinomycetia;D_3__Actinomycetales;D_4__Actinomycetaceae;D_5__Schaalia;D_6__Schaalia.meyeri	0.936833037
7fba553a985cb23db6c7a895e4e3962f	D_0__Bacteria;D_1__Actinobacteria;D_2__Actinomycetia;D_3__Corynebacteriales;D_4__Corynebacteriaceae;D_5__Corynebacterium;D_6__Corynebacterium.matruchotii	0.805061382
484f7ef36cc0cd1bc09a82250a4d1634	D_0__Bacteria;D_1__Firmicutes;D_2__Bacilli;D_3__Lactobacillales;D_4__Streptococcaceae;D_5__Streptococcus;D_6__Streptococcus.pneumoniae	1
5e49b6e47d61d583bfff1f19443fca04	D_0__Bacteria;D_1__Fusobacteria;D_2__Fusobacteriia;D_3__Fusobacteriales;D_4__Leptotrichiaceae;D_5__Leptotrichia;D_6__Leptotrichia.trevisanii	0.999999999
c42c81f9b9fb189b2b17050af26ca066	D_0__Bacteria;D_1__Proteobacteria;D_2__Gammaproteobacteria;D_3__Pasteurellales;D_4__Pasteurellaceae;D_5__Haemophilus;D_6__Haemophilus.parainfluenzae	0.996879416
1a135568f685c6df959374a8ed95cabf	D_0__Bacteria;D_1__Bacteroidetes;D_2__Flavobacteriia;D_3__Flavobacteriales;D_4__Flavobacteriaceae;D_5__Capnocytophaga;D_6__Capnocytophaga.sputigena	0.835440671
1db77da74ee1918baeba6e725f188c73	D_0__Bacteria;D_1__Firmicutes;D_2__Negativicutes;D_3__Veillonellales;D_4__Veillonellaceae;D_5__Veillonella;D_6__Veillonella.rodentium	1
625124a4432635676d597de74701994b	D_0__Bacteria;D_1__Firmicutes;D_2__Bacilli;D_3__Lactobacillales;D_4__Lactobacillaceae;D_5__Limosilactobacillus;D_6__Limosilactobacillus.mucosae	0.765263608
b12705f94210d11fde295b8eecca69c2	D_0__Bacteria;D_1__Firmicutes;D_2__Tissierellia;D_3__Tissierellales;D_4__Peptoniphilaceae;D_5__Finegoldia;D_6__Finegoldia.magna	1
fbec207b7ea6651246013353f6515570	D_0__Bacteria;D_1__Bacteroidetes;D_2__Bacteroidia;D_3__Bacteroidales;D_4__Prevotellaceae;D_5__Prevotella;D_6__Prevotella.denticola	0.999999879
b0206b7d44c0654c087c5100b8cae483	D_0__Bacteria;D_1__Bacteroidetes;D_2__Bacteroidia;D_3__Bacteroidales;D_4__Prevotellaceae;D_5__Alloprevotella;D_6__Alloprevotella.rava	1
043a83dc787d8d85742591345aab08d5	D_0__Bacteria;D_1__Bacteroidetes;D_2__Flavobacteriia;D_3__Flavobacteriales;D_4__Flavobacteriaceae;D_5__Capnocytophaga;D_6__Capnocytophaga.sputigena	0.986850991
a93c1fec0f8e6f766ef4a2e1d5241dd8	D_0__Bacteria;D_1__Proteobacteria;D_2__Gammaproteobacteria;D_3__Xanthomonadales;D_4__Xanthomonadaceae;D_5__Xanthomonas;D_6__Xanthomonas.citri	0.999320371
15bb049dad207e51e7ad333ce85e4151	D_0__Bacteria;D_1__Bacteroidetes;D_2__Bacteroidia;D_3__Bacteroidales;D_4__Prevotellaceae;D_5__Prevotella;D_6__Prevotella.albensis	0.762811605
9cee79cf73db8cb8c68204a262b386ae	D_0__Bacteria;D_1__Bacteroidetes;D_2__Bacteroidia;D_3__Bacteroidales;D_4__Prevotellaceae;D_5__Prevotella;D_6__Prevotella.koreensis	0.995828107
b02b9b323be9f0a8aa7d29bdb4b41796	D_0__Bacteria;D_1__Firmicutes;D_2__Bacilli;D_3__Lactobacillales;D_4__Streptococcaceae;D_5__Streptococcus;D_6__Streptococcus.peroris	0.999999999
f56139860b50f3018500edf71e5a01da	D_0__Bacteria;D_1__Fusobacteria;D_2__Fusobacteriia;D_3__Fusobacteriales;D_4__Leptotrichiaceae;D_5__Leptotrichia;D_6__Leptotrichia.buccalis	0.933247217
3ed686e0a104c1dc8e02ea20435cf8e5	NA	0.911891753
6fef75d3a2685352cc86f4fd4722735d	D_0__Bacteria;D_1__Bacteroidetes;D_2__Bacteroidia;D_3__Bacteroidales;D_4__Porphyromonadaceae;D_5__Porphyromonas;D_6__Porphyromonas.endodontalis	1
9e97758ace8a0b04613d48301a3f2926	D_0__Bacteria;D_1__Proteobacteria;D_2__Gammaproteobacteria;D_3__Pseudomonadales;D_4__Pseudomonadaceae;D_5__Pseudomonas;D_6__Pseudomonas.aeruginosa	0.999999704
29a41c1aaa3e24a8d37cf84127b29714	D_0__Bacteria;D_1__Firmicutes;D_2__Negativicutes;D_3__Selenomonadales;D_4__Selenomonadaceae;D_5__Selenomonas;D_6__Selenomonas.dianae	0.892653075
cc67d397ddef04d5cd79c91d56323d54	D_0__Bacteria;D_1__Firmicutes;D_2__Clostridia;D_3__Eubacteriales;D_4__Eubacteriaceae;D_5__Eubacterium;D_6__Eubacterium.infirmum	0.989929793
d99e20460316df13d0de47cec4439be5	D_0__Bacteria;D_1__Spirochaetes;D_2__Spirochaetia;D_3__Spirochaetales;D_4__Treponemataceae;D_5__Treponema;D_6__Treponema.socranskii	1
78314274c4e7675681215df98da41824	D_0__Bacteria;D_1__Firmicutes;D_2__Erysipelotrichia;D_3__Erysipelotrichales;D_4__Coprobacillaceae;D_5__Eggerthia;D_6__Eggerthia.catenaformis	0.984644143
a882d73dcc2ffcd3b5653d60654e233e	D_0__Bacteria;D_1__Bacteroidetes;D_2__Bacteroidia;D_3__Bacteroidales;D_4__Prevotellaceae;D_5__Prevotella;D_6__Prevotella.jejuni	0.911226364
b489200eb5ede9a5cc7f3c2b33a5c9c9	D_0__Bacteria;D_1__Proteobacteria;D_2__Betaproteobacteria;D_3__Burkholderiales;D_4__Comamonadaceae;D_5__Ottowia;D_6__Ottowia.flava	0.99945091
d28a2c0caebdc093616a9a89c818ed76	D_0__Bacteria;D_1__Proteobacteria;D_2__Epsilonproteobacteria;D_3__Campylobacterales;D_4__Campylobacteraceae;D_5__Campylobacter;D_6__Campylobacter.curvus	0.810913589
ea17c692b35309662dfb5d888bd1debd	D_0__Bacteria;D_1__Firmicutes;D_2__Clostridia;D_3__Eubacteriales;D_4__Peptostreptococcaceae;D_5__Peptoanaerobacter;D_6__Peptoanaerobacter.stomatis	0.999997454
92eea53becc9de618ff6612411960243	D_0__Bacteria;D_1__Bacteroidetes;D_2__Flavobacteriia;D_3__Flavobacteriales;D_4__Flavobacteriaceae;D_5__Capnocytophaga;D_6__Capnocytophaga.leadbetteri	0.984086431
62e6f045f5b784f1a61a9f91f8e090a4	D_0__Bacteria;D_1__Fusobacteria;D_2__Fusobacteriia;D_3__Fusobacteriales;D_4__Leptotrichiaceae;D_5__Leptotrichia;D_6__Leptotrichia.wadei	0.996733313
562b32647ed29b7108861385bbe12145	D_0__Bacteria;D_1__Bacteroidetes;D_2__Bacteroidia;D_3__Bacteroidales;D_4__Prevotellaceae;D_5__Prevotella;D_6__Prevotella.pallens	0.971491629
e293e6aa559747abcba1fb9c8429a3c4	D_0__Bacteria;D_1__Bacteroidetes;D_2__Bacteroidia;D_3__Bacteroidales;D_4__Porphyromonadaceae;D_5__Porphyromonas;D_6__Porphyromonas.endodontalis	0.715399888
1e1ef3f6b6e93875363dc03ee133b819	D_0__Bacteria;D_1__Bacteroidetes;D_2__Bacteroidia;D_3__Bacteroidales;D_4__Prevotellaceae;D_5__Prevotella;D_6__Prevotella.melaninogenica	0.999999997
35628c5ab28ec4ee89c0d65d12aa4d0c	D_0__Bacteria;D_1__Actinobacteria;D_2__Actinomycetia;D_3__Actinomycetales;D_4__Actinomycetaceae;D_5__Schaalia;D_6__Schaalia.odontolytica	0.773778995
d6324d31945e673f576e49f6c3271d6c	D_0__Bacteria;D_1__Fusobacteria;D_2__Fusobacteriia;D_3__Fusobacteriales;D_4__Fusobacteriaceae;D_5__Fusobacterium;D_6__Fusobacterium.nucleatum	1
0bdc07bda70cfdcb6ab3a3be3dd1c5df	D_0__Bacteria;D_1__Actinobacteria;D_2__Actinomycetia;D_3__Actinomycetales;D_4__Actinomycetaceae;D_5__Actinomyces;D_6__Actinomyces.johnsonii	1
d9a0c9736dac5e57b225e2a60ad37f47	D_0__Bacteria;D_1__Firmicutes;D_2__Negativicutes;D_3__Veillonellales;D_4__Veillonellaceae;D_5__Dialister;D_6__Dialister.pneumosintes	0.99953576
245aba3d38a58b458b912044c3de0948	D_0__Bacteria;D_1__Spirochaetes;D_2__Spirochaetia;D_3__Spirochaetales;D_4__Treponemataceae;D_5__Treponema;D_6__Treponema.bryantii	0.999999772
4590117435d62916eabba6c096602fe0	D_0__Bacteria;D_1__Firmicutes;D_2__Negativicutes;D_3__Selenomonadales;D_4__Selenomonadaceae;D_5__Selenomonas;D_6__Selenomonas.sputigena	0.896961579
3b41149ae43260945183b00f1fd5e804	D_0__Bacteria;D_1__Firmicutes;D_2__Negativicutes;D_3__Selenomonadales;D_4__Selenomonadaceae;D_5__Selenomonas;D_6__Selenomonas.noxia	0.737946423
5ca711ab90f51bb0148b95660d25df32	D_0__Bacteria;D_1__Bacteroidetes;D_2__Bacteroidia;D_3__Bacteroidales;D_4__Tannerellaceae;D_5__Tannerella;D_6__Tannerella.serpentiformis	0.987727925
62d72ae49b083df56a6f7415db14e592	D_0__Bacteria;D_1__Fusobacteria;D_2__Fusobacteriia;D_3__Fusobacteriales;D_4__Leptotrichiaceae;D_5__Leptotrichia;D_6__Leptotrichia.trevisanii	1
534dbe701e6b1aae86f519e6acae5646	D_0__Bacteria;D_1__Bacteroidetes;D_2__Bacteroidia;D_3__Bacteroidales;D_4__Tannerellaceae;D_5__Tannerella;D_6__Tannerella.serpentiformis	0.947197803
1881c999286de618d8f7ab09009c25dc	D_0__Bacteria;D_1__Firmicutes;D_2__Negativicutes;D_3__Selenomonadales;D_4__Selenomonadaceae;D_5__Selenomonas;D_6__Selenomonas.artemidis	0.99996715
30cd66dbc440b63905a0c6a16f3ea518	D_0__Bacteria;D_1__Firmicutes;D_2__Negativicutes;D_3__Selenomonadales;D_4__Selenomonadaceae;D_5__Selenomonas;D_6__Selenomonas.sputigena	0.879320699
14767375adc573e567a1bbbd8e73428f	D_0__Bacteria;D_1__Bacteroidetes;D_2__Bacteroidia;D_3__Bacteroidales;D_4__Porphyromonadaceae;D_5__Porphyromonas;D_6__Porphyromonas.endodontalis	0.753070026
b3cbedc74477df2d510b8ddafc0e1894	D_0__Bacteria;D_1__Bacteroidetes;D_2__Bacteroidia;D_3__Bacteroidales;D_4__Prevotellaceae;D_5__Prevotella;D_6__Prevotella.pallens	0.979830715
3557a37d06368f2119d2afd72e51119e	D_0__Bacteria;D_1__Bacteroidetes;D_2__Bacteroidia;D_3__Bacteroidales;D_4__Prevotellaceae;D_5__Prevotella;D_6__Prevotella.pallens	0.979831055
df37c83c7a82cfadfb942a6f4f4cc99a	D_0__Bacteria;D_1__Bacteroidetes;D_2__Bacteroidia;D_3__Bacteroidales;D_4__Prevotellaceae;D_5__Prevotella;D_6__Prevotella.denticola	0.999999974
73b69d613f0fdb0d4f57b4ecc5a03f0d	D_0__Bacteria;D_1__Bacteroidetes;D_2__Bacteroidia;D_3__Bacteroidales;D_4__Prevotellaceae;D_5__Prevotella;D_6__Prevotella.koreensis	0.828428457
93e4575da6ce5d260513f9a06b64886a	D_0__Bacteria;D_1__Proteobacteria;D_2__Gammaproteobacteria;D_3__Pasteurellales;D_4__Pasteurellaceae;D_5__Haemophilus;D_6__Haemophilus.pittmaniae	0.999985933
63c19309220160a95b529f0629ef0d3a	D_0__Bacteria;D_1__Actinobacteria;D_2__Actinomycetia;D_3__Corynebacteriales;D_4__Corynebacteriaceae;D_5__Corynebacterium;D_6__Corynebacterium.matruchotii	0.999999395
10a1a1de3c3371ca595a28985b5f6f12	D_0__Bacteria;D_1__Actinobacteria;D_2__Actinomycetia;D_3__Actinomycetales;D_4__Actinomycetaceae;D_5__Schaalia;D_6__Schaalia.odontolytica	0.970963948
417a62f72f189ddeb08781fc9440b0c0	D_0__Bacteria;D_1__Actinobacteria;D_2__Actinomycetia;D_3__Corynebacteriales;D_4__Corynebacteriaceae;D_5__Corynebacterium;D_6__Corynebacterium.argentoratense	0.999993632
339feff33dcec7e885b401a6cdaf8c3a	D_0__Bacteria;D_1__Proteobacteria;D_2__Gammaproteobacteria;D_3__Pasteurellales;D_4__Pasteurellaceae;D_5__Haemophilus;D_6__Haemophilus.seminalis	0.797579526
d2b68ee52bf2c6c9da86d14dfceac7c3	D_0__Bacteria;D_1__Proteobacteria;D_2__Betaproteobacteria;D_3__Neisseriales;D_4__Neisseriaceae;D_5__Neisseria;D_6__Neisseria.elongata	0.784507206
2c4012e3559e545560b7a908552d22fd	D_0__Bacteria;D_1__Fusobacteria;D_2__Fusobacteriia;D_3__Fusobacteriales;D_4__Fusobacteriaceae;D_5__Fusobacterium;D_6__Fusobacterium.periodonticum	1
b432e1b9217599771af8ef12f35fd29c	D_0__Bacteria;D_1__Proteobacteria;D_2__Betaproteobacteria;D_3__Neisseriales;D_4__Neisseriaceae;D_5__Neisseria;D_6__Neisseria.mucosa	0.999999453
170fb3424982a9ec6b1916e1c6431409	D_0__Bacteria;D_1__Fusobacteria;D_2__Fusobacteriia;D_3__Fusobacteriales;D_4__Leptotrichiaceae;D_5__Leptotrichia;D_6__Leptotrichia.wadei	0.996341077
e6da4511c0b21e17b330bf6b482dc0c9	D_0__Bacteria;D_1__Firmicutes;D_2__Clostridia;D_3__Eubacteriales;D_4__Oscillospiraceae;D_5__Faecalibacterium;D_6__Faecalibacterium.prausnitzii	0.999998326
ee5d990054c8eda32e4a0b6bfde7632f	D_0__Bacteria;D_1__Proteobacteria;D_2__Gammaproteobacteria;D_3__Enterobacterales;D_4__Enterobacteriaceae;D_5__Klebsiella;D_6__Klebsiella.pneumoniae	0.977755072
2b829225db77f01ae56dcc442fd91ee5	D_0__Bacteria;D_1__Firmicutes;D_2__Bacilli;D_3__Bacillales;D_4__Staphylococcaceae;D_5__Staphylococcus;D_6__Staphylococcus.caprae	0.999780832
a886c6ab32e1b96830d505c7aa281b58	D_0__Bacteria;D_1__Bacteroidetes;D_2__Bacteroidia;D_3__Bacteroidales;D_4__Prevotellaceae;D_5__Prevotella;D_6__Prevotella.intermedia	0.977576036
7abb87af2f827fde24f21d167ffa2e10	D_0__Bacteria;D_1__Bacteroidetes;D_2__Bacteroidia;D_3__Bacteroidales;D_4__Porphyromonadaceae;D_5__Porphyromonas;D_6__Porphyromonas.catoniae	0.74641705
7054a3df024d786f22f836dd4708de43	D_0__Bacteria;D_1__Firmicutes;D_2__Bacilli;D_3__Lactobacillales;D_4__Lactobacillaceae;D_5__Lactobacillus;D_6__Lactobacillus.amylovorus	0.999999655
c90c43435dc7a05a54c9ff6be226aeb3	D_0__Bacteria;D_1__Firmicutes;D_2__Bacilli;D_3__Lactobacillales;D_4__Streptococcaceae;D_5__Streptococcus;D_6__Streptococcus.peroris	0.999999999
bdcbd448e936328ce3f2ecc66b5c456c	D_0__Bacteria;D_1__Fusobacteria;D_2__Fusobacteriia;D_3__Fusobacteriales;D_4__Fusobacteriaceae;D_5__Fusobacterium;D_6__Fusobacterium.periodonticum	0.933808918
5118ac6fd23d255ae5007d197bae83ad	D_0__Bacteria;D_1__Firmicutes;D_2__Bacilli;D_3__Bacillales;D_4__Bacillaceae;D_5__;D_6__	0.99993209
46ec701e5675e229c37d350fe54f2eba	D_0__Bacteria;D_1__Firmicutes;D_2__Bacilli;D_3__Lactobacillales;D_4__Streptococcaceae;D_5__Streptococcus;D_6__Streptococcus.infantis	0.999999998
8900e7eeae66f60c7db4420798531961	D_0__Bacteria;D_1__Bacteroidetes;D_2__Bacteroidia;D_3__Bacteroidales;D_4__Prevotellaceae;D_5__Prevotella;D_6__Prevotella.melaninogenica	0.999999793
8e57ed9df212b90b0c00117ba96e3c70	D_0__Bacteria;D_1__Fusobacteria;D_2__Fusobacteriia;D_3__Fusobacteriales;D_4__Leptotrichiaceae;D_5__Pseudoleptotrichia;D_6__Pseudoleptotrichia.goodfellowii	0.994022861
f13d1008b4ebfd44a043377a79d882a1	D_0__Bacteria;D_1__Bacteroidetes;D_2__Bacteroidia;D_3__Bacteroidales;D_4__Prevotellaceae;D_5__Prevotella;D_6__Prevotella.salivae	0.960102053
d46a7b099058648b34c0a95a97749406	D_0__Bacteria;D_1__Firmicutes;D_2__Clostridia;D_3__Eubacteriales;D_4__Lachnospiraceae;D_5__Lachnoanaerobaculum;D_6__Lachnoanaerobaculum.gingivalis	0.99999837
30f6caf3bd19d28926a3f24c5d56b7ec	D_0__Bacteria;D_1__Fusobacteria;D_2__Fusobacteriia;D_3__Fusobacteriales;D_4__Leptotrichiaceae;D_5__Leptotrichia;D_6__Leptotrichia.wadei	1
bc865122799f613b4346e890c760b241	D_0__Bacteria;D_1__Bacteroidetes;D_2__Bacteroidia;D_3__Bacteroidales;D_4__Porphyromonadaceae;D_5__Porphyromonas;D_6__Porphyromonas.uenonis	0.886380039
5ce855e8218dd9f81ab66ca88cb1e6b9	D_0__Bacteria;D_1__Firmicutes;D_2__Tissierellia;D_3__Tissierellales;D_4__Peptoniphilaceae;D_5__Parvimonas;D_6__Parvimonas.micra	1
73843cd770cf310c69b3628366a91fe3	D_0__Bacteria;D_1__Bacteroidetes;D_2__Flavobacteriia;D_3__Flavobacteriales;D_4__Flavobacteriaceae;D_5__Capnocytophaga;D_6__Capnocytophaga.granulosa	0.989960147
db01835c2fe21bbe2083a384a6aba399	D_0__Bacteria;D_1__Spirochaetes;D_2__Spirochaetia;D_3__Spirochaetales;D_4__Treponemataceae;D_5__Treponema;D_6__Treponema.medium	0.989095297
bec920584a0f28af47c4308d54592102	D_0__Bacteria;D_1__Bacteroidetes;D_2__Bacteroidia;D_3__Bacteroidales;D_4__Prevotellaceae;D_5__Alloprevotella;D_6__Alloprevotella.rava	1
9c78c7e18f3234aa21b1c31a1c75e67b	D_0__Bacteria;D_1__Firmicutes;D_2__Negativicutes;D_3__Selenomonadales;D_4__Selenomonadaceae;D_5__Selenomonas;D_6__Selenomonas.flueggei	1
00bc37d9419ddfc747f905b5daadec55	D_0__Bacteria;D_1__Spirochaetes;D_2__Spirochaetia;D_3__Spirochaetales;D_4__Treponemataceae;D_5__Treponema;D_6__Treponema.medium	0.987345743
fcde0189ead9516a70c72f1773794872	D_0__Bacteria;D_1__Firmicutes;D_2__Negativicutes;D_3__Selenomonadales;D_4__Selenomonadaceae;D_5__Selenomonas;D_6__Selenomonas.flueggei	0.710249617
20edf6caf866f353c30c429c6636663f	D_0__Bacteria;D_1__Fusobacteria;D_2__Fusobacteriia;D_3__Fusobacteriales;D_4__Fusobacteriaceae;D_5__Fusobacterium;D_6__Fusobacterium.nucleatum	1
431e8fce2b386569e2659ef2375e0266	D_0__Bacteria;D_1__Firmicutes;D_2__Clostridia;D_3__Eubacteriales;D_4__Peptococcaceae;D_5__Peptococcus;D_6__Peptococcus.simiae	1
5e5d244cda97cce95d3a15b41f0958fc	D_0__Bacteria;D_1__Actinobacteria;D_2__Actinomycetia;D_3__Corynebacteriales;D_4__Corynebacteriaceae;D_5__Corynebacterium;D_6__Corynebacterium.matruchotii	0.999999047
7e1bd27e3b0b9da80de3c6f3c9e63cc1	D_0__Bacteria;D_1__Proteobacteria;D_2__Betaproteobacteria;D_3__Burkholderiales;D_4__Comamonadaceae;D_5__Ottowia;D_6__Ottowia.flava	0.999935987
1a5b347c9d6b40bff9b504d7126e5b19	D_0__Bacteria;D_1__Firmicutes;D_2__Bacilli;D_3__Lactobacillales;D_4__Enterococcaceae;D_5__Enterococcus;D_6__Enterococcus.diestrammenae	0.99996829
42ab8e316c7341f3a90ac341ded84105	D_0__Bacteria;D_1__Firmicutes;D_2__Negativicutes;D_3__Veillonellales;D_4__Veillonellaceae;D_5__Veillonella;D_6__Veillonella.rodentium	1
bd849e7849bfdd900827afa5760492cd	D_0__Bacteria;D_1__Firmicutes;D_2__Clostridia;D_3__Eubacteriales;D_4__;D_5__Howardella;D_6__Howardella.ureilytica	0.963047026
c52c65f4320554435856eb0b640493fe	D_0__Bacteria;D_1__Actinobacteria;D_2__Actinomycetia;D_3__Corynebacteriales;D_4__Corynebacteriaceae;D_5__Corynebacterium;D_6__Corynebacterium.matruchotii	0.999999378
7faf52fee3d975360a2997bc66c2bafc	D_0__Bacteria;D_1__Bacteroidetes;D_2__Bacteroidia;D_3__Bacteroidales;D_4__Porphyromonadaceae;D_5__Porphyromonas;D_6__Porphyromonas.endodontalis	1
27ae8713ea8b3a243a10bed706529a06	D_0__Bacteria;D_1__Firmicutes;D_2__Clostridia;D_3__Eubacteriales;D_4__Lachnospiraceae;D_5__Catonella;D_6__Catonella.morbi	0.891799754
dc9f64d97e86fc40d585295918020274	D_0__Bacteria;D_1__Bacteroidetes;D_2__Bacteroidia;D_3__Bacteroidales;D_4__Prevotellaceae;D_5__Prevotella;D_6__Prevotella.oulorum	0.999979515
0e2aa0e2a9431d710b6cfe7ac579b963	D_0__Bacteria;D_1__Firmicutes;D_2__Negativicutes;D_3__Selenomonadales;D_4__Selenomonadaceae;D_5__Selenomonas;D_6__Selenomonas.infelix	0.792748274
81d51066e4f126d5466c66dc62c335d6	D_0__Bacteria;D_1__Bacteroidetes;D_2__Bacteroidia;D_3__Bacteroidales;D_4__Porphyromonadaceae;D_5__Porphyromonas;D_6__Porphyromonas.uenonis	1
15b92ea3de7feb5cf9c82b859a096e9f	D_0__Bacteria;D_1__Actinobacteria;D_2__Actinomycetia;D_3__Actinomycetales;D_4__Actinomycetaceae;D_5__Actinomyces;D_6__Actinomyces.johnsonii	1
45ee26a1037fd7d1c8d85e39c26fe36d	D_0__Bacteria;D_1__Bacteroidetes;D_2__Bacteroidia;D_3__Bacteroidales;D_4__Tannerellaceae;D_5__Tannerella;D_6__Tannerella.forsythia	0.999999967
7446785f9d45d8674fe94e4967cfe035	D_0__Bacteria;D_1__Bacteroidetes;D_2__Bacteroidia;D_3__Bacteroidales;D_4__Tannerellaceae;D_5__Tannerella;D_6__Tannerella.serpentiformis	0.723028409
af89b95ee27fb013a7b1e65f883f6025	D_0__Bacteria;D_1__Bacteroidetes;D_2__Flavobacteriia;D_3__Flavobacteriales;D_4__Weeksellaceae;D_5__Kaistella;D_6__Kaistella.treverensis	0.969313112
b684ad61148dcfa7dd4c193232b1d243	D_0__Bacteria;D_1__Bacteroidetes;D_2__Bacteroidia;D_3__Bacteroidales;D_4__Prevotellaceae;D_5__Alloprevotella;D_6__Alloprevotella.rava	0.760470602
9cae109d8e7a6f01ff8cc47dfd8381f4	D_0__Bacteria;D_1__Bacteroidetes;D_2__Bacteroidia;D_3__Bacteroidales;D_4__Porphyromonadaceae;D_5__Porphyromonas;D_6__Porphyromonas.catoniae	0.978356511
1328ac9d54219da15c7c4f1cf2ef3ed7	D_0__Bacteria;D_1__Actinobacteria;D_2__Actinomycetia;D_3__Actinomycetales;D_4__Actinomycetaceae;D_5__Schaalia;D_6__Schaalia.odontolytica	0.940389636
9cca6499dbabe1b40ea73bc4f8261c85	D_0__Bacteria;D_1__Proteobacteria;D_2__Betaproteobacteria;D_3__Neisseriales;D_4__Neisseriaceae;D_5__Eikenella;D_6__Eikenella.halliae	0.969052142
f300d8cd55bf52a568092116bf4697ae	D_0__Bacteria;D_1__Actinobacteria;D_2__Coriobacteriia;D_3__Coriobacteriales;D_4__Atopobiaceae;D_5__Olsenella;D_6__Olsenella.phocaeensis	0.992014581
3c0c77275b92367b1632b452d843cafe	D_0__Bacteria;D_1__Bacteroidetes;D_2__Bacteroidia;D_3__Bacteroidales;D_4__Porphyromonadaceae;D_5__Porphyromonas;D_6__Porphyromonas.catoniae	0.999999999
7d34e84533a105c0e00778976656b3de	D_0__Bacteria;D_1__Fusobacteria;D_2__Fusobacteriia;D_3__Fusobacteriales;D_4__Leptotrichiaceae;D_5__Leptotrichia;D_6__Leptotrichia.buccalis	0.99992254
e4fee1877a0c2bf9c272f540a4cd7513	D_0__Bacteria;D_1__Firmicutes;D_2__Bacilli;D_3__Bacillales;D_4__;D_5__Gemella;D_6__Gemella.haemolysans	0.999999997
1233e2cb72532314777de29a98673ba6	D_0__Bacteria;D_1__Bacteroidetes;D_2__Bacteroidia;D_3__Bacteroidales;D_4__Prevotellaceae;D_5__Prevotella;D_6__Prevotella.scopos	0.876078379
cfe7f1ddec1b595220149c5df718e10a	D_0__Bacteria;D_1__Synergistetes;D_2__Synergistia;D_3__Synergistales;D_4__Synergistaceae;D_5__Fretibacterium;D_6__Fretibacterium.fastidiosum	0.999999999
21365b671a95818165317fa750df6494	D_0__Bacteria;D_1__Saccharibacteria;D_2__Saccharimonadia;D_3__Saccharimonadales.D_4__Saccharimonadaceae	0.999220096
691faa73dce7965694d2564355a654d2	D_0__Bacteria;D_1__Actinobacteria;D_2__Coriobacteriia;D_3__Coriobacteriales;D_4__Atopobiaceae;D_5__Olsenella;D_6__Olsenella.urininfantis	0.994229208
09eec93ae68b19b69cc84ce2b035a00e	D_0__Bacteria;D_1__Actinobacteria;D_2__Actinomycetia;D_3__Actinomycetales;D_4__Actinomycetaceae;D_5__Schaalia;D_6__Schaalia.odontolytica	0.970654315
6a86b988d5a9531cc71e20be571c636a	D_0__Bacteria;D_1__Proteobacteria;D_2__Gammaproteobacteria;D_3__Enterobacterales;D_4__Enterobacteriaceae;D_5__Klebsiella;D_6__Klebsiella.pneumoniae	0.973202414
42b608428be3b1cacc20ba0a50690ea9	D_0__Bacteria;D_1__Firmicutes;D_2__Clostridia;D_3__Eubacteriales;D_4__;D_5__Howardella;D_6__Howardella.ureilytica	0.723317236
093e211f3f15b129b7ee7d1e80e66ea9	D_0__Bacteria;D_1__Bacteroidetes;D_2__Bacteroidia;D_3__Bacteroidales;D_4__Prevotellaceae;D_5__Alloprevotella;D_6__Alloprevotella.rava	1
0c3b90cae987e042aebe8bcc30a6380a	D_0__Bacteria;D_1__Bacteroidetes;D_2__Bacteroidia;D_3__Bacteroidales;D_4__Porphyromonadaceae;D_5__Porphyromonas;D_6__Porphyromonas.gingivalis	1
e2c33ffbe994a6ff20e76d11c27424f1	D_0__Bacteria;D_1__Bacteroidetes;D_2__Bacteroidia;D_3__Bacteroidales;D_4__Prevotellaceae;D_5__Prevotella;D_6__Prevotella.melaninogenica	0.999999953
22ff652d010a557e3ef530f5237a3409	D_0__Bacteria;D_1__Firmicutes;D_2__Clostridia;D_3__Eubacteriales;D_4__Peptostreptococcaceae;D_5__Peptostreptococcus;D_6__Peptostreptococcus.anaerobius	0.734677384
47dd5eb73f1794b289266b9b61b71c01	D_0__Bacteria;D_1__Firmicutes;D_2__Clostridia;D_3__Eubacteriales;D_4__Lachnospiraceae;D_5__Oribacterium;D_6__Oribacterium.parvum	0.986841472
ab0dd79c386d452d26caed91462b6474	D_0__Bacteria;D_1__Proteobacteria;D_2__Betaproteobacteria;D_3__Burkholderiales;D_4__Burkholderiaceae;D_5__Lautropia;D_6__Lautropia.mirabilis	0.981236396
f98fe0476c41b6f5f63755a923d439fe	D_0__Bacteria;D_1__Bacteroidetes;D_2__Bacteroidia;D_3__Bacteroidales;D_4__Prevotellaceae;D_5__Prevotella;D_6__Prevotella.nanceiensis	0.727636169
9ec6c429a4184f450ed72f1da30c0d6f	D_0__Bacteria;D_1__Bacteroidetes;D_2__Bacteroidia;D_3__Bacteroidales;D_4__Prevotellaceae;D_5__Prevotella;D_6__Prevotella.maculosa	0.999756411
7e4ae690da3b520ac1ee5762334d0b54	D_0__Bacteria;D_1__Bacteroidetes;D_2__Bacteroidia;D_3__Bacteroidales;D_4__Prevotellaceae;D_5__Prevotella;D_6__Prevotella.shahii	0.861592659
d27c8b3468fe8756d3dc7057bcd74691	D_0__Bacteria;D_1__Spirochaetes;D_2__Spirochaetia;D_3__Spirochaetales;D_4__Treponemataceae;D_5__Treponema;D_6__Treponema.denticola	0.808550254
4b4bd9be936ea0902ebd8d6c34daec4c	D_0__Bacteria;D_1__Saccharibacteria;D_2__Saccharimonadia;D_3__Saccharimonadales.D_4__Saccharimonadaceae	0.999708763
ab2c7880d822b73ac520bc8cf78c1620	D_0__Bacteria;D_1__Firmicutes;D_2__Negativicutes;D_3__Selenomonadales;D_4__Selenomonadaceae;D_5__Selenomonas;D_6__Selenomonas.sputigena	0.999999795
c9c6004224753289c36822c09d80e9dd	D_0__Bacteria;D_1__Bacteroidetes;D_2__Bacteroidia;D_3__Bacteroidales;D_4__Prevotellaceae;D_5__Alloprevotella;D_6__Alloprevotella.tannerae	0.96438945
c5c86e89881bb5a7e80fc41637cf8216	D_0__Bacteria;D_1__Fusobacteria;D_2__Fusobacteriia;D_3__Fusobacteriales;D_4__Fusobacteriaceae;D_5__Fusobacterium;D_6__Fusobacterium.periodonticum	1
f2e7b3851ae6103dd84b9918f6e1a2fc	D_0__Bacteria;D_1__Firmicutes;D_2__Clostridia;D_3__Eubacteriales;D_4__Peptostreptococcaceae;D_5__Peptoanaerobacter;D_6__Peptoanaerobacter.yurli	0.898011404
57d6e6aafb2a1419559943972e03e2eb	D_0__Bacteria;D_1__Bacteroidetes;D_2__Bacteroidia;D_3__Bacteroidales;D_4__Prevotellaceae;D_5__Prevotella;D_6__Prevotella.nigrescens	0.992335648
b5b96a516578e6f43ffe5950fb9f5c29	D_0__Bacteria;D_1__Proteobacteria;D_2__Gammaproteobacteria;D_3__Enterobacterales;D_4__Enterobacteriaceae;D_5__Enterobacter;D_6__Enterobacter.kobei	0.848154787
400a438d798b956d14a9dfff0d1981b0	D_0__Bacteria;D_1__Bacteroidetes;D_2__Bacteroidia;D_3__Bacteroidales;D_4__Prevotellaceae;D_5__Prevotella;D_6__Prevotella.intermedia	0.799937124
153fd85852c851f9b8d7c553db08bab3	D_0__Bacteria;D_1__Firmicutes;D_2__Negativicutes;D_3__Veillonellales;D_4__Veillonellaceae;D_5__Veillonella;D_6__Veillonella.rodentium	1
656cbcac1d1a843632412c9f628e98ed	D_0__Bacteria;D_1__Proteobacteria;D_2__Gammaproteobacteria;D_3__Pasteurellales;D_4__Pasteurellaceae;D_5__Haemophilus;D_6__Haemophilus.paraphrohaemolyticus	0.865425399
583018f6efaabc1b21cfe58324d8e4e4	D_0__Bacteria;D_1__Bacteroidetes;D_2__Bacteroidia;D_3__Bacteroidales;D_4__Prevotellaceae;D_5__Prevotella;D_6__Prevotella.loescheii	0.9998533
00052ace3d46e0bb75186cb28edc01d9	D_0__Bacteria;D_1__Firmicutes;D_2__Negativicutes;D_3__Selenomonadales;D_4__Selenomonadaceae;D_5__Selenomonas;D_6__Selenomonas.infelix	1
4bca4f523952c8eeb10a593c9f9b8ea2	D_0__Bacteria;D_1__Firmicutes;D_2__Negativicutes;D_3__Selenomonadales;D_4__Selenomonadaceae;D_5__Selenomonas;D_6__Selenomonas.sputigena	0.834470574
94ef0584e264b2b226399eb6b8296677	D_0__Bacteria;D_1__Bacteroidetes;D_2__Bacteroidia;D_3__Bacteroidales;D_4__Prevotellaceae;D_5__Alloprevotella;D_6__Alloprevotella.rava	1
01deaca1cce49cc444d44b3444cb1f73	D_0__Bacteria;D_1__Bacteroidetes;D_2__Bacteroidia;D_3__Bacteroidales;D_4__Prevotellaceae;D_5__Prevotella;D_6__Prevotella.scopos	0.911462237
2232cbf692597c560b3a2a518743c085	D_0__Bacteria;D_1__Saccharibacteria;D_2__Saccharimonadia;D_3__Saccharimonadales.D_4__Saccharimonadaceae	0.9515366
5380cf892be2ddf839ca5f9e539afac8	D_0__Bacteria;D_1__Bacteroidetes;D_2__Bacteroidia;D_3__Bacteroidales;D_4__Prevotellaceae;D_5__Prevotella;D_6__Prevotella.denticola	0.817834222
b5742e4e361a9c7d9609f633bb8fe5e7	D_0__Bacteria;D_1__Proteobacteria;D_2__Gammaproteobacteria;D_3__Cardiobacteriales;D_4__Cardiobacteriaceae;D_5__Cardiobacterium;D_6__Cardiobacterium.valvarum	0.998966319
33dc5324f74868a6bd4fbefc66fd4c7d	D_0__Bacteria;D_1__Firmicutes;D_2__Erysipelotrichia;D_3__Erysipelotrichales;D_4__Erysipelotrichaceae;D_5__Bulleidia;D_6__Bulleidia.extructa	0.903642747
f8eca0382b707657ab96f1a04df4fd5f	D_0__Bacteria;D_1__Spirochaetes;D_2__Spirochaetia;D_3__Spirochaetales;D_4__Treponemataceae;D_5__Treponema;D_6__Treponema.medium	0.907993857
6aa77c3d94d38a6e696dad0a12d31c48	D_0__Bacteria;D_1__Spirochaetes;D_2__Spirochaetia;D_3__Spirochaetales;D_4__Treponemataceae;D_5__Treponema;D_6__Treponema.socranskii	0.938801037
6217a4942c8126d92b312268a1c866d8	D_0__Bacteria;D_1__Actinobacteria;D_2__Actinomycetia;D_3__Corynebacteriales;D_4__Corynebacteriaceae;D_5__Corynebacterium;D_6__Corynebacterium.matruchotii	0.999999327
a629c64769c60b96d0bbce95612a4830	D_0__Bacteria;D_1__Actinobacteria;D_2__Actinomycetia;D_3__Micrococcales;D_4__Micrococcaceae;D_5__Rothia;D_6__Rothia.mucilaginosa	0.736681681
13ffa94ce8f36c852cb0ba04146c7425	D_0__Bacteria;D_1__Bacteroidetes;D_2__Flavobacteriia;D_3__Flavobacteriales;D_4__Flavobacteriaceae;D_5__Capnocytophaga;D_6__Capnocytophaga.sputigena	0.990544587
cf901ff2ca416872f4aec2f88e4527ed	D_0__Bacteria;D_1__Bacteroidetes;D_2__Bacteroidia;D_3__Bacteroidales;D_4__;D_5__;D_6__	0.996787963
8e19bdfa6e29ebeaf4e4fcf1fd541d1c	D_0__Bacteria;D_1__Proteobacteria;D_2__Betaproteobacteria;D_3__Neisseriales;D_4__Neisseriaceae;D_5__Neisseria;D_6__Neisseria.mucosa	0.999999425
878ac469ad8d9e7ee2c033c786546781	D_0__Bacteria;D_1__Spirochaetes;D_2__Spirochaetia;D_3__Spirochaetales;D_4__Treponemataceae;D_5__Treponema;D_6__Treponema.denticola	0.979002998
5b9feb81ede23688910f41d4c7761d1c	D_0__Bacteria;D_1__Bacteroidetes;D_2__Flavobacteriia;D_3__Flavobacteriales;D_4__Weeksellaceae;D_5__Kaistella;D_6__Kaistella.jeonii	0.976248936
26be475fbf772138278ff546d7bded60	D_0__Bacteria;D_1__Firmicutes;D_2__Clostridia;D_3__Eubacteriales;D_4__Lachnospiraceae;D_5__Stomatobaculum;D_6__Stomatobaculum.longum	0.987552712
7a149257c67cf2bd68d7c0d330513f6c	D_0__Bacteria;D_1__Firmicutes;D_2__Bacilli;D_3__Lactobacillales;D_4__Streptococcaceae;D_5__Streptococcus;D_6__Streptococcus.thermophilus	0.999999998
d0697392ba4879c8d31ff5bfec0da167	D_0__Bacteria;D_1__Firmicutes;D_2__Negativicutes;D_3__Selenomonadales;D_4__Selenomonadaceae;D_5__Selenomonas;D_6__Selenomonas.infelix	0.849002065
624f020eaab710356fa14cbbcb12ba4c	D_0__Bacteria;D_1__Fusobacteria;D_2__Fusobacteriia;D_3__Fusobacteriales;D_4__Fusobacteriaceae;D_5__Fusobacterium;D_6__Fusobacterium.periodonticum	1
215603553ad5a9dc7f957a0a1c1c3734	D_0__Bacteria;D_1__Bacteroidetes;D_2__Bacteroidia;D_3__Bacteroidales;D_4__Prevotellaceae;D_5__Prevotella;D_6__Prevotella.shahii	0.968294634
d51fae477f46f204785c3f0ccf1df624	D_0__Bacteria;D_1__Proteobacteria;D_2__Gammaproteobacteria;D_3__Pasteurellales;D_4__Pasteurellaceae;D_5__Haemophilus;D_6__Haemophilus.parainfluenzae	0.99688501
61b68a1f520abc03b4d0d4ba9021907b	D_0__Bacteria;D_1__Fusobacteria;D_2__Fusobacteriia;D_3__Fusobacteriales;D_4__Fusobacteriaceae;D_5__Fusobacterium;D_6__Fusobacterium.periodonticum	0.961315129
cc4c0e91a42bdd28bdf18de50acfc495	D_0__Bacteria;D_1__Actinobacteria;D_2__Actinomycetia;D_3__Actinomycetales;D_4__Actinomycetaceae;D_5__Actinomyces;D_6__Actinomyces.graevenitzii	0.999995088
0b174388118b7080adcb789e71ce7b43	D_0__Bacteria;D_1__Spirochaetes;D_2__Spirochaetia;D_3__Spirochaetales;D_4__Treponemataceae;D_5__Treponema;D_6__Treponema.denticola	0.907690037
b6cd3703e34f6da1776e2e31c1588494	D_0__Bacteria;D_1__Actinobacteria;D_2__Actinomycetia;D_3__Bifidobacteriales;D_4__Bifidobacteriaceae;D_5__Bifidobacterium;D_6__Bifidobacterium.adolescentis	0.999999996
4ef3844eb6e5ebb8eba1e29d5843d38b	D_0__Bacteria;D_1__Bacteroidetes;D_2__Bacteroidia;D_3__Bacteroidales;D_4__Prevotellaceae;D_5__Prevotella;D_6__Prevotella.oulorum	0.99682342
fd76056789fc832ae4b0700ab315a471	D_0__Bacteria;D_1__Proteobacteria;D_2__Betaproteobacteria;D_3__Neisseriales;D_4__Neisseriaceae;D_5__Snodgrassella;D_6__Snodgrassella.alvi	0.999996634
94efc6f9dc62f72badfaf3b95af1ae80	D_0__Bacteria;D_1__Bacteroidetes;D_2__Bacteroidia;D_3__Bacteroidales;D_4__Prevotellaceae;D_5__Prevotella;D_6__Prevotella.oulorum	0.99998784
93a98c4f6de02dea319f35ff9b94916a	D_0__Bacteria;D_1__Fusobacteria;D_2__Fusobacteriia;D_3__Fusobacteriales;D_4__Leptotrichiaceae;D_5__Leptotrichia;D_6__Leptotrichia.buccalis	1
33303b7f679f360c6ad783896053503d	D_0__Bacteria;D_1__Bacteroidetes;D_2__Flavobacteriia;D_3__Flavobacteriales;D_4__Flavobacteriaceae;D_5__Capnocytophaga;D_6__Capnocytophaga.granulosa	0.847949022
a72593e6f803fa4b821dd7c0dab828c7	D_0__Bacteria;D_1__Actinobacteria;D_2__Actinomycetia;D_3__Actinomycetales;D_4__Actinomycetaceae;D_5__Actinomyces;D_6__Actinomyces.naeslundii	1
1ac7ed7f20c28556d854db15d2f5bcef	D_0__Bacteria;D_1__Actinobacteria;D_2__Actinomycetia;D_3__Actinomycetales;D_4__Actinomycetaceae;D_5__Actinomyces;D_6__Actinomyces.graevenitzii	0.999996498
2bba34d0b62395ce7f25f4ba1fd2d391	D_0__Bacteria;D_1__Firmicutes;D_2__Negativicutes;D_3__Veillonellales;D_4__Veillonellaceae;D_5__Veillonella;D_6__Veillonella.dispar	0.85233265
e396e8e3add479a846d6f5df434392f3	D_0__Bacteria;D_1__Firmicutes;D_2__Bacilli;D_3__Lactobacillales;D_4__Streptococcaceae;D_5__Streptococcus;D_6__Streptococcus.infantis	1
a107cb02ed6062fc36f85c87e53f823b	D_0__Bacteria;D_1__Tenericutes;D_2__;D_3__Mycoplasmoidales;D_4__Metamycoplasmataceae;D_5__Metamycoplasma;D_6__Metamycoplasma.salivarium	1
2192314fa76a19c5e6a0a3ee48c12c00	D_0__Bacteria;D_1__Bacteroidetes;D_2__Bacteroidia;D_3__Bacteroidales;D_4__Prevotellaceae;D_5__Prevotella;D_6__Prevotella.intermedia	0.978273574
4e116c02793da9370627de2ab70c39e0	D_0__Bacteria;D_1__Proteobacteria;D_2__Betaproteobacteria;D_3__Neisseriales;D_4__Neisseriaceae;D_5__Neisseria;D_6__Neisseria.perflava	0.999999641
6964b676968beef1db06d68cbfd2da0d	D_0__Bacteria;D_1__Proteobacteria;D_2__Gammaproteobacteria;D_3__Pasteurellales;D_4__Pasteurellaceae;D_5__Haemophilus;D_6__Haemophilus.seminalis	0.712809752
3e2df7d128e3392d695be5d8880009b1	D_0__Bacteria;D_1__Proteobacteria;D_2__Gammaproteobacteria;D_3__Enterobacterales;D_4__Yersiniaceae;D_5__Serratia;D_6__Serratia.marcescens	0.999476293
5a28849eb194e884f7151d040380054b	D_0__Bacteria;D_1__Bacteroidetes;D_2__Bacteroidia;D_3__Bacteroidales;D_4__Porphyromonadaceae;D_5__Porphyromonas;D_6__Porphyromonas.pasteri	0.964140129
4465bb9c7a49f4e747539ad8d407e269	D_0__Bacteria;D_1__Fusobacteria;D_2__Fusobacteriia;D_3__Fusobacteriales;D_4__Fusobacteriaceae;D_5__Fusobacterium;D_6__Fusobacterium.nucleatum	1
050b28112b26e4c49452d92ce485bbad	D_0__Bacteria;D_1__Firmicutes;D_2__Negativicutes;D_3__Selenomonadales;D_4__Selenomonadaceae;D_5__Selenomonas;D_6__Selenomonas.noxia	0.885405903
6267327fcb04d60824c7142c5bb1402f	D_0__Bacteria;D_1__Proteobacteria;D_2__Gammaproteobacteria;D_3__Pasteurellales;D_4__Pasteurellaceae;D_5__Haemophilus;D_6__Haemophilus.parainfluenzae	0.995848923
b4d18db8fce028793ecbff5853c137a6	D_0__Bacteria;D_1__Proteobacteria;D_2__Gammaproteobacteria;D_3__Enterobacterales;D_4__Enterobacteriaceae;D_5__Citrobacter;D_6__Citrobacter.werkmanii	0.912718901
d901e04c967bbcee6be3869e66c30f31	D_0__Bacteria;D_1__Bacteroidetes;D_2__Bacteroidia;D_3__Bacteroidales;D_4__Prevotellaceae;D_5__Prevotella;D_6__Prevotella.scopos	0.999999917
36a4ea85ad5799fd82eb07e49ea6dcd9	D_0__Bacteria;D_1__Bacteroidetes;D_2__Bacteroidia;D_3__Bacteroidales;D_4__Prevotellaceae;D_5__Prevotella;D_6__Prevotella.salivae	0.903255779
526b12ee94de45b78fd42ed738655699	D_0__Bacteria;D_1__Bacteroidetes;D_2__Bacteroidia;D_3__Bacteroidales;D_4__Prevotellaceae;D_5__Prevotella;D_6__Prevotella.intermedia	0.972446956
ad87d9e6735627a96f3076d6d88fbef8	D_0__Bacteria;D_1__Bacteroidetes;D_2__Flavobacteriia;D_3__Flavobacteriales;D_4__Weeksellaceae;D_5__Kaistella;D_6__Kaistella.jeonii	0.939521476
812ce40e2f50395e0d9e1f2f5120ccc9	D_0__Bacteria;D_1__Bacteroidetes;D_2__Bacteroidia;D_3__Bacteroidales;D_4__Prevotellaceae;D_5__Prevotella;D_6__Prevotella.oulorum	0.999535016
a9e9ae99a81634601e251bf90083e4b5	D_0__Bacteria;D_1__Bacteroidetes;D_2__Bacteroidia;D_3__Bacteroidales;D_4__Prevotellaceae;D_5__Prevotella;D_6__Prevotella.veroralis	0.96780401
ed12aea140dcb2a5022a0088ed9eafe1	D_0__Bacteria;D_1__Bacteroidetes;D_2__Flavobacteriia;D_3__Flavobacteriales;D_4__Flavobacteriaceae;D_5__Capnocytophaga;D_6__Capnocytophaga.sputigena	0.985748818
1f88e8fa239416d365fbd434a2da6884	D_0__Bacteria;D_1__Firmicutes;D_2__Negativicutes;D_3__Veillonellales;D_4__Veillonellaceae;D_5__Veillonella;D_6__Veillonella.rodentium	1
52d7f77b4fcebef2175434b9dde77771	D_0__Bacteria;D_1__Fusobacteria;D_2__Fusobacteriia;D_3__Fusobacteriales;D_4__Fusobacteriaceae;D_5__Fusobacterium;D_6__Fusobacterium.periodonticum	0.918547922
8a1e30ae66a4d6f46fb1a813d7fce81c	D_0__Bacteria;D_1__Bacteroidetes;D_2__Bacteroidia;D_3__Bacteroidales;D_4__Porphyromonadaceae;D_5__Porphyromonas;D_6__Porphyromonas.endodontalis	0.76523132
4aeba07ec42ab5d08bf94962aa87f82a	D_0__Bacteria;D_1__Firmicutes;D_2__Negativicutes;D_3__Veillonellales;D_4__Veillonellaceae;D_5__Megasphaera;D_6__Megasphaera.micronuciformis	0.999796436
de1c6d494e6053ede916a55a812247d3	D_0__Bacteria;D_1__Firmicutes;D_2__Negativicutes;D_3__Selenomonadales;D_4__Selenomonadaceae;D_5__Selenomonas;D_6__Selenomonas.sputigena	0.999999519
1864ec73b2e1678d866c05dac2c0542a	D_0__Bacteria;D_1__Bacteroidetes;D_2__Bacteroidia;D_3__Bacteroidales;D_4__Prevotellaceae;D_5__Alloprevotella;D_6__Alloprevotella.rava	1
5840f86c7702f8a88e0ca973f68d9fee	D_0__Bacteria;D_1__Chloroflexi;D_2__Anaerolineae;D_3__Anaerolineales;D_4__Anaerolineaceae;D_5__Flexilinea;D_6__Flexilinea.flocculi	0.998151343
5413cb52297e04a2b22489aaa05ef282	D_0__Bacteria;D_1__Fusobacteria;D_2__Fusobacteriia;D_3__Fusobacteriales;D_4__Leptotrichiaceae;D_5__Pseudostreptobacillus;D_6__Pseudostreptobacillus.hongkongensis	0.988586782
12337a3f92c0e0d9b6adcbc641b9f855	D_0__Bacteria;D_1__Bacteroidetes;D_2__Bacteroidia;D_3__Bacteroidales;D_4__Prevotellaceae;D_5__Prevotella;D_6__Prevotella.oris	0.899288825
d7cf44a7ffcb5c72372eeb739ea22135	D_0__Bacteria;D_1__Fusobacteria;D_2__Fusobacteriia;D_3__Fusobacteriales;D_4__Leptotrichiaceae;D_5__Leptotrichia;D_6__Leptotrichia.wadei	0.995884382
4e001aa99fa003d9ed2e93ba33263fd0	D_0__Bacteria;D_1__Firmicutes;D_2__Negativicutes;D_3__Selenomonadales;D_4__Selenomonadaceae;D_5__Selenomonas;D_6__Selenomonas.sputigena	0.717514094
571818260494fba24befc7884e6ed6f5	D_0__Bacteria;D_1__Proteobacteria;D_2__Betaproteobacteria;D_3__Burkholderiales;D_4__Alcaligenaceae;D_5__Achromobacter;D_6__Achromobacter.xylosoxidans	1
9950106029ceda0f81cca6c9eae9b242	D_0__Bacteria;D_1__Actinobacteria;D_2__Actinomycetia;D_3__Corynebacteriales;D_4__Corynebacteriaceae;D_5__Corynebacterium;D_6__Corynebacterium.durum	0.996426799
209448a13d3274a8a6d43bcb8ba934ed	NA	0.94640878
1f4ff11a44b2427c2f71b4854824b6a0	D_0__Bacteria;D_1__Firmicutes;D_2__Negativicutes;D_3__Selenomonadales;D_4__Selenomonadaceae;D_5__Selenomonas;D_6__Selenomonas.sputigena	0.999999995
7a7e79f40983d43c4316859ac790455a	D_0__Bacteria;D_1__Bacteroidetes;D_2__Bacteroidia;D_3__Bacteroidales;D_4__Bacteroidaceae;D_5__Bacteroides;D_6__Bacteroides.rodentium	0.940795083
ae3a66a1ca1a5251c332c5b54d727068	D_0__Bacteria;D_1__Bacteroidetes;D_2__Bacteroidia;D_3__Bacteroidales;D_4__Prevotellaceae;D_5__Alloprevotella;D_6__Alloprevotella.rava	0.759982749
fba9f1f13eece29c255a67abe6ec9ca3	D_0__Bacteria;D_1__Firmicutes;D_2__Negativicutes;D_3__Selenomonadales;D_4__Selenomonadaceae;D_5__Selenomonas;D_6__Selenomonas.flueggei	0.729666637
aadf09875de3a24edea7fb80b18d83c8	D_0__Bacteria;D_1__Bacteroidetes;D_2__Flavobacteriia;D_3__Flavobacteriales;D_4__Flavobacteriaceae;D_5__Capnocytophaga;D_6__Capnocytophaga.granulosa	0.921701969
0985e7f040ac828621344da157d4759f	D_0__Bacteria;D_1__Bacteroidetes;D_2__Bacteroidia;D_3__Bacteroidales;D_4__Tannerellaceae;D_5__Tannerella;D_6__Tannerella.serpentiformis	0.721095782
e58a874e70f1c0412e033c2fa556803c	D_0__Bacteria;D_1__Bacteroidetes;D_2__Bacteroidia;D_3__Bacteroidales;D_4__Prevotellaceae;D_5__Prevotella;D_6__Prevotella.melaninogenica	0.999999998
d5e52732a62986e2b137a1ded444fbc8	D_0__Bacteria;D_1__Firmicutes;D_2__Clostridia;D_3__Eubacteriales;D_4__Lachnospiraceae;D_5__Lachnoanaerobaculum;D_6__Lachnoanaerobaculum.saburreum	0.866594783
555d5ea8c339de1b76d2c6c57e1aa19d	D_0__Bacteria;D_1__Proteobacteria;D_2__Gammaproteobacteria;D_3__Enterobacterales;D_4__Enterobacteriaceae;D_5__Klebsiella;D_6__Klebsiella.pneumoniae	0.942132128
de3244a77d3581eaec3f0733e9968cd4	D_0__Bacteria;D_1__Bacteroidetes;D_2__Bacteroidia;D_3__Bacteroidales;D_4__Porphyromonadaceae;D_5__Porphyromonas;D_6__Porphyromonas.endodontalis	0.794919103
cbc88db279d8285811259b58169e7648	D_0__Bacteria;D_1__Firmicutes;D_2__Negativicutes;D_3__Selenomonadales;D_4__Selenomonadaceae;D_5__Selenomonas;D_6__Selenomonas.artemidis	0.999875637
4b8b19869a22bd323726d200374d382b	D_0__Bacteria;D_1__Firmicutes;D_2__Tissierellia;D_3__Tissierellales;D_4__Peptoniphilaceae;D_5__Anaerococcus;D_6__Anaerococcus.prevotii	1
e27c9244189a600e0abe4cdd85bd7917	D_0__Bacteria;D_1__Fusobacteria;D_2__Fusobacteriia;D_3__Fusobacteriales;D_4__Leptotrichiaceae;D_5__Leptotrichia;D_6__Leptotrichia.trevisanii	1
c4a37624bf4e78fe3ae305b75871b42c	D_0__Bacteria;D_1__Proteobacteria;D_2__Gammaproteobacteria;D_3__Pasteurellales;D_4__Pasteurellaceae;D_5__Haemophilus;D_6__Haemophilus.influenzae	0.999936333
d5eb395250fd3d4f05d2ea0f40ce4c87	D_0__Bacteria;D_1__Fusobacteria;D_2__Fusobacteriia;D_3__Fusobacteriales;D_4__Fusobacteriaceae;D_5__Fusobacterium;D_6__Fusobacterium.nucleatum	1
3d3b24e8df6dd22368c8a03c7d75eb19	D_0__Bacteria;D_1__Bacteroidetes;D_2__Bacteroidia;D_3__Marinilabiliales;D_4__Marinilabiliaceae;D_5__Breznakibacter;D_6__Breznakibacter.xylanolyticus	0.999990261
8685eb2c9e9538d7401f47ab2eed7477	D_0__Bacteria;D_1__Fusobacteria;D_2__Fusobacteriia;D_3__Fusobacteriales;D_4__Fusobacteriaceae;D_5__Fusobacterium;D_6__Fusobacterium.nucleatum	1
cb13bbe499eaace561c5a00fef3d3494	D_0__Bacteria;D_1__Fusobacteria;D_2__Fusobacteriia;D_3__Fusobacteriales;D_4__Leptotrichiaceae;D_5__Leptotrichia;D_6__Leptotrichia.buccalis	0.732903903
4382b1e069b46ce4c9994caf2fd4db42	D_0__Bacteria;D_1__Firmicutes;D_2__Clostridia;D_3__Eubacteriales;D_4__Lachnospiraceae;D_5__Lachnoanaerobaculum;D_6__Lachnoanaerobaculum.umeaense	0.999995669
258b411b10657ac5446bf59ce3aa2376	D_0__Bacteria;D_1__Proteobacteria;D_2__Betaproteobacteria;D_3__Neisseriales;D_4__Neisseriaceae;D_5__Neisseria;D_6__Neisseria.sicca	0.999999002
8b7f768010e355efc7835fd338b5bb73	D_0__Bacteria;D_1__Proteobacteria;D_2__Betaproteobacteria;D_3__Neisseriales;D_4__Neisseriaceae;D_5__Neisseria;D_6__Neisseria.subflava	0.728128939
0c333a169ab2e7535254ce982850716d	D_0__Bacteria;D_1__Firmicutes;D_2__Negativicutes;D_3__Selenomonadales;D_4__Selenomonadaceae;D_5__Selenomonas;D_6__Selenomonas.sputigena	0.916431964
c289e882bcef158edce09c61656a064e	D_0__Bacteria;D_1__Bacteroidetes;D_2__Bacteroidia;D_3__Bacteroidales;D_4__Prevotellaceae;D_5__Prevotella;D_6__Prevotella.bryantii	0.99999629
da563c53094e274797f582fe87c4ec47	D_0__Bacteria;D_1__Spirochaetes;D_2__Spirochaetia;D_3__Spirochaetales;D_4__Treponemataceae;D_5__Treponema;D_6__Treponema.medium	0.978698535
330c8939e78a28be91580eac9e52f498	D_0__Bacteria;D_1__Proteobacteria;D_2__Betaproteobacteria;D_3__Neisseriales;D_4__Neisseriaceae;D_5__Neisseria;D_6__Neisseria.cinerea	0.999998739
bb2e54fe16770b62cff936a46583469d	D_0__Bacteria;D_1__Fusobacteria;D_2__Fusobacteriia;D_3__Fusobacteriales;D_4__Leptotrichiaceae;D_5__Leptotrichia;D_6__Leptotrichia.trevisanii	1
7c7fcec80f337a05c14a7f67c86ea85e	D_0__Bacteria;D_1__Bacteroidetes;D_2__Bacteroidia;D_3__Bacteroidales;D_4__Porphyromonadaceae;D_5__Porphyromonas;D_6__Porphyromonas.endodontalis	0.825428355
8e5c3c7f5dc3ed269af95409da1cdff2	D_0__Bacteria;D_1__Bacteroidetes;D_2__Bacteroidia;D_3__Bacteroidales;D_4__Tannerellaceae;D_5__Tannerella;D_6__Tannerella.forsythia	0.707182842
ca89711d53d7bd4abcb9e7a8f3f24cc2	D_0__Bacteria;D_1__Actinobacteria;D_2__Actinomycetia;D_3__Actinomycetales;D_4__Actinomycetaceae;D_5__Actinomyces;D_6__Actinomyces.graevenitzii	0.99999571
d1a9978c699a38aa683d7d7fa98e2716	D_0__Bacteria;D_1__Bacteroidetes;D_2__Bacteroidia;D_3__Bacteroidales;D_4__Prevotellaceae;D_5__Prevotella;D_6__Prevotella.oris	0.89979925
26889ca7a820acb78c76f9195857467d	D_0__Bacteria;D_1__Bacteroidetes;D_2__Flavobacteriia;D_3__Flavobacteriales;D_4__Flavobacteriaceae;D_5__Capnocytophaga;D_6__Capnocytophaga.sputigena	0.961762859
d210de94e8779e8dd810c8fc420c18dd	D_0__Bacteria;D_1__Firmicutes;D_2__Bacilli;D_3__Lactobacillales;D_4__Streptococcaceae;D_5__Streptococcus;D_6__Streptococcus.troglodytidis	0.999999998
4eed65f81918c942c6cd1b3fc041cee6	D_0__Bacteria;D_1__Proteobacteria;D_2__Gammaproteobacteria;D_3__Cardiobacteriales;D_4__Cardiobacteriaceae;D_5__Cardiobacterium;D_6__Cardiobacterium.valvarum	0.997763536
0e7c6e2d067c04fd1c97a85a5f5d95bc	D_0__Bacteria;D_1__Firmicutes;D_2__Negativicutes;D_3__Veillonellales;D_4__Veillonellaceae;D_5__Veillonella;D_6__Veillonella.rodentium	1
ba1ee18c87b47e1fe8b966ee0c452070	D_0__Bacteria;D_1__Bacteroidetes;D_2__Bacteroidia;D_3__Bacteroidales;D_4__Prevotellaceae;D_5__Prevotella;D_6__Prevotella.oris	0.984979523
5536a1f3042b38281419921b013378ac	D_0__Bacteria;D_1__Bacteroidetes;D_2__Bacteroidia;D_3__Bacteroidales;D_4__Prevotellaceae;D_5__Prevotella;D_6__Prevotella.melaninogenica	0.999999998
de0f5232fe93841ca42ec5fc1fbf788b	D_0__Bacteria;D_1__Firmicutes;D_2__Clostridia;D_3__Eubacteriales;D_4__Eubacteriaceae;D_5__Eubacterium;D_6__Eubacterium.saphenum	0.999830914
5c005b9c8e9de9d41638fd2c67e1fec3	D_0__Bacteria;D_1__Firmicutes;D_2__Negativicutes;D_3__Selenomonadales;D_4__Selenomonadaceae;D_5__Selenomonas;D_6__Selenomonas.infelix	0.782286147
a17bcc2c9aa4b4255f75b08546fbc7e8	D_0__Bacteria;D_1__Firmicutes;D_2__Clostridia;D_3__Eubacteriales;D_4__Peptococcaceae;D_5__Peptococcus;D_6__Peptococcus.simiae	1
d1de8c90f0dc2dadc67410f0d0f193d1	D_0__Bacteria;D_1__Bacteroidetes;D_2__Bacteroidia;D_3__Bacteroidales;D_4__Prevotellaceae;D_5__Prevotella;D_6__Prevotella.oulorum	0.973934943
10fb1f795e03055ab3fbf2e9f4cd930b	D_0__Bacteria;D_1__Firmicutes;D_2__Negativicutes;D_3__Selenomonadales;D_4__Selenomonadaceae;D_5__Selenomonas;D_6__Selenomonas.infelix	1
44b5e7bfe6a3ff5061edec9c19b507e9	D_0__Bacteria;D_1__Fusobacteria;D_2__Fusobacteriia;D_3__Fusobacteriales;D_4__Fusobacteriaceae;D_5__Fusobacterium;D_6__Fusobacterium.periodonticum	0.946904129
91e5a6aa383edac7da074162180757c9	D_0__Bacteria;D_1__Bacteroidetes;D_2__Bacteroidia;D_3__Bacteroidales;D_4__Prevotellaceae;D_5__Prevotella;D_6__Prevotella.koreensis	0.998552681
ec63c02552cedc21bfaa32b15336166c	D_0__Bacteria;D_1__Firmicutes;D_2__Bacilli;D_3__Lactobacillales;D_4__Lactobacillaceae;D_5__Lacticaseibacillus;D_6__Lacticaseibacillus.rhamnosus	0.999994602
2875a9592f304df16f36ad270fb4d423	D_0__Bacteria;D_1__Firmicutes;D_2__Clostridia;D_3__Eubacteriales;D_4__Eubacteriaceae;D_5__Eubacterium;D_6__Eubacterium.nodatum	0.948952526
b37201a3766c383b55be87a0e093936e	D_0__Bacteria;D_1__Bacteroidetes;D_2__Bacteroidia;D_3__Marinilabiliales;D_4__Marinilabiliaceae;D_5__Mangroviflexus;D_6__Mangroviflexus.xiamenensis	0.999998077
a86462accf35463dab59e23d4fcc22fc	D_0__Bacteria;D_1__Fusobacteria;D_2__Fusobacteriia;D_3__Fusobacteriales;D_4__Leptotrichiaceae;D_5__Leptotrichia;D_6__Leptotrichia.buccalis	0.857491099
895d8d67f7a46ba7bc815b23a2c6ca71	D_0__Bacteria;D_1__Spirochaetes;D_2__Spirochaetia;D_3__Spirochaetales;D_4__Treponemataceae;D_5__Treponema;D_6__Treponema.medium	0.896314449
ac9f261d9280d2044477466bc6f260d2	D_0__Bacteria;D_1__Proteobacteria;D_2__Epsilonproteobacteria;D_3__Campylobacterales;D_4__Campylobacteraceae;D_5__Campylobacter;D_6__Campylobacter.showae	1
76152b144489bfc49517324090d19cb5	D_0__Bacteria;D_1__Bacteroidetes;D_2__Bacteroidia;D_3__Bacteroidales;D_4__Prevotellaceae;D_5__Alloprevotella;D_6__Alloprevotella.tannerae	0.928791406
24c5ea58a9f488798b9517cd47b8f458	D_0__Bacteria;D_1__Actinobacteria;D_2__Actinomycetia;D_3__Corynebacteriales;D_4__Corynebacteriaceae;D_5__Corynebacterium;D_6__Corynebacterium.matruchotii	0.999998897
289c75166c161d5052edc33c4cad6d2b	D_0__Bacteria;D_1__Fusobacteria;D_2__Fusobacteriia;D_3__Fusobacteriales;D_4__Fusobacteriaceae;D_5__Fusobacterium;D_6__Fusobacterium.nucleatum	1
5943e1f4c7d6e41aa4088c8837942135	D_0__Bacteria;D_1__Proteobacteria;D_2__Gammaproteobacteria;D_3__Pasteurellales;D_4__Pasteurellaceae;D_5__Haemophilus;D_6__Haemophilus.influenzae	0.999985846
94324da76cb75a6db57a24db56fca2e9	D_0__Bacteria;D_1__Bacteroidetes;D_2__Bacteroidia;D_3__Bacteroidales;D_4__Prevotellaceae;D_5__Alloprevotella;D_6__Alloprevotella.rava	0.853017951
f380c4a21ecb045fd66eff93ac26e552	D_0__Bacteria;D_1__Proteobacteria;D_2__Betaproteobacteria;D_3__Neisseriales;D_4__Neisseriaceae;D_5__Neisseria;D_6__Neisseria.mucosa	0.999998291
60011327aa3a18ab457107f5ffbe3aa6	D_0__Bacteria;D_1__Bacteroidetes;D_2__Bacteroidia;D_3__Bacteroidales;D_4__Tannerellaceae;D_5__Tannerella;D_6__Tannerella.serpentiformis	0.899872958
0314ad33f92b5dc26354ee8feb33802a	D_0__Bacteria;D_1__Spirochaetes;D_2__Spirochaetia;D_3__Spirochaetales;D_4__Treponemataceae;D_5__Treponema;D_6__Treponema.socranskii	0.929949579
bad34f5685b80ddcf12ff85c6dc7ff14	D_0__Bacteria;D_1__Spirochaetes;D_2__Spirochaetia;D_3__Spirochaetales;D_4__Treponemataceae;D_5__Treponema;D_6__Treponema.parvum	1
b9ab9370830f13d9961a0393ccb1f98d	D_0__Bacteria;D_1__Spirochaetes;D_2__Spirochaetia;D_3__Spirochaetales;D_4__Treponemataceae;D_5__Treponema;D_6__Treponema.medium	1
12759b249a46c9312e49167e42110e4a	D_0__Bacteria;D_1__Synergistetes;D_2__Synergistia;D_3__Synergistales;D_4__Synergistaceae;D_5__Fretibacterium;D_6__Fretibacterium.fastidiosum	0.710605797
98355a7be7f9f69b2d66d2a34b5d7d3c	D_0__Bacteria;D_1__Spirochaetes;D_2__Spirochaetia;D_3__Spirochaetales;D_4__Treponemataceae;D_5__Treponema;D_6__Treponema.medium	1
03ad57a9d4d4716f1cf9ea02de31ea9e	D_0__Bacteria;D_1__Bacteroidetes;D_2__Bacteroidia;D_3__Bacteroidales;D_4__Prevotellaceae;D_5__Prevotella;D_6__Prevotella.oris	0.838582919
aeca71f1214cae764cc9a644a61d3472	D_0__Bacteria;D_1__Actinobacteria;D_2__Actinomycetia;D_3__Micrococcales;D_4__Micrococcaceae;D_5__Rothia;D_6__Rothia.mucilaginosa	0.771518338
0ca104248c62c2321b4bb57aeedb048f	D_0__Bacteria;D_1__Firmicutes;D_2__Erysipelotrichia;D_3__Erysipelotrichales;D_4__Erysipelotrichaceae;D_5__Solobacterium;D_6__Solobacterium.moorei	0.726507721
5cc303139cc54aee3b8df793ffff65bf	D_0__Bacteria;D_1__Bacteroidetes;D_2__Bacteroidia;D_3__Bacteroidales;D_4__Prevotellaceae;D_5__Prevotella;D_6__Prevotella.jejuni	0.999999995
93efa8eff3e288f109f0d5c2b69d3eb0	D_0__Bacteria;D_1__Bacteroidetes;D_2__Flavobacteriia;D_3__Flavobacteriales;D_4__Flavobacteriaceae;D_5__Capnocytophaga;D_6__Capnocytophaga.sputigena	0.954995846
f083833ccdcd93096e7783b63f3917e1	D_0__Bacteria;D_1__Fusobacteria;D_2__Fusobacteriia;D_3__Fusobacteriales;D_4__Leptotrichiaceae;D_5__Leptotrichia;D_6__Leptotrichia.buccalis	0.850518726
d5317037f1757c7b3c18d1d53df80bfa	D_0__Bacteria;D_1__Bacteroidetes;D_2__Bacteroidia;D_3__Marinilabiliales;D_4__Marinilabiliaceae;D_5__Breznakibacter;D_6__Breznakibacter.xylanolyticus	0.999996153
30471c151fd41384bcf351cf10756a5b	D_0__Bacteria;D_1__Firmicutes;D_2__Clostridia;D_3__Eubacteriales;D_4__Lachnospiraceae;D_5__Lachnoanaerobaculum;D_6__Lachnoanaerobaculum.orale	0.999997472
a16e2be0e48dfac3153da0cf639ced2e	D_0__Bacteria;D_1__Bacteroidetes;D_2__Bacteroidia;D_3__Bacteroidales;D_4__Bacteroidaceae;D_5__Bacteroides;D_6__Bacteroides.stercoris	0.772042333
c8b79a2af1d488260943676c6656f44e	D_0__Bacteria;D_1__Proteobacteria;D_2__Gammaproteobacteria;D_3__Moraxellales;D_4__Moraxellaceae;D_5__Acinetobacter;D_6__Acinetobacter.qingfengensis	1
e258fe56ada98a1b2ce696772eb80dd2	D_0__Bacteria;D_1__Fusobacteria;D_2__Fusobacteriia;D_3__Fusobacteriales;D_4__Fusobacteriaceae;D_5__Fusobacterium;D_6__Fusobacterium.nucleatum	1
a749c1f3fa4c66e0a7ac908a0cd430ce	D_0__Bacteria;D_1__Bacteroidetes;D_2__Bacteroidia;D_3__Bacteroidales;D_4__Tannerellaceae;D_5__Tannerella;D_6__Tannerella.forsythia	0.999999958
271b1b0b1f2f3e6ab7f7235ebcc55300	D_0__Bacteria;D_1__Fusobacteria;D_2__Fusobacteriia;D_3__Fusobacteriales;D_4__Leptotrichiaceae;D_5__Leptotrichia;D_6__Leptotrichia.buccalis	0.840330962
2725b660f83882f5c74ac7fd22b1251e	D_0__Bacteria;D_1__Firmicutes;D_2__Bacilli;D_3__Lactobacillales;D_4__Streptococcaceae;D_5__Streptococcus;D_6__Streptococcus.anginosus	0.999999997
d5d1c03accd862529b4d7b75a6b3dab2	D_0__Bacteria;D_1__Firmicutes;D_2__Negativicutes;D_3__Selenomonadales;D_4__Selenomonadaceae;D_5__Selenomonas;D_6__Selenomonas.sputigena	0.999999958
e5b95cf067ef0e804d11273126098993	D_0__Bacteria;D_1__Bacteroidetes;D_2__Flavobacteriia;D_3__Flavobacteriales;D_4__Flavobacteriaceae;D_5__Capnocytophaga;D_6__Capnocytophaga.sputigena	0.99677403
fe388a6fe0b026a54a77062ab1e697b0	D_0__Bacteria;D_1__Proteobacteria;D_2__Gammaproteobacteria;D_3__Pasteurellales;D_4__Pasteurellaceae;D_5__Haemophilus;D_6__Haemophilus.parainfluenzae	0.995978583
68184585afee930f66421ba1f1cc4853	D_0__Bacteria;D_1__Bacteroidetes;D_2__Flavobacteriia;D_3__Flavobacteriales;D_4__Flavobacteriaceae;D_5__Capnocytophaga;D_6__Capnocytophaga.sputigena	0.9822698
374191803b8f0681095307c485add07e	D_0__Bacteria;D_1__Bacteroidetes;D_2__Bacteroidia;D_3__Bacteroidales;D_4__Porphyromonadaceae;D_5__Porphyromonas;D_6__Porphyromonas.gingivalis	0.795639756
de008bd98d50f760b247b6e502af5089	D_0__Bacteria;D_1__Proteobacteria;D_2__Gammaproteobacteria;D_3__Pasteurellales;D_4__Pasteurellaceae;D_5__Haemophilus;D_6__Haemophilus.influenzae	0.999996131
6132db107f1d42c39b56745c04a1e20a	D_0__Bacteria;D_1__Actinobacteria;D_2__Actinomycetia;D_3__Actinomycetales;D_4__Actinomycetaceae;D_5__Schaalia;D_6__Schaalia.odontolytica	0.941486534
fcde6aa111c53f9375d7e336a199fc77	D_0__Bacteria;D_1__Bacteroidetes;D_2__Flavobacteriia;D_3__Flavobacteriales;D_4__Flavobacteriaceae;D_5__Capnocytophaga;D_6__Capnocytophaga.granulosa	0.92094958
80fbd76d20fd496a90ab8fa03926fb1b	D_0__Bacteria;D_1__Saccharibacteria;D_2__Saccharimonadia;D_3__Saccharimonadales.D_4__Saccharimonadaceae	0.782153252
04c25a9d863bded508225ac95ec73dbb	D_0__Bacteria;D_1__Proteobacteria;D_2__Gammaproteobacteria;D_3__Pasteurellales;D_4__Pasteurellaceae;D_5__Haemophilus;D_6__Haemophilus.influenzae	0.999986977
16e825b73ca46239c718d5b283b977d9	D_0__Bacteria;D_1__Firmicutes;D_2__Clostridia;D_3__Eubacteriales;D_4__Eubacteriaceae;D_5__Pseudoramibacter;D_6__Pseudoramibacter.alactolyticus	0.775914515
1f26cdf15338cb08a68f550887e7db5a	D_0__Bacteria;D_1__Firmicutes;D_2__Negativicutes;D_3__Selenomonadales;D_4__Selenomonadaceae;D_5__Selenomonas;D_6__Selenomonas.flueggei	0.726097318
637c8760da4e9066bb4e74c78aa4354b	D_0__Bacteria;D_1__Bacteroidetes;D_2__Sphingobacteriia;D_3__Sphingobacteriales;D_4__Sphingobacteriaceae;D_5__;D_6__	0.999993301
2e9e2028fc72d394fe33e95335984693	D_0__Bacteria;D_1__Proteobacteria;D_2__Gammaproteobacteria;D_3__Pasteurellales;D_4__Pasteurellaceae;D_5__Haemophilus;D_6__Haemophilus.parahaemolyticus	0.886550404
7efd9bafcaecfe26143b00d35b5956aa	D_0__Bacteria;D_1__Actinobacteria;D_2__Actinomycetia;D_3__Corynebacteriales;D_4__Corynebacteriaceae;D_5__Corynebacterium;D_6__Corynebacterium.matruchotii	0.999999281
86c2e28a9d75ebd28e90ddd3be47a90e	D_0__Bacteria;D_1__Bacteroidetes;D_2__Bacteroidia;D_3__Bacteroidales;D_4__Prevotellaceae;D_5__Prevotella;D_6__Prevotella.nigrescens	0.92454334
2b8e2caea0ff170f8fd218c9081f985f	D_0__Bacteria;D_1__Spirochaetes;D_2__Spirochaetia;D_3__Spirochaetales;D_4__Treponemataceae;D_5__Treponema;D_6__Treponema.socranskii	0.749953447
b548bca14f69d820e04dd2a8680697e0	D_0__Bacteria;D_1__Fusobacteria;D_2__Fusobacteriia;D_3__Fusobacteriales;D_4__Fusobacteriaceae;D_5__Fusobacterium;D_6__Fusobacterium.periodonticum	0.938932381
c8c9a331562d601e5f099e01420ddf07	D_0__Bacteria;D_1__Bacteroidetes;D_2__Bacteroidia;D_3__Bacteroidales;D_4__Prevotellaceae;D_5__Alloprevotella;D_6__Alloprevotella.rava	0.791871675
464fe0b5d168fe462d1272d9ffd7b20d	D_0__Bacteria;D_1__Actinobacteria;D_2__Actinomycetia;D_3__Actinomycetales;D_4__Actinomycetaceae;D_5__Schaalia;D_6__Schaalia.odontolytica	0.839092271
0a82effe4a8191e0aea5c5bb37b1fb04	D_0__Bacteria;D_1__Saccharibacteria;D_2__Saccharimonadia;D_3__Saccharimonadales.D_4__Saccharimonadaceae	0.999828433
b400a4a75cd31ed5392e029939647338	D_0__Bacteria;D_1__Proteobacteria;D_2__Gammaproteobacteria;D_3__Pasteurellales;D_4__Pasteurellaceae;D_5__Haemophilus;D_6__Haemophilus.influenzae	0.999966392
436917b3001a1bf6086251dfd4001ffc	D_0__Bacteria;D_1__Actinobacteria;D_2__Actinomycetia;D_3__Actinomycetales;D_4__Actinomycetaceae;D_5__Actinomyces;D_6__Actinomyces.johnsonii	1
2a2cd65f3e828940ae4d12ac6b21794f	D_0__Bacteria;D_1__Bacteroidetes;D_2__Bacteroidia;D_3__Bacteroidales;D_4__Porphyromonadaceae;D_5__Porphyromonas;D_6__Porphyromonas.endodontalis	1
f99b7dd2c4b3ee2f2c065ed95105ea34	D_0__Bacteria;D_1__Firmicutes;D_2__Negativicutes;D_3__Selenomonadales;D_4__Selenomonadaceae;D_5__Selenomonas;D_6__Selenomonas.artemidis	0.999692169
ee921965862ca1560400ba1ace3b241d	D_0__Bacteria;D_1__Fusobacteria;D_2__Fusobacteriia;D_3__Fusobacteriales;D_4__Leptotrichiaceae;D_5__Leptotrichia;D_6__Leptotrichia.buccalis	0.774250502
761b15bf211f7a468b8e04371619198e	D_0__Bacteria;D_1__Bacteroidetes;D_2__Flavobacteriia;D_3__Flavobacteriales;D_4__Flavobacteriaceae;D_5__Capnocytophaga;D_6__Capnocytophaga.gingivalis	0.999923634
d606581a047ebe4f35dff6705149f601	D_0__Bacteria;D_1__Bacteroidetes;D_2__Bacteroidia;D_3__Bacteroidales;D_4__Prevotellaceae;D_5__Alloprevotella;D_6__Alloprevotella.rava	0.79513981
1c1e8154adf9424b075ef33cc38dd8e1	D_0__Bacteria;D_1__Bacteroidetes;D_2__Bacteroidia;D_3__Bacteroidales;D_4__Prevotellaceae;D_5__Prevotella;D_6__Prevotella.loescheii	0.999989468
81141ce9103f5f872aee046bf2efc96b	D_0__Bacteria;D_1__Bacteroidetes;D_2__Flavobacteriia;D_3__Flavobacteriales;D_4__Flavobacteriaceae;D_5__Capnocytophaga;D_6__Capnocytophaga.haemolytica	0.814978232
29302f3afaabac64bf94a10369425661	D_0__Bacteria;D_1__Saccharibacteria;D_2__Saccharimonadia;D_3__Saccharimonadales.D_4__Saccharimonadaceae	0.763023548
9de526fd685ec53682c63f30b30acb84	D_0__Bacteria;D_1__Actinobacteria;D_2__Actinomycetia;D_3__Actinomycetales;D_4__Actinomycetaceae;D_5__Schaalia;D_6__Schaalia.georgiae	0.819285638
f85137bcaec5746457fbd20491f11eee	D_0__Bacteria;D_1__Firmicutes;D_2__Clostridia;D_3__Eubacteriales;D_4__Lachnospiraceae;D_5__Johnsonella;D_6__Johnsonella.ignava	0.986518445
e12db30ae25f70bc91eb804308aa1db1	D_0__Bacteria;D_1__Firmicutes;D_2__Clostridia;D_3__Eubacteriales;D_4__Peptostreptococcaceae;D_5__Peptoanaerobacter;D_6__Peptoanaerobacter.yurli	0.97932371
5c5219ebc9929b56db4c230a68ef0819	D_0__Bacteria;D_1__Actinobacteria;D_2__Actinomycetia;D_3__Bifidobacteriales;D_4__Bifidobacteriaceae;D_5__Alloscardovia;D_6__Alloscardovia.omnicolens	0.999903176
90f8f503effad32eb01e53ae1de27fb7	D_0__Bacteria;D_1__Firmicutes;D_2__Bacilli;D_3__Lactobacillales;D_4__Carnobacteriaceae;D_5__Granulicatella;D_6__Granulicatella.elegans	0.886616348
40da0074c0edb394aeb28070a946ba66	D_0__Bacteria;D_1__Fusobacteria;D_2__Fusobacteriia;D_3__Fusobacteriales;D_4__Leptotrichiaceae;D_5__Leptotrichia;D_6__Leptotrichia.wadei	0.711779626
2ce69d7c4b06921db20da1285f1da33f	D_0__Bacteria;D_1__Firmicutes;D_2__Clostridia;D_3__Eubacteriales;D_4__Lachnospiraceae;D_5__Lachnoclostridium;D_6__Lachnoclostridium.sp.	0.71542495
5fd155aaef02a052cffe5729bbddb44f	D_0__Bacteria;D_1__Bacteroidetes;D_2__Bacteroidia;D_3__Bacteroidales;D_4__Prevotellaceae;D_5__Prevotella;D_6__Prevotella.pallens	0.955961673
e674e8d37a6ef0445750660b7e4b8e2d	D_0__Bacteria;D_1__Bacteroidetes;D_2__Bacteroidia;D_3__Bacteroidales;D_4__Prevotellaceae;D_5__Alloprevotella;D_6__Alloprevotella.rava	0.999066346
9156456aff127759230622475673bb69	D_0__Bacteria;D_1__Spirochaetes;D_2__Spirochaetia;D_3__Spirochaetales;D_4__Treponemataceae;D_5__Treponema;D_6__Treponema.denticola	1
7f9c3b1ef914e6cb229695c3c17c4925	D_0__Bacteria;D_1__Bacteroidetes;D_2__Flavobacteriia;D_3__Flavobacteriales;D_4__Flavobacteriaceae;D_5__Capnocytophaga;D_6__Capnocytophaga.sputigena	0.79315485
5476956adbd72c4d352dbbeb5c35018e	D_0__Bacteria;D_1__Fusobacteria;D_2__Fusobacteriia;D_3__Fusobacteriales;D_4__Leptotrichiaceae;D_5__Leptotrichia;D_6__Leptotrichia.wadei	0.985620366
3966f6534ea297d85f63dfb3ab363b26	D_0__Bacteria;D_1__Bacteroidetes;D_2__Bacteroidia;D_3__Bacteroidales;D_4__Prevotellaceae;D_5__Prevotella;D_6__Prevotella.oris	0.835401108
89fdd9faa7931238253d9a75db053341	D_0__Bacteria;D_1__Firmicutes;D_2__Bacilli;D_3__Lactobacillales;D_4__Lactobacillaceae;D_5__Limosilactobacillus;D_6__Limosilactobacillus.mucosae	0.999999887
4f286d783fdce9b6dcbdf5ce883cbaf0	D_0__Bacteria;D_1__Bacteroidetes;D_2__Bacteroidia;D_3__Bacteroidales;D_4__Prevotellaceae;D_5__Prevotella;D_6__Prevotella.saccharolytica	0.999121714
525bc641850a3aa3107dd2e54777fa53	D_0__Bacteria;D_1__Actinobacteria;D_2__Actinomycetia;D_3__Actinomycetales;D_4__Actinomycetaceae;D_5__Schaalia;D_6__Schaalia.odontolytica	0.943216761
b6845eeee299868fa86d48392102c43a	D_0__Bacteria;D_1__Spirochaetes;D_2__Spirochaetia;D_3__Spirochaetales;D_4__Treponemataceae;D_5__Treponema;D_6__Treponema.medium	1
178c04487d4c8f6e9d565733b5c01cc6	D_0__Bacteria;D_1__Fusobacteria;D_2__Fusobacteriia;D_3__Fusobacteriales;D_4__Leptotrichiaceae;D_5__Leptotrichia;D_6__Leptotrichia.wadei	0.829695267
6a42a48e9aa5b61126d91f3a89eb88d7	D_0__Bacteria;D_1__Fusobacteria;D_2__Fusobacteriia;D_3__Fusobacteriales;D_4__Leptotrichiaceae;D_5__Leptotrichia;D_6__Leptotrichia.buccalis	0.999961803
6fe40c9e30b1eb0106d2afaf870e4537	D_0__Bacteria;D_1__Actinobacteria;D_2__Coriobacteriia;D_3__Coriobacteriales;D_4__Atopobiaceae;D_5__Lancefieldella;D_6__Lancefieldella.parvula	0.999841954
54d5c2fb480aab73cd3c73c936edc7cf	D_0__Bacteria;D_1__Fusobacteria;D_2__Fusobacteriia;D_3__Fusobacteriales;D_4__Leptotrichiaceae;D_5__Pseudoleptotrichia;D_6__Pseudoleptotrichia.goodfellowii	0.994595933
4960b6965acaf0f5db9fed47d0c89d43	D_0__Bacteria;D_1__Bacteroidetes;D_2__Flavobacteriia;D_3__Flavobacteriales;D_4__Flavobacteriaceae;D_5__Capnocytophaga;D_6__Capnocytophaga.leadbetteri	0.921345745
25df228efbc79c1b3236ad9d1571011d	D_0__Bacteria;D_1__Actinobacteria;D_2__Actinomycetia;D_3__Bifidobacteriales;D_4__Bifidobacteriaceae;D_5__Gardnerella;D_6__Gardnerella.vaginalis	1
f9252e22367f2cbd5b1780c126d2dd3c	D_0__Bacteria;D_1__Bacteroidetes;D_2__Flavobacteriia;D_3__Flavobacteriales;D_4__Flavobacteriaceae;D_5__Capnocytophaga;D_6__Capnocytophaga.endodontalis	0.975131511
99e2640a5dd562c25332176cbcd6b2db	D_0__Bacteria;D_1__Fusobacteria;D_2__Fusobacteriia;D_3__Fusobacteriales;D_4__Leptotrichiaceae;D_5__Leptotrichia;D_6__Leptotrichia.hongkongensis	1
c718eeb90628d77717988e3459c24fae	D_0__Bacteria;D_1__Bacteroidetes;D_2__Flavobacteriia;D_3__Flavobacteriales;D_4__Flavobacteriaceae;D_5__Capnocytophaga;D_6__Capnocytophaga.sputigena	0.903426075
eff1a4d8a9f313fd8a43c7a7a4a2e66b	D_0__Bacteria;D_1__Bacteroidetes;D_2__Bacteroidia;D_3__Bacteroidales;D_4__Prevotellaceae;D_5__Prevotella;D_6__Prevotella.nanceiensis	0.982608178
3cb2f464c4ba1130f55eecc98a001e00	D_0__Bacteria;D_1__Firmicutes;D_2__Negativicutes;D_3__Selenomonadales;D_4__Selenomonadaceae;D_5__Selenomonas;D_6__Selenomonas.noxia	0.900098439
59de62674ee2543658d8af19c218e278	D_0__Bacteria;D_1__Firmicutes;D_2__Negativicutes;D_3__Selenomonadales;D_4__Selenomonadaceae;D_5__Selenomonas;D_6__Selenomonas.sputigena	0.805660181
56f1c961ea89b79ce20e8b784a06a196	D_0__Bacteria;D_1__Spirochaetes;D_2__Spirochaetia;D_3__Spirochaetales;D_4__Treponemataceae;D_5__Treponema;D_6__Treponema.amylovorum	0.999999945
373e95152ab1c564e17f7cc1fb026861	D_0__Bacteria;D_1__Proteobacteria;D_2__Gammaproteobacteria;D_3__Pasteurellales;D_4__Pasteurellaceae;D_5__Haemophilus;D_6__Haemophilus.parainfluenzae	0.996259707
dee6d6b2beb0320593b655d58188e748	D_0__Bacteria;D_1__Actinobacteria;D_2__Coriobacteriia;D_3__Coriobacteriales;D_4__Atopobiaceae;D_5__Olsenella;D_6__Olsenella.uli	0.966324779
f3cb2a21eca01a23e6407012a65d3ede	D_0__Bacteria;D_1__Proteobacteria;D_2__Epsilonproteobacteria;D_3__Campylobacterales;D_4__Campylobacteraceae;D_5__Campylobacter;D_6__Campylobacter.concisus	0.937526071
d46ee9b798f75a3f52449c598c88272b	D_0__Bacteria;D_1__Actinobacteria;D_2__Actinomycetia;D_3__Actinomycetales;D_4__Actinomycetaceae;D_5__Schaalia;D_6__Schaalia.cardiffensis	1
94dcf0d38e2cdc646867b955d1b2c28d	D_0__Bacteria;D_1__Bacteroidetes;D_2__Bacteroidia;D_3__Bacteroidales;D_4__Prevotellaceae;D_5__Prevotella;D_6__Prevotella.oulorum	0.990943481
14684585b518a2d1dfddc87e81e812ef	D_0__Bacteria;D_1__Firmicutes;D_2__Bacilli;D_3__Lactobacillales;D_4__Lactobacillaceae;D_5__Limosilactobacillus;D_6__Limosilactobacillus.fermentum	0.999998899
403319bad442ef48d01d1897ead42c8f	D_0__Bacteria;D_1__Proteobacteria;D_2__Gammaproteobacteria;D_3__Pasteurellales;D_4__Pasteurellaceae;D_5__Haemophilus;D_6__Haemophilus.seminalis	0.999969455
4dba4bb1692e177fb80f96a841eda062	D_0__Bacteria;D_1__Proteobacteria;D_2__Betaproteobacteria;D_3__Neisseriales;D_4__Neisseriaceae;D_5__Neisseria;D_6__Neisseria.mucosa	0.999998581
b9f5241955058e18d698a570793599de	D_0__Bacteria;D_1__Firmicutes;D_2__Clostridia;D_3__Eubacteriales;D_4__Eubacteriales;D_5__Aminipila;D_6__Aminipila.butyrica	0.914362773
7b1df036a840fec1444e4c90e0dbfdd5	NA	0.98032626
b66561c07e1987b3237c5cc9767e0c34	D_0__Bacteria;D_1__Bacteroidetes;D_2__Bacteroidia;D_3__Bacteroidales;D_4__Prevotellaceae;D_5__Prevotella;D_6__Prevotella.oris	0.828170646
926d6be4263c2ed84a09d1b58a25fc6a	D_0__Bacteria;D_1__Bacteroidetes;D_2__Bacteroidia;D_3__Bacteroidales;D_4__Prevotellaceae;D_5__Alloprevotella;D_6__Alloprevotella.rava	0.999558599
14d5f336aa2556e5e45bbe147fe1b265	D_0__Bacteria;D_1__Bacteroidetes;D_2__Bacteroidia;D_3__Bacteroidales;D_4__Tannerellaceae;D_5__Tannerella;D_6__Tannerella.serpentiformis	0.934256269
b30917627c06d49c32bba40c0ae4d26d	D_0__Bacteria;D_1__Fusobacteria;D_2__Fusobacteriia;D_3__Fusobacteriales;D_4__Leptotrichiaceae;D_5__Leptotrichia;D_6__Leptotrichia.trevisanii	1
dd59ea6d915f0820023e05609b5a3872	D_0__Bacteria;D_1__Actinobacteria;D_2__Actinomycetia;D_3__Actinomycetales;D_4__Actinomycetaceae;D_5__Actinomyces;D_6__Actinomyces.graevenitzii	0.999995425
3323b9ed33d008b681412d62a18e1287	D_0__Bacteria;D_1__Proteobacteria;D_2__Epsilonproteobacteria;D_3__Campylobacterales;D_4__Campylobacteraceae;D_5__Campylobacter;D_6__Campylobacter.corcagiensis	0.965379754
4e758dadd1ee34a2ab3dbb41d34012a1	D_0__Bacteria;D_1__Proteobacteria;D_2__Gammaproteobacteria;D_3__Pasteurellales;D_4__Pasteurellaceae;D_5__Haemophilus;D_6__Haemophilus.parahaemolyticus	0.974805295
527cfd1b987c16d07b090a912d638863	D_0__Bacteria;D_1__Fusobacteria;D_2__Fusobacteriia;D_3__Fusobacteriales;D_4__Leptotrichiaceae;D_5__Leptotrichia;D_6__Leptotrichia.buccalis	0.804521494
8ad938c526957f7f72d9f90a6efe9870	D_0__Bacteria;D_1__Actinobacteria;D_2__Actinomycetia;D_3__Actinomycetales;D_4__Actinomycetaceae;D_5__Schaalia;D_6__Schaalia.meyeri	0.989854309
d045024dbd8132f52375165d618f182a	D_0__Bacteria;D_1__Firmicutes;D_2__Negativicutes;D_3__Selenomonadales;D_4__Selenomonadaceae;D_5__Selenomonas;D_6__Selenomonas.flueggei	1
8cb3f856d1ec50139110537b5bff6992	D_0__Bacteria;D_1__Actinobacteria;D_2__Actinomycetia;D_3__Actinomycetales;D_4__Actinomycetaceae;D_5__Schaalia;D_6__Schaalia.odontolytica	0.991827642
fa11bcc6961716b05543f31c706bff60	D_0__Bacteria;D_1__Bacteroidetes;D_2__Bacteroidia;D_3__Bacteroidales;D_4__Prevotellaceae;D_5__Alloprevotella;D_6__Alloprevotella.rava	1
726eadc143bf3ce4fbd11accfc31d407	D_0__Bacteria;D_1__Bacteroidetes;D_2__Bacteroidia;D_3__Bacteroidales;D_4__Prevotellaceae;D_5__Alloprevotella;D_6__Alloprevotella.rava	1
1e1f2313dec4dd6eae0270ae853ab41d	D_0__Bacteria;D_1__Bacteroidetes;D_2__Bacteroidia;D_3__Bacteroidales;D_4__Prevotellaceae;D_5__Prevotella;D_6__Prevotella.oulorum	0.945332724
7a0b7730c2439c60f5a4cdcac2ffe955	D_0__Bacteria;D_1__Bacteroidetes;D_2__Bacteroidia;D_3__Bacteroidales;D_4__Prevotellaceae;D_5__Prevotella;D_6__Prevotella.histicola	0.900720395
0157686fe2638963588ac7a196b607ed	D_0__Bacteria;D_1__Proteobacteria;D_2__Betaproteobacteria;D_3__Neisseriales;D_4__Neisseriaceae;D_5__Neisseria;D_6__Neisseria.iguanae	0.744436001
1c0d3d9884b826913fac8e87e7926e5d	D_0__Bacteria;D_1__Bacteroidetes;D_2__Bacteroidia;D_3__Bacteroidales;D_4__Prevotellaceae;D_5__Prevotella;D_6__Prevotella.intermedia	0.934910764
9f3e7cb5f2aba5327e7cdba872681530	D_0__Bacteria;D_1__Firmicutes;D_2__Tissierellia;D_3__;D_4__;D_5__Ezakiella;D_6__Ezakiella.coagulans	1
025297627014482589bcdb4d1e5660a6	D_0__Bacteria;D_1__Actinobacteria;D_2__Actinomycetia;D_3__Actinomycetales;D_4__Actinomycetaceae;D_5__Schaalia;D_6__Schaalia.meyeri	1
512bf949a569472ee6796f3d7485433b	D_0__Bacteria;D_1__Actinobacteria;D_2__Actinomycetia;D_3__Bifidobacteriales;D_4__Bifidobacteriaceae;D_5__Parascardovia;D_6__Parascardovia.denticolens	0.988868235
ac05709818bbe32254b7a3ca83f5bee7	D_0__Bacteria;D_1__Bacteroidetes;D_2__Bacteroidia;D_3__Bacteroidales;D_4__Porphyromonadaceae;D_5__Porphyromonas;D_6__Porphyromonas.endodontalis	0.832184452
3da2d5e733f31811c850555eef15dd82	D_0__Bacteria;D_1__Fusobacteria;D_2__Fusobacteriia;D_3__Fusobacteriales;D_4__Leptotrichiaceae;D_5__Leptotrichia;D_6__Leptotrichia.hofstadii	0.961627933
c101ac07257fd896c0622c69dfbc7d28	D_0__Bacteria;D_1__Fusobacteria;D_2__Fusobacteriia;D_3__Fusobacteriales;D_4__Fusobacteriaceae;D_5__Fusobacterium;D_6__Fusobacterium.nucleatum	1
e2605487bcef4dfa79df13cfdda60077	D_0__Bacteria;D_1__Fusobacteria;D_2__Fusobacteriia;D_3__Fusobacteriales;D_4__Fusobacteriaceae;D_5__Fusobacterium;D_6__Fusobacterium.nucleatum	1
bf0c7c53288adb89b2e8eec02a5cfd04	D_0__Bacteria;D_1__Firmicutes;D_2__Negativicutes;D_3__Veillonellales;D_4__Veillonellaceae;D_5__Veillonella;D_6__Veillonella.rodentium	1
bd9c6b8b5f2724cbb230030fde6c458d	D_0__Bacteria;D_1__Bacteroidetes;D_2__Flavobacteriia;D_3__Flavobacteriales;D_4__Flavobacteriaceae;D_5__Capnocytophaga;D_6__Capnocytophaga.sputigena	0.942026478
caf26026eafa04216894c23535e1d3a3	D_0__Bacteria;D_1__Bacteroidetes;D_2__Bacteroidia;D_3__Bacteroidales;D_4__Prevotellaceae;D_5__Prevotella;D_6__Prevotella.oris	0.950955178
b66c09e69cabf442ae3cc0811532384b	D_0__Bacteria;D_1__Bacteroidetes;D_2__Chitinophagia;D_3__Chitinophagales;D_4__Chitinophagaceae;D_5__Sediminibacterium;D_6__Sediminibacterium.magnilacihabitans	0.9207796
e4a09fdc208edac10232c8b12775181f	D_0__Bacteria;D_1__Bacteroidetes;D_2__Bacteroidia;D_3__Bacteroidales;D_4__Prevotellaceae;D_5__Alloprevotella;D_6__Alloprevotella.rava	1
fcfc799bc65c5720acca455c5e1d2c60	D_0__Bacteria;D_1__Bacteroidetes;D_2__Bacteroidia;D_3__Marinilabiliales;D_4__Marinilabiliaceae;D_5__Mangroviflexus;D_6__Mangroviflexus.xiamenensis	0.999984107
82d326233bbb39d7c64b24ac6de83ec2	D_0__Bacteria;D_1__Firmicutes;D_2__Clostridia;D_3__Eubacteriales;D_4__Eubacteriales;D_5__Ihubacter;D_6__Ihubacter.massiliensis	0.996823957
a4794ed7275f9030c8dd4ccd746664b7	D_0__Bacteria;D_1__Firmicutes;D_2__Negativicutes;D_3__Veillonellales;D_4__Veillonellaceae;D_5__Veillonella;D_6__Veillonella.rodentium	0.999999998
68acbcf5e1ac40af36e0dcdac0a9ff7a	D_0__Bacteria;D_1__Firmicutes;D_2__Tissierellia;D_3__Tissierellales;D_4__Peptoniphilaceae;D_5__Citroniella;D_6__Citroniella.saccharovorans	0.828314331
10ea4f9070db39b0acc477d474a76348	D_0__Bacteria;D_1__Saccharibacteria;D_2__Saccharimonadia;D_3__Saccharimonadales.D_4__Saccharimonadaceae	0.996631532
6c7e0550e0651c787806bb08a9c355e5	D_0__Bacteria;D_1__Bacteroidetes;D_2__Bacteroidia;D_3__Bacteroidales;D_4__Prevotellaceae;D_5__Prevotella;D_6__Prevotella.oulorum	0.853545225
3b028d8aaead22c04af931729a954da6	D_0__Bacteria;D_1__Bacteroidetes;D_2__Bacteroidia;D_3__Bacteroidales;D_4__Prevotellaceae;D_5__Alloprevotella;D_6__Alloprevotella.tannerae	0.947785811
0d37a0891408ea8b2bcf7deef9eb2f64	D_0__Bacteria;D_1__Bacteroidetes;D_2__Bacteroidia;D_3__Bacteroidales;D_4__Prevotellaceae;D_5__Prevotella;D_6__Prevotella.maculosa	0.984779507
4d9739af11287f98c0385d97f02fedbf	D_0__Bacteria;D_1__Proteobacteria;D_2__Gammaproteobacteria;D_3__Oceanospirillales;D_4__Halomonadaceae;D_5__Halomonas;D_6__Halomonas.lionensis	0.999997024
6a1411fc5723e72345b4c1ad23e44371	D_0__Bacteria;D_1__Bacteroidetes;D_2__Sphingobacteriia;D_3__Sphingobacteriales;D_4__;D_5__;D_6__	1
5a6a56bed1c21e79fd1423211087c675	D_0__Bacteria;D_1__Bacteroidetes;D_2__Bacteroidia;D_3__Bacteroidales;D_4__Prevotellaceae;D_5__Prevotella;D_6__Prevotella.dentasini	0.999999909
4b015a01b7fb7967115cb26ebdd5ba1d	D_0__Bacteria;D_1__Proteobacteria;D_2__Betaproteobacteria;D_3__Burkholderiales;D_4__Comamonadaceae;D_5__Ottowia;D_6__Ottowia.flava	0.999998305
96de7f0457ac6b5af27d3da6ea27718e	D_0__Bacteria;D_1__Proteobacteria;D_2__Epsilonproteobacteria;D_3__Campylobacterales;D_4__Campylobacteraceae;D_5__Campylobacter;D_6__Campylobacter.pinnipediorum	1
ff8d6999b969b8229d759eea5a6e25ba	D_0__Bacteria;D_1__Spirochaetes;D_2__Spirochaetia;D_3__Spirochaetales;D_4__Treponemataceae;D_5__Treponema;D_6__Treponema.amylovorum	0.842032932
2636bde75b8b04ad0e7d9ce7ab0d4dc5	D_0__Bacteria;D_1__Spirochaetes;D_2__Spirochaetia;D_3__Spirochaetales;D_4__Treponemataceae;D_5__Treponema;D_6__Treponema.amylovorum	0.999608722
a9da903fa888b2d253decdd8543e9429	D_0__Bacteria;D_1__Firmicutes;D_2__Negativicutes;D_3__Selenomonadales;D_4__Selenomonadaceae;D_5__Selenomonas;D_6__Selenomonas.flueggei	1
f6250085a703584036426cc6055d3b3c	D_0__Bacteria;D_1__Firmicutes;D_2__Negativicutes;D_3__Veillonellales;D_4__Veillonellaceae;D_5__Veillonella;D_6__Veillonella.dispar	0.761120658
ca14b4ccdd03906b34dca65e90d80cea	D_0__Bacteria;D_1__Bacteroidetes;D_2__Bacteroidia;D_3__Bacteroidales;D_4__Prevotellaceae;D_5__Alloprevotella;D_6__Alloprevotella.tannerae	0.954110688
79aa50f7e2ec931a713be90aa8480a5d	D_0__Bacteria;D_1__Bacteroidetes;D_2__Flavobacteriia;D_3__Flavobacteriales;D_4__Flavobacteriaceae;D_5__Capnocytophaga;D_6__Capnocytophaga.sputigena	0.821954332
bb37c718a2d367f025169b4ceafac2c5	D_0__Bacteria;D_1__Firmicutes;D_2__Clostridia;D_3__Eubacteriales;D_4__Lachnospiraceae;D_5__Shuttleworthia;D_6__Shuttleworthia.satelles	0.9908956
eaad4609294815fa50811ec5c601137f	D_0__Bacteria;D_1__Fusobacteria;D_2__Fusobacteriia;D_3__Fusobacteriales;D_4__Fusobacteriaceae;D_5__Fusobacterium;D_6__Fusobacterium.nucleatum	1
06e0dc849c2fdf6412bd966a3d1afe34	D_0__Bacteria;D_1__Fusobacteria;D_2__Fusobacteriia;D_3__Fusobacteriales;D_4__Leptotrichiaceae;D_5__Pseudoleptotrichia;D_6__Pseudoleptotrichia.goodfellowii	0.987566356
43c4e16951eb7e06a6d673b1cd812ae6	D_0__Bacteria;D_1__Fusobacteria;D_2__Fusobacteriia;D_3__Fusobacteriales;D_4__Fusobacteriaceae;D_5__Fusobacterium;D_6__Fusobacterium.nucleatum	1
95d83c54dc521c05f8672fdd907fcf78	D_0__Bacteria;D_1__Fusobacteria;D_2__Fusobacteriia;D_3__Fusobacteriales;D_4__Fusobacteriaceae;D_5__Fusobacterium;D_6__Fusobacterium.nucleatum	1
11050b8bc19b6324a0d8c4947331ee94	D_0__Bacteria;D_1__Proteobacteria;D_2__Gammaproteobacteria;D_3__Moraxellales;D_4__Moraxellaceae;D_5__Moraxella;D_6__Moraxella.osloensis	0.998430251
73fa2ccd4ef53b7749df1aabbd02f4ab	D_0__Bacteria;D_1__Proteobacteria;D_2__Gammaproteobacteria;D_3__Pasteurellales;D_4__Pasteurellaceae;D_5__Aggregatibacter;D_6__Aggregatibacter.aphrophilus	0.999647242
10006c02b69af282457926f79d9bcba7	D_0__Bacteria;D_1__Bacteroidetes;D_2__Bacteroidia;D_3__Bacteroidales;D_4__Prevotellaceae;D_5__Prevotella;D_6__Prevotella.intermedia	1
f18fc6b6a9d229de2a7c0d647e2096af	D_0__Bacteria;D_1__Bacteroidetes;D_2__Bacteroidia;D_3__Bacteroidales;D_4__Prevotellaceae;D_5__Prevotella;D_6__Prevotella.scopos	0.81813729
559b0de6a5fd01edb008aa978d3e26f5	D_0__Bacteria;D_1__Fusobacteria;D_2__Fusobacteriia;D_3__Fusobacteriales;D_4__Leptotrichiaceae;D_5__Leptotrichia;D_6__Leptotrichia.buccalis	1
c89361c5818d18f0a1e8bfe42cdbb6e4	D_0__Bacteria;D_1__Firmicutes;D_2__Clostridia;D_3__Eubacteriales;D_4__Lachnospiraceae;D_5__Catonella;D_6__Catonella.morbi	0.723858041
97bba2f0d0486a5bc4485edc6ca33e5c	D_0__Bacteria;D_1__Firmicutes;D_2__Erysipelotrichia;D_3__Erysipelotrichales;D_4__Erysipelotrichaceae;D_5__Solobacterium;D_6__Solobacterium.moorei	0.792166789
99e3d449b5e7ae7a40c905704acc8f35	D_0__Bacteria;D_1__Bacteroidetes;D_2__Bacteroidia;D_3__Bacteroidales;D_4__Prevotellaceae;D_5__Prevotella;D_6__Prevotella.intermedia	1
4ae4d215c7e1ee4f5c2be91c2a622092	D_0__Bacteria;D_1__Spirochaetes;D_2__Spirochaetia;D_3__Spirochaetales;D_4__Treponemataceae;D_5__Treponema;D_6__Treponema.denticola	1
66f8727f4fd9f3ac5a0168eb8f70751b	D_0__Bacteria;D_1__Actinobacteria;D_2__Actinomycetia;D_3__Actinomycetales;D_4__Actinomycetaceae;D_5__Schaalia;D_6__Schaalia.odontolytica	0.991145808
9240aea8c2132644f79ce1d3d256bd19	D_0__Bacteria;D_1__Fusobacteria;D_2__Fusobacteriia;D_3__Fusobacteriales;D_4__Leptotrichiaceae;D_5__Leptotrichia;D_6__Leptotrichia.trevisanii	1
a9e05c3a1dedfd7c208846e13b98b3a0	D_0__Bacteria;D_1__Firmicutes;D_2__Clostridia;D_3__Eubacteriales;D_4__Lachnospiraceae;D_5__Stomatobaculum;D_6__Stomatobaculum.longum	0.861628289
5d7d89fce6fabd675fdc2e6248f6ba1f	D_0__Bacteria;D_1__Bacteroidetes;D_2__Bacteroidia;D_3__Bacteroidales;D_4__Prevotellaceae;D_5__Alloprevotella;D_6__Alloprevotella.tannerae	0.968106921
3dfb07e0a230223395d94ddcb14f6882	D_0__Bacteria;D_1__Proteobacteria;D_2__Betaproteobacteria;D_3__Neisseriales;D_4__Neisseriaceae;D_5__Neisseria;D_6__Neisseria.perflava	0.999999492
b467088f27b4789c86e376f06559e3e4	NA	0.942544822
0f65b060a1360ff81794f3e6c409a0e6	D_0__Bacteria;D_1__Firmicutes;D_2__Bacilli;D_3__Lactobacillales;D_4__Streptococcaceae;D_5__Streptococcus;D_6__Streptococcus.infantis	0.999999999
1c423851df8ae4db0fa79d94e4d28f4d	D_0__Bacteria;D_1__Firmicutes;D_2__Clostridia;D_3__Eubacteriales;D_4__Lachnospiraceae;D_5__Lachnoanaerobaculum;D_6__Lachnoanaerobaculum.orale	0.999992986
9d716788f5092abe85e925b74ddb9ae6	D_0__Bacteria;D_1__Proteobacteria;D_2__Betaproteobacteria;D_3__Burkholderiales;D_4__Burkholderiaceae;D_5__Cupriavidus;D_6__Cupriavidus.gilardii	0.999999195
ea45ad9db4770b9edecca806db11ff64	D_0__Bacteria;D_1__Firmicutes;D_2__Negativicutes;D_3__Selenomonadales;D_4__Selenomonadaceae;D_5__Selenomonas;D_6__Selenomonas.flueggei	1
fd0861f298667a176099411a29e917dc	D_0__Bacteria;D_1__Spirochaetes;D_2__Spirochaetia;D_3__Spirochaetales;D_4__Treponemataceae;D_5__Treponema;D_6__Treponema.denticola	0.995158735
ec1e2e08b8c2a74432526d4acf355c1a	D_0__Bacteria;D_1__Bacteroidetes;D_2__Bacteroidia;D_3__Bacteroidales;D_4__Prevotellaceae;D_5__Prevotella;D_6__Prevotella.maculosa	0.998006333
fe6acf4111d79be5720d490216794033	D_0__Bacteria;D_1__Bacteroidetes;D_2__Bacteroidia;D_3__Bacteroidales;D_4__Porphyromonadaceae;D_5__Porphyromonas;D_6__Porphyromonas.endodontalis	0.800048508
39ac6df65ef51a0ccd8bf7fc5f2a48ca	D_0__Bacteria;D_1__Spirochaetes;D_2__Spirochaetia;D_3__Spirochaetales;D_4__Treponemataceae;D_5__Treponema;D_6__Treponema.amylovorum	0.999999985
5a3d22079ff3d336c6c9b316a54ccaec	D_0__Bacteria;D_1__Fusobacteria;D_2__Fusobacteriia;D_3__Fusobacteriales;D_4__Leptotrichiaceae;D_5__Leptotrichia;D_6__Leptotrichia.wadei	1
efa27b23d50c3183224b4e80ef967e13	D_0__Bacteria;D_1__Firmicutes;D_2__Tissierellia;D_3__Tissierellales;D_4__Peptoniphilaceae;D_5__Anaerococcus;D_6__Anaerococcus.murdochii	1
b7ecc0431846c0bbd53a7d6b958fc5c2	D_0__Bacteria;D_1__Fusobacteria;D_2__Fusobacteriia;D_3__Fusobacteriales;D_4__Fusobacteriaceae;D_5__Fusobacterium;D_6__Fusobacterium.nucleatum	1
2d37e15fd82ae0150eb41cdc47611363	D_0__Bacteria;D_1__Spirochaetes;D_2__Spirochaetia;D_3__Spirochaetales;D_4__Treponemataceae;D_5__Treponema;D_6__Treponema.denticola	1
4a151df61e5dab64243c45da7b7effad	D_0__Bacteria;D_1__Spirochaetes;D_2__Spirochaetia;D_3__Spirochaetales;D_4__Treponemataceae;D_5__Treponema;D_6__Treponema.denticola	1
b795853a6ee35eac8d980b96ae06926e	D_0__Bacteria;D_1__Fusobacteria;D_2__Fusobacteriia;D_3__Fusobacteriales;D_4__Leptotrichiaceae;D_5__Leptotrichia;D_6__Leptotrichia.wadei	1
9fa8c2fd0a604505133bfcc5f20d3f55	D_0__Bacteria;D_1__Proteobacteria;D_2__Epsilonproteobacteria;D_3__Campylobacterales;D_4__Campylobacteraceae;D_5__Campylobacter;D_6__Campylobacter.corcagiensis	0.963419777
0513dcf162d4c906465ee1621ed72243	D_0__Bacteria;D_1__Spirochaetes;D_2__Spirochaetia;D_3__Spirochaetales;D_4__Treponemataceae;D_5__Treponema;D_6__Treponema.denticola	0.990479259
ab117395a917df0b4092fbec60ae41b1	D_0__Bacteria;D_1__Firmicutes;D_2__Negativicutes;D_3__Selenomonadales;D_4__Selenomonadaceae;D_5__Selenomonas;D_6__Selenomonas.dianae	0.906648279
42cbf8f1bf2a1e6ab9e49cac38f91ec3	D_0__Bacteria;D_1__Bacteroidetes;D_2__Bacteroidia;D_3__Bacteroidales;D_4__Prevotellaceae;D_5__Prevotella;D_6__Prevotella.buccae	0.74708603
8de57fdd04f9da8fc82e7ee4090896f5	D_0__Bacteria;D_1__Firmicutes;D_2__Tissierellia;D_3__Tissierellales;D_4__Tissierellaceae;D_5__Tissierella;D_6__Tissierella.praeacuta	0.999999999
4b15ca9068f7ce80108ff4d3a6380f62	D_0__Bacteria;D_1__Bacteroidetes;D_2__Flavobacteriia;D_3__Flavobacteriales;D_4__Flavobacteriaceae;D_5__Capnocytophaga;D_6__Capnocytophaga.granulosa	0.981283049
dd2e161e6f73967e3142b4afcdc007a8	D_0__Bacteria;D_1__Firmicutes;D_2__Negativicutes;D_3__Veillonellales;D_4__Veillonellaceae;D_5__Veillonella;D_6__Veillonella.rodentium	1
f1208c2fba10a68bf8a083644fea982b	D_0__Bacteria;D_1__Firmicutes;D_2__Negativicutes;D_3__Selenomonadales;D_4__Selenomonadaceae;D_5__Selenomonas;D_6__Selenomonas.sputigena	0.894876868
bc66d6930b0986bf661c82ea57b46c62	D_0__Bacteria;D_1__Firmicutes;D_2__Clostridia;D_3__Eubacteriales;D_4__Lachnospiraceae;D_5__Tyzzerella;D_6__Tyzzerella.colinum	0.952018137
a293a27c9c96622efde8d4a8853254d1	D_0__Bacteria;D_1__Bacteroidetes;D_2__Bacteroidia;D_3__Bacteroidales;D_4__Prevotellaceae;D_5__Prevotella;D_6__Prevotella.melaninogenica	0.736981174
3cad67f37a1360534654ef16a46862ad	D_0__Bacteria;D_1__Firmicutes;D_2__Negativicutes;D_3__Selenomonadales;D_4__Selenomonadaceae;D_5__Schwartzia;D_6__Schwartzia.succinivorans	0.996527914
889884e26a8e19b9e379f88631ee77a8	D_0__Bacteria;D_1__Actinobacteria;D_2__Actinomycetia;D_3__Actinomycetales;D_4__Actinomycetaceae;D_5__Schaalia;D_6__Schaalia.odontolytica	0.989675067
0b8e71f96e29ec7d711ed20299c1d747	D_0__Bacteria;D_1__Bacteroidetes;D_2__Flavobacteriia;D_3__Flavobacteriales;D_4__Flavobacteriaceae;D_5__Capnocytophaga;D_6__Capnocytophaga.granulosa	0.944985975
22369dc40888c473a7518e42115ba1e6	D_0__Bacteria;D_1__Bacteroidetes;D_2__Bacteroidia;D_3__Bacteroidales;D_4__Prevotellaceae;D_5__Prevotella;D_6__Prevotella.oris	0.943133828
fe44312848dc820a9834fbb227e28879	D_0__Bacteria;D_1__Spirochaetes;D_2__Spirochaetia;D_3__Spirochaetales;D_4__Treponemataceae;D_5__Treponema;D_6__Treponema.denticola	1
479af6a3b878e79ab14064f47001b6b4	D_0__Bacteria;D_1__Bacteroidetes;D_2__Bacteroidia;D_3__Bacteroidales;D_4__Prevotellaceae;D_5__Prevotella;D_6__Prevotella.micans	0.937296534
337613c354806aea8dbb97839f381584	D_0__Bacteria;D_1__Firmicutes;D_2__Negativicutes;D_3__Veillonellales;D_4__Veillonellaceae;D_5__Veillonella;D_6__Veillonella.rodentium	1
05052e7bfb2bb5dc198892b42e44f85c	D_0__Bacteria;D_1__Firmicutes;D_2__Negativicutes;D_3__Selenomonadales;D_4__Selenomonadaceae;D_5__Selenomonas;D_6__Selenomonas.dianae	1
504b793982c6f210c110e8fd7f4d524f	D_0__Bacteria;D_1__Bacteroidetes;D_2__Bacteroidia;D_3__Bacteroidales;D_4__Prevotellaceae;D_5__Prevotella;D_6__Prevotella.oris	0.708281183
e9e38bc960c1fd545ea1b571574f4efa	D_0__Bacteria;D_1__Firmicutes;D_2__Negativicutes;D_3__Selenomonadales;D_4__Selenomonadaceae;D_5__Selenomonas;D_6__Selenomonas.flueggei	0.779749818
aefcc7c88fc1fb900b68141762ed0501	D_0__Bacteria;D_1__Bacteroidetes;D_2__Bacteroidia;D_3__Bacteroidales;D_4__Prevotellaceae;D_5__Prevotella;D_6__Prevotella.saccharolytica	0.999288479
eadf00d170783ba969d4629c169081bc	D_0__Bacteria;D_1__Firmicutes;D_2__Clostridia;D_3__Eubacteriales;D_4__Peptostreptococcaceae;D_5__Peptoanaerobacter;D_6__Peptoanaerobacter.yurli	0.905233097
638102e06b21164f1e803c293c0ccf09	D_0__Bacteria;D_1__Spirochaetes;D_2__Spirochaetia;D_3__Spirochaetales;D_4__Treponemataceae;D_5__Treponema;D_6__Treponema.medium	1
0c182565ae4cfbaad145b2b9040bf5ce	D_0__Bacteria;D_1__Bacteroidetes;D_2__Bacteroidia;D_3__Bacteroidales;D_4__Prevotellaceae;D_5__Prevotella;D_6__Prevotella.maculosa	0.967351299
ebe2eba213fb2d2e8d76fb4327762148	D_0__Bacteria;D_1__Firmicutes;D_2__Bacilli;D_3__Lactobacillales;D_4__Streptococcaceae;D_5__Streptococcus;D_6__Streptococcus.infantis	1
f08bee2f9eef825a1303d4cff23d4183	D_0__Bacteria;D_1__Firmicutes;D_2__Clostridia;D_3__Eubacteriales;D_4__Lachnospiraceae;D_5__Oribacterium;D_6__Oribacterium.asaccharolyticum	0.989485173
6dc08e146aac31553f561354cef25641	D_0__Bacteria;D_1__Saccharibacteria;D_2__Saccharimonadia;D_3__Saccharimonadales.D_4__Saccharimonadaceae	0.998576559
d46418feacc20cfe81455151c8827b18	D_0__Bacteria;D_1__Bacteroidetes;D_2__Bacteroidia;D_3__Bacteroidales;D_4__Prevotellaceae;D_5__Alloprevotella;D_6__Alloprevotella.tannerae	0.934496179
6c8a8def32be4c163d47c6c2063bb7cf	D_0__Bacteria;D_1__Firmicutes;D_2__Clostridia;D_3__Eubacteriales;D_4__Eubacteriaceae;D_5__Eubacterium;D_6__Eubacterium.rectale	0.991905297
76c138bb9fb7d29cdf083da3023cc26f	D_0__Bacteria;D_1__Firmicutes;D_2__Bacilli;D_3__Lactobacillales;D_4__Lactobacillaceae;D_5__Limosilactobacillus;D_6__Limosilactobacillus.reuteri	0.939416434
663f8d39e271cf88239448f02f97a7d0	D_0__Bacteria;D_1__Proteobacteria;D_2__Gammaproteobacteria;D_3__Pasteurellales;D_4__Pasteurellaceae;D_5__Haemophilus;D_6__Haemophilus.sputorum	0.940955579
bd91cdf044ccd01276f34fe659e5f4a3	D_0__Bacteria;D_1__Bacteroidetes;D_2__Bacteroidia;D_3__Bacteroidales;D_4__Prevotellaceae;D_5__Prevotella;D_6__Prevotella.melaninogenica	0.99999998
71f6c7a9bdd32f8196b63b2ee9ad3829	D_0__Bacteria;D_1__Bacteroidetes;D_2__Bacteroidia;D_3__Bacteroidales;D_4__Tannerellaceae;D_5__Tannerella;D_6__Tannerella.serpentiformis	0.736709123
e292afcbcdbc447aa12b4b6bcccf48c6	D_0__Bacteria;D_1__Fusobacteria;D_2__Fusobacteriia;D_3__Fusobacteriales;D_4__Leptotrichiaceae;D_5__Pseudostreptobacillus;D_6__Pseudostreptobacillus.hongkongensis	0.999985536
40a36b4295b684f9239877406b1f1558	D_0__Bacteria;D_1__Proteobacteria;D_2__Epsilonproteobacteria;D_3__Campylobacterales;D_4__Campylobacteraceae;D_5__Campylobacter;D_6__Campylobacter.pinnipediorum	1
1b2dbcc0694606df143a18f73cb55b32	D_0__Bacteria;D_1__Actinobacteria;D_2__Actinomycetia;D_3__Actinomycetales;D_4__Actinomycetaceae;D_5__Actinomyces;D_6__Actinomyces.graevenitzii	0.999992412
7499aa69a769b694c2d55356022f9a8c	D_0__Bacteria;D_1__Proteobacteria;D_2__Epsilonproteobacteria;D_3__Campylobacterales;D_4__Campylobacteraceae;D_5__Campylobacter;D_6__Campylobacter.corcagiensis	0.979729898
f889fceb87e96202a3965278801fe08f	D_0__Bacteria;D_1__Bacteroidetes;D_2__Bacteroidia;D_3__Bacteroidales;D_4__Prevotellaceae;D_5__Prevotella;D_6__Prevotella.oris	0.790643753
5e1d945f4c811b3abd03c12b13964f52	D_0__Bacteria;D_1__Actinobacteria;D_2__Actinomycetia;D_3__Actinomycetales;D_4__Actinomycetaceae;D_5__Schaalia;D_6__Schaalia.meyeri	0.86948076
d58183a83a63fc85918e4a9740169b4d	D_0__Bacteria;D_1__Spirochaetes;D_2__Spirochaetia;D_3__Spirochaetales;D_4__Treponemataceae;D_5__Treponema;D_6__Treponema.medium	0.858816301
8e5dec6727501b28c86515e57f97fc58	D_0__Bacteria;D_1__Bacteroidetes;D_2__Bacteroidia;D_3__Bacteroidales;D_4__Prevotellaceae;D_5__Prevotella;D_6__Prevotella.albensis	0.999999179
c1dfa22ee394286e36cbc85d65d8ac33	D_0__Bacteria;D_1__Firmicutes;D_2__Clostridia;D_3__Eubacteriales;D_4__Lachnospiraceae;D_5__Lachnoanaerobaculum;D_6__Lachnoanaerobaculum.gingivalis	0.999998046
bf5327a1fbdb6db2d64e5c7ebe699a4e	D_0__Bacteria;D_1__Bacteroidetes;D_2__Flavobacteriia;D_3__Flavobacteriales;D_4__Flavobacteriaceae;D_5__Capnocytophaga;D_6__Capnocytophaga.sputigena	1
05e77a029857e97804badd19a77d751f	D_0__Bacteria;D_1__Actinobacteria;D_2__Actinomycetia;D_3__Actinomycetales;D_4__Actinomycetaceae;D_5__Actinomyces;D_6__Actinomyces.johnsonii	1
1f4961f24800717bc24a1c11fadebca1	D_0__Bacteria;D_1__Firmicutes;D_2__Negativicutes;D_3__Veillonellales;D_4__Veillonellaceae;D_5__Veillonella;D_6__Veillonella.rodentium	1
2c2ffb6ffe9bc78448b3386af5fbdb8c	D_0__Bacteria;D_1__Bacteroidetes;D_2__Bacteroidia;D_3__Bacteroidales;D_4__Prevotellaceae;D_5__Prevotella;D_6__Prevotella.histicola	0.971722349
6ba3b2d42e4bc8d60c143616c0821526	D_0__Bacteria;D_1__Bacteroidetes;D_2__Flavobacteriia;D_3__Flavobacteriales;D_4__Weeksellaceae;D_5__Kaistella;D_6__Kaistella.jeonii	0.984360969
b71bdaded5f6bbb75cd46fc5bd1f3d4f	D_0__Bacteria;D_1__Bacteroidetes;D_2__Bacteroidia;D_3__Bacteroidales;D_4__Bacteroidaceae;D_5__Bacteroides;D_6__Bacteroides.ovatus	0.807828683
78ad93bce189512153546a5e795bfab1	D_0__Bacteria;D_1__Actinobacteria;D_2__Coriobacteriia;D_3__Coriobacteriales;D_4__Atopobiaceae;D_5__Lancefieldella;D_6__Lancefieldella.rimae	0.999932386
464cc23ea3095cc1fd62cb70ccf3d926	D_0__Bacteria;D_1__Firmicutes;D_2__Clostridia;D_3__Eubacteriales;D_4__Peptococcaceae;D_5__Peptococcus;D_6__Peptococcus.simiae	1
03c7a07ecf7a15f79182b42f41db45f4	D_0__Bacteria;D_1__Firmicutes;D_2__Negativicutes;D_3__Veillonellales;D_4__Veillonellaceae;D_5__Veillonella;D_6__Veillonella.denticariosi	0.999999997
74b7bff148be086134435fd82fc19d4a	D_0__Bacteria;D_1__Bacteroidetes;D_2__Bacteroidia;D_3__Bacteroidales;D_4__Tannerellaceae;D_5__Tannerella;D_6__Tannerella.serpentiformis	0.764828492
d63fb30a1c1f41c1aca19104c3fcfe85	D_0__Bacteria;D_1__Firmicutes;D_2__Clostridia;D_3__Eubacteriales;D_4__Lachnospiraceae;D_5__Lachnoanaerobaculum;D_6__Lachnoanaerobaculum.orale	0.999998996
c6d58f757f4ca4c0d81608665f4ba28b	D_0__Bacteria;D_1__Firmicutes;D_2__Bacilli;D_3__Lactobacillales;D_4__Lactobacillaceae;D_5__Ligilactobacillus;D_6__Ligilactobacillus.salivarius	0.999999041
11c255bfa83c826ad7cf10decb2e28ce	D_0__Bacteria;D_1__Firmicutes;D_2__Clostridia;D_3__Eubacteriales;D_4__Eubacteriales;D_5__Ihubacter;D_6__Ihubacter.massiliensis	0.99564583
089197649998dc3bc5acccbef6efb0d4	D_0__Bacteria;D_1__Firmicutes;D_2__Negativicutes;D_3__Selenomonadales;D_4__Selenomonadaceae;D_5__Selenomonas;D_6__Selenomonas.infelix	0.738361891
5c7148de45db82b76b27710968c5b5da	D_0__Bacteria;D_1__Firmicutes;D_2__Bacilli;D_3__Lactobacillales;D_4__Streptococcaceae;D_5__Streptococcus;D_6__Streptococcus.sobrinus	0.99984018
ee1a7a5512c20564ed8efee773cff19b	D_0__Bacteria;D_1__Fusobacteria;D_2__Fusobacteriia;D_3__Fusobacteriales;D_4__Leptotrichiaceae;D_5__Leptotrichia;D_6__Leptotrichia.wadei	0.992126674
ff95021ac9b7fad462a90661c6c5c6e6	D_0__Bacteria;D_1__Firmicutes;D_2__Negativicutes;D_3__Selenomonadales;D_4__Selenomonadaceae;D_5__Selenomonas;D_6__Selenomonas.noxia	0.780397455
3400a403c45c08017bb133fb1a0fe61b	D_0__Bacteria;D_1__Firmicutes;D_2__Clostridia;D_3__Eubacteriales;D_4__Peptostreptococcaceae;D_5__Filifactor;D_6__Filifactor.alocis	0.922003214
80dd2613355cc18c8ff6a3b6b76cde4a	D_0__Bacteria;D_1__Firmicutes;D_2__Clostridia;D_3__Eubacteriales;D_4__Lachnospiraceae;D_5__Catonella;D_6__Catonella.morbi	0.999999994
d7d11fd6fc59151d82bc992fe544a648	D_0__Bacteria;D_1__Bacteroidetes;D_2__Bacteroidia;D_3__Bacteroidales;D_4__Prevotellaceae;D_5__Alloprevotella;D_6__Alloprevotella.rava	1
f10fc22bf2aeb6c1108c647d860d4123	D_0__Bacteria;D_1__Firmicutes;D_2__Negativicutes;D_3__Selenomonadales;D_4__Selenomonadaceae;D_5__Selenomonas;D_6__Selenomonas.flueggei	1
25aabfc134153e0edb756d2b3c8091f2	D_0__Bacteria;D_1__Bacteroidetes;D_2__Bacteroidia;D_3__Bacteroidales;D_4__Prevotellaceae;D_5__Prevotella;D_6__Prevotella.dentalis	0.85876958
5c32a1ab9b6288adfc7f04768f9880fe	D_0__Bacteria;D_1__Fusobacteria;D_2__Fusobacteriia;D_3__Fusobacteriales;D_4__Fusobacteriaceae;D_5__Fusobacterium;D_6__Fusobacterium.nucleatum	1
30b82c9765103b9fc7333c64728f6b8e	D_0__Bacteria;D_1__Proteobacteria;D_2__Gammaproteobacteria;D_3__Enterobacterales;D_4__Morganellaceae;D_5__Morganella;D_6__Morganella.morganii	0.999618446
bfe184839cae4a6d9dbe7659f8db619c	D_0__Bacteria;D_1__Firmicutes;D_2__Bacilli;D_3__Lactobacillales;D_4__Carnobacteriaceae;D_5__Granulicatella;D_6__Granulicatella.adiacens	0.877826967
af9b4bdfdc8913da0c70dc7417afa3da	D_0__Bacteria;D_1__Bacteroidetes;D_2__Flavobacteriia;D_3__Flavobacteriales;D_4__Flavobacteriaceae;D_5__Capnocytophaga;D_6__Capnocytophaga.granulosa	0.951784119
73e967716d1d59dfa54b43bf4335ee62	D_0__Bacteria;D_1__Firmicutes;D_2__Bacilli;D_3__Bacillales;D_4__Staphylococcaceae;D_5__Staphylococcus;D_6__Staphylococcus.caprae	0.999783094
35644e818eeaaa2bfb8ad7573ecc1782	D_0__Bacteria;D_1__Bacteroidetes;D_2__Bacteroidia;D_3__Bacteroidales;D_4__Prevotellaceae;D_5__Prevotella;D_6__Prevotella.saccharolytica	0.999999992
7b77e2cc1938cc36366f70ac259d4527	D_0__Bacteria;D_1__Firmicutes;D_2__Bacilli;D_3__Lactobacillales;D_4__Aerococcaceae;D_5__Abiotrophia;D_6__Abiotrophia.defectiva	0.956628705
5e924b7e6437202f3a427d734cda9fee	D_0__Bacteria;D_1__Bacteroidetes;D_2__Bacteroidia;D_3__Bacteroidales;D_4__Prevotellaceae;D_5__Prevotella;D_6__Prevotella.salivae	0.932705763
b735864945bd5423c493820d5b3c22ec	D_0__Bacteria;D_1__Actinobacteria;D_2__Actinomycetia;D_3__Actinomycetales;D_4__Actinomycetaceae;D_5__Schaalia;D_6__Schaalia.odontolytica	0.970943443
ae53c3f5cdb16139cd9af9f0b982e2c7	D_0__Bacteria;D_1__Actinobacteria;D_2__Actinomycetia;D_3__Actinomycetales;D_4__Actinomycetaceae;D_5__Schaalia;D_6__Schaalia.odontolytica	0.935263567
800952bdeca50772970eb4f6caee5af4	D_0__Bacteria;D_1__Bacteroidetes;D_2__Bacteroidia;D_3__Bacteroidales;D_4__Prevotellaceae;D_5__Alloprevotella;D_6__Alloprevotella.rava	0.927689022
b5458b0ec4cb454fa1f8878d540e31a8	D_0__Bacteria;D_1__Bacteroidetes;D_2__Flavobacteriia;D_3__Flavobacteriales;D_4__Flavobacteriaceae;D_5__Capnocytophaga;D_6__Capnocytophaga.granulosa	0.972368946
9b876e18e1b102bed5aa84c9ae52300e	D_0__Bacteria;D_1__Firmicutes;D_2__Negativicutes;D_3__Selenomonadales;D_4__Selenomonadaceae;D_5__Selenomonas;D_6__Selenomonas.infelix	0.743398068
827937e3630a159de4c5c1666f0c2365	D_0__Bacteria;D_1__Bacteroidetes;D_2__Bacteroidia;D_3__Marinilabiliales;D_4__Marinilabiliaceae;D_5__Breznakibacter;D_6__Breznakibacter.xylanolyticus	0.999998653
cbb1c62976a8974beba18ee10785a195	D_0__Bacteria;D_1__Actinobacteria;D_2__Actinomycetia;D_3__Actinomycetales;D_4__Actinomycetaceae;D_5__Actinomyces;D_6__Actinomyces.viscosus	1
e2efe78a17c84ad515dff4f57f590428	D_0__Bacteria;D_1__Firmicutes;D_2__Negativicutes;D_3__Selenomonadales;D_4__Selenomonadaceae;D_5__Selenomonas;D_6__Selenomonas.infelix	1
ee41df3aa748978ab784d9336b870c34	D_0__Bacteria;D_1__Fusobacteria;D_2__Fusobacteriia;D_3__Fusobacteriales;D_4__Fusobacteriaceae;D_5__Fusobacterium;D_6__Fusobacterium.periodonticum	1
4ebbffee56b3b58b8ab48faa62207c96	D_0__Bacteria;D_1__Firmicutes;D_2__Negativicutes;D_3__Selenomonadales;D_4__Selenomonadaceae;D_5__Selenomonas;D_6__Selenomonas.sputigena	0.839062815
d28a5b29e09f5d942caa65bff46dbef1	D_0__Bacteria;D_1__Fusobacteria;D_2__Fusobacteriia;D_3__Fusobacteriales;D_4__Fusobacteriaceae;D_5__Fusobacterium;D_6__Fusobacterium.periodonticum	1
7e5d2c1bb829a540e3e6e5b068bd35e6	D_0__Bacteria;D_1__Firmicutes;D_2__Clostridia;D_3__Eubacteriales;D_4__Lachnospiraceae;D_5__Oribacterium;D_6__Oribacterium.parvum	0.954361189
207172811fc3e3800843fa1129692389	D_0__Bacteria;D_1__Bacteroidetes;D_2__Bacteroidia;D_3__Bacteroidales;D_4__Prevotellaceae;D_5__Prevotella;D_6__Prevotella.jejuni	0.991106845
d77b8297226d0192b059dba69efc4178	D_0__Bacteria;D_1__Fusobacteria;D_2__Fusobacteriia;D_3__Fusobacteriales;D_4__Fusobacteriaceae;D_5__Fusobacterium;D_6__Fusobacterium.nucleatum	1
b40a76001abd5f9397e5602f19efebaf	D_0__Bacteria;D_1__Bacteroidetes;D_2__Bacteroidia;D_3__Bacteroidales;D_4__Bacteroidaceae;D_5__Phocaeicola;D_6__Phocaeicola.vulgatus	1
ff077b169c692ef595664df763655523	D_0__Bacteria;D_1__Bacteroidetes;D_2__Bacteroidia;D_3__Bacteroidales;D_4__Prevotellaceae;D_5__Alloprevotella;D_6__Alloprevotella.rava	1
b238cd64225d8bff5c9b1b61a0deede5	D_0__Bacteria;D_1__Fusobacteria;D_2__Fusobacteriia;D_3__Fusobacteriales;D_4__Fusobacteriaceae;D_5__Fusobacterium;D_6__Fusobacterium.periodonticum	1
738d8b478ba128546a7296fe658975a7	D_0__Bacteria;D_1__Firmicutes;D_2__Bacilli;D_3__Bacillales;D_4__Staphylococcaceae;D_5__Staphylococcus;D_6__Staphylococcus.caprae	0.99976729
cc8ee482a0761dbc07088caf2bd479eb	D_0__Bacteria;D_1__Bacteroidetes;D_2__Flavobacteriia;D_3__Flavobacteriales;D_4__Flavobacteriaceae;D_5__Flavobacterium;D_6__Flavobacterium.terrigena	0.999999886
e2cc4649634555526cda061adfab14a6	D_0__Bacteria;D_1__Firmicutes;D_2__Negativicutes;D_3__Selenomonadales;D_4__Selenomonadaceae;D_5__Selenomonas;D_6__Selenomonas.sputigena	0.999999989
ff95f2a70509e65bf578147cd0bea93a	D_0__Bacteria;D_1__Bacteroidetes;D_2__Bacteroidia;D_3__Bacteroidales;D_4__Bacteroidaceae;D_5__Bacteroides;D_6__Bacteroides.pyogenes	0.96814362
3da95dbbb88cd959d87386f81ed07cf8	D_0__Bacteria;D_1__Actinobacteria;D_2__Actinomycetia;D_3__Actinomycetales;D_4__Actinomycetaceae;D_5__Schaalia;D_6__Schaalia.odontolytica	0.974700998
9de2cac92b85582ee8e1cb47035092d3	D_0__Bacteria;D_1__Spirochaetes;D_2__Spirochaetia;D_3__Spirochaetales;D_4__Treponemataceae;D_5__Treponema;D_6__Treponema.denticola	0.955150342
2815fa8a6591e2d39d9a5edcfc7ea2e5	D_0__Bacteria;D_1__Bacteroidetes;D_2__Bacteroidia;D_3__Bacteroidales;D_4__Prevotellaceae;D_5__Prevotella;D_6__Prevotella.loescheii	0.999472233
ab6813f1ab67325bfa49b8531b8dad46	D_0__Bacteria;D_1__Fusobacteria;D_2__Fusobacteriia;D_3__Fusobacteriales;D_4__Fusobacteriaceae;D_5__Fusobacterium;D_6__Fusobacterium.nucleatum	1
39df49aef79c481b66a0b824ade3749c	D_0__Bacteria;D_1__Bacteroidetes;D_2__Bacteroidia;D_3__Bacteroidales;D_4__Bacteroidaceae;D_5__Phocaeicola;D_6__Phocaeicola.plebeius	0.996956433
740df5f8db774c66885d1febf9598d60	D_0__Bacteria;D_1__Actinobacteria;D_2__Actinomycetia;D_3__Actinomycetales;D_4__Actinomycetaceae;D_5__Schaalia;D_6__Schaalia.odontolytica	0.999999999
e10ce687e20abea6c8e320219dc00db4	D_0__Bacteria;D_1__Actinobacteria;D_2__Actinomycetia;D_3__Actinomycetales;D_4__Actinomycetaceae;D_5__Schaalia;D_6__Schaalia.odontolytica	0.738863282
1f2c88030bbfec264e8c5dc121e1ac06	D_0__Bacteria;D_1__Firmicutes;D_2__Clostridia;D_3__Eubacteriales;D_4__Eubacteriaceae;D_5__Eubacterium;D_6__Eubacterium.ventriosum	0.978625403
a42a292e980fa4cc1d0d3dfa698cd877	D_0__Bacteria;D_1__Proteobacteria;D_2__Gammaproteobacteria;D_3__Enterobacterales;D_4__Enterobacteriaceae;D_5__Enterobacter;D_6__Enterobacter.kobei	0.999500295
4853b819fdf97db652646fdba816ee86	D_0__Bacteria;D_1__Actinobacteria;D_2__Coriobacteriia;D_3__Coriobacteriales;D_4__Atopobiaceae;D_5__Lancefieldella;D_6__Lancefieldella.parvula	0.718105831
54eee0e5b49bb941281b759ca9691b77	D_0__Bacteria;D_1__Actinobacteria;D_2__Actinomycetia;D_3__Actinomycetales;D_4__Actinomycetaceae;D_5__Schaalia;D_6__Schaalia.odontolytica	0.838549979
605f2d49d53259c77cf42bc6a3d0deed	D_0__Bacteria;D_1__Actinobacteria;D_2__Actinomycetia;D_3__Actinomycetales;D_4__Actinomycetaceae;D_5__Schaalia;D_6__Schaalia.odontolytica	0.970875113
fd6891f4bdf1369f1b32e54f2f6027f7	D_0__Bacteria;D_1__Firmicutes;D_2__Clostridia;D_3__Eubacteriales;D_4__Peptococcaceae;D_5__Peptococcus;D_6__Peptococcus.simiae	1
df6f224142e152cea8a3ad30d69abf87	D_0__Bacteria;D_1__Firmicutes;D_2__Clostridia;D_3__Eubacteriales;D_4__Eubacteriaceae;D_5__Eubacterium;D_6__Eubacterium.infirmum	0.803193217
06f92ed66fbb84bd7357ff902db2a29d	D_0__Bacteria;D_1__Bacteroidetes;D_2__Bacteroidia;D_3__Bacteroidales;D_4__Prevotellaceae;D_5__Prevotella;D_6__Prevotella.oris	0.909047393
08ee20dba718b1e8a24d1f17cf585378	D_0__Bacteria;D_1__Bacteroidetes;D_2__Bacteroidia;D_3__Bacteroidales;D_4__Prevotellaceae;D_5__Alloprevotella;D_6__Alloprevotella.rava	1
641ba7a85a9b6629dff17d2030bcec71	D_0__Bacteria;D_1__Bacteroidetes;D_2__Bacteroidia;D_3__Bacteroidales;D_4__Prevotellaceae;D_5__Prevotella;D_6__Prevotella.shahii	0.939918163
82c30c926ee9d9cff7166bfc963c0c7a	D_0__Bacteria;D_1__Firmicutes;D_2__Bacilli;D_3__Lactobacillales;D_4__Streptococcaceae;D_5__Streptococcus;D_6__Streptococcus.anginosus	1
94ffa1629c7d185995fdbf0274939872	D_0__Bacteria;D_1__Firmicutes;D_2__Negativicutes;D_3__Veillonellales;D_4__Veillonellaceae;D_5__Veillonella;D_6__Veillonella.denticariosi	1
c9b116dd9eff0a074ab42dd9f0f309ba	D_0__Bacteria;D_1__Bacteroidetes;D_2__Bacteroidia;D_3__Bacteroidales;D_4__Prevotellaceae;D_5__Prevotella;D_6__Prevotella.buccalis	0.997873182
fccc32b4c8ec83751bf1db9b0cbdb429	D_0__Bacteria;D_1__Firmicutes;D_2__Bacilli;D_3__Lactobacillales;D_4__Lactobacillaceae;D_5__Lactobacillus;D_6__Lactobacillus.delbrueckii	0.999690496
88779b0c26a8c846b754cee19683fb22	D_0__Bacteria;D_1__Spirochaetes;D_2__Spirochaetia;D_3__Spirochaetales;D_4__Treponemataceae;D_5__Treponema;D_6__Treponema.medium	0.960302623
b525c9095aeed583537bb036f9198024	D_0__Bacteria;D_1__Actinobacteria;D_2__Actinomycetia;D_3__Corynebacteriales;D_4__Corynebacteriaceae;D_5__Corynebacterium;D_6__Corynebacterium.tuberculostearicum	0.737720026
49d54f018bb7bc1eb7bf93994d4618b8	D_0__Bacteria;D_1__Proteobacteria;D_2__Deltaproteobacteria;D_3__Desulfobacterales;D_4__Desulfobulbaceae;D_5__Desulfobulbus;D_6__Desulfobulbus.oligotrophicus	0.972398474
722da036a2ac047c9326f8cb06f04e28	D_0__Bacteria;D_1__Bacteroidetes;D_2__Bacteroidia;D_3__Bacteroidales;D_4__Prevotellaceae;D_5__Prevotella;D_6__Prevotella.shahii	0.989174049
f77a115f57ca0124cecdd0efcff34326	D_0__Bacteria;D_1__Firmicutes;D_2__Tissierellia;D_3__Tissierellales;D_4__Peptoniphilaceae;D_5__Parvimonas;D_6__Parvimonas.micra	1
ec37469dfdeab4b6abd2d237c9d39136	D_0__Bacteria;D_1__Saccharibacteria;D_2__Saccharimonadia;D_3__Saccharimonadales.D_4__;D_5__;D_6__	0.999999998
19f92da2227fb40ba586c0fe6fc205b7	D_0__Bacteria;D_1__Actinobacteria;D_2__Actinomycetia;D_3__Actinomycetales;D_4__Actinomycetaceae;D_5__Schaalia;D_6__Schaalia.odontolytica	0.963471039
de391b7810667e94e0cd9621e0230c25	D_0__Bacteria;D_1__Actinobacteria;D_2__Coriobacteriia;D_3__Coriobacteriales;D_4__Atopobiaceae;D_5__Lancefieldella;D_6__Lancefieldella.rimae	0.846372555
caac5baf4b3a4d7ce4f9e49026a392bc	D_0__Bacteria;D_1__Proteobacteria;D_2__Gammaproteobacteria;D_3__Enterobacterales;D_4__Enterobacteriaceae;D_5__Escherichia;D_6__Escherichia.fergusonii	0.998807643
d0f47e2bae3ae88b93f542ded417ab4b	D_0__Bacteria;D_1__Fusobacteria;D_2__Fusobacteriia;D_3__Fusobacteriales;D_4__Fusobacteriaceae;D_5__Fusobacterium;D_6__Fusobacterium.nucleatum	1
49b3ca592aaaa681732c385d15dfca94	D_0__Bacteria;D_1__Actinobacteria;D_2__Actinomycetia;D_3__Actinomycetales;D_4__Actinomycetaceae;D_5__Actinomyces;D_6__Actinomyces.dentalis	0.999908829
2a8f682cf3656fbaf854abec9310ed44	D_0__Bacteria;D_1__Proteobacteria;D_2__Gammaproteobacteria;D_3__Enterobacterales;D_4__Morganellaceae;D_5__Morganella;D_6__Morganella.morganii	0.999714041
b773c748e5248bf436c2b7dfb90faaa7	D_0__Bacteria;D_1__Bacteroidetes;D_2__Bacteroidia;D_3__Bacteroidales;D_4__Prevotellaceae;D_5__Prevotella;D_6__Prevotella.scopos	0.999999977
8f356d0fee36e4390072e3c3f8b82c9f	D_0__Bacteria;D_1__Bacteroidetes;D_2__Bacteroidia;D_3__Bacteroidales;D_4__Tannerellaceae;D_5__Tannerella;D_6__Tannerella.serpentiformis	0.99999997
7d2a8c0f6ce906425a8e4accf11cfe1e	D_0__Bacteria;D_1__Firmicutes;D_2__Negativicutes;D_3__Veillonellales;D_4__Veillonellaceae;D_5__Veillonella;D_6__Veillonella.rodentium	1
eb0fe2e49cdd000887f004e4dcb47f0f	D_0__Bacteria;D_1__Firmicutes;D_2__Clostridia;D_3__Eubacteriales;D_4__Peptostreptococcaceae;D_5__Peptostreptococcus;D_6__Peptostreptococcus.stomatis	0.999999999
e86203308cb2bf2ae724ef5318c53707	D_0__Bacteria;D_1__Bacteroidetes;D_2__Bacteroidia;D_3__Bacteroidales;D_4__Bacteroidaceae;D_5__Phocaeicola;D_6__Phocaeicola.abscessus	0.983846237
7c146cce03599fda9bff867c69a1b36c	D_0__Bacteria;D_1__Tenericutes;D_2__;D_3__Mycoplasmoidales;D_4__Metamycoplasmataceae;D_5__Metamycoplasma;D_6__Metamycoplasma.salivarium	1
06b609c21134df9b8fc9c15361cd1348	D_0__Bacteria;D_1__Bacteroidetes;D_2__Bacteroidia;D_3__Bacteroidales;D_4__Tannerellaceae;D_5__Tannerella;D_6__Tannerella.serpentiformis	0.999999979
4a961d976547397b764550e6ad95709d	D_0__Bacteria;D_1__Spirochaetes;D_2__Spirochaetia;D_3__Spirochaetales;D_4__Treponemataceae;D_5__Treponema;D_6__Treponema.denticola	0.994436647
9d29f0181fb951b15e1a1cd79f012391	D_0__Bacteria;D_1__Bacteroidetes;D_2__Bacteroidia;D_3__Bacteroidales;D_4__Bacteroidaceae;D_5__Bacteroides;D_6__Bacteroides.heparinolyticus	0.984700045
b4e7c4e177220e2a9257246d1b846aea	NA	0.970345637
03a4a179ffc9673e74e5896a39462f32	D_0__Bacteria;D_1__Bacteroidetes;D_2__Bacteroidia;D_3__Bacteroidales;D_4__Prevotellaceae;D_5__Prevotella;D_6__Prevotella.melaninogenica	0.999999999
c02c7dd37c303b0d182618ff91df7e67	D_0__Bacteria;D_1__Bacteroidetes;D_2__Bacteroidia;D_3__Bacteroidales;D_4__Prevotellaceae;D_5__Prevotella;D_6__Prevotella.melaninogenica	0.999999984
96cb56aff4bdd20addd8d41d667e790a	D_0__Bacteria;D_1__Bacteroidetes;D_2__Bacteroidia;D_3__Bacteroidales;D_4__Prevotellaceae;D_5__Prevotella;D_6__Prevotella.salivae	0.979644836
c769efd63ef58d521f21504d0717f3f8	D_0__Bacteria;D_1__Firmicutes;D_2__Negativicutes;D_3__Veillonellales;D_4__Veillonellaceae;D_5__Megasphaera;D_6__Megasphaera.micronuciformis	0.999917052
aa785bb740494604850d0281671c1403	D_0__Bacteria;D_1__Actinobacteria;D_2__Actinomycetia;D_3__Actinomycetales;D_4__Actinomycetaceae;D_5__Schaalia;D_6__Schaalia.odontolytica	0.976824696
13d2d144ecf0ef6f2e04d2979d679bda	D_0__Bacteria;D_1__Spirochaetes;D_2__Spirochaetia;D_3__Spirochaetales;D_4__Treponemataceae;D_5__Treponema;D_6__Treponema.socranskii	0.747005864
78fd2e37ba9605b32f881bbd5e547c47	D_0__Bacteria;D_1__Actinobacteria;D_2__Actinomycetia;D_3__Micrococcales;D_4__Microbacteriaceae;D_5__Leucobacter;D_6__Leucobacter.margaritiformis	0.993422476
cc83692b444a52b57eb4b67103633f28	D_0__Bacteria;D_1__Synergistetes;D_2__Synergistia;D_3__Synergistales;D_4__Synergistaceae;D_5__Fretibacterium;D_6__Fretibacterium.fastidiosum	0.999999978
dd09043dc7e32995631202fd8c031f5b	D_0__Bacteria;D_1__Proteobacteria;D_2__Gammaproteobacteria;D_3__Enterobacterales;D_4__Yersiniaceae;D_5__Serratia;D_6__Serratia.marcescens	0.999470831
c297449a3729571f6010cac985c5fa92	D_0__Bacteria;D_1__Bacteroidetes;D_2__Bacteroidia;D_3__Bacteroidales;D_4__Prevotellaceae;D_5__Alloprevotella;D_6__Alloprevotella.rava	0.792544912
0eeffda435208340b4418f1dff2a25f0	D_0__Bacteria;D_1__Bacteroidetes;D_2__Bacteroidia;D_3__Bacteroidales;D_4__Porphyromonadaceae;D_5__Porphyromonas;D_6__Porphyromonas.endodontalis	0.813330221
ab578fb8631ede96d059cf2cfd75097e	D_0__Bacteria;D_1__Bacteroidetes;D_2__Bacteroidia;D_3__Bacteroidales;D_4__Prevotellaceae;D_5__Prevotella;D_6__Prevotella.oulorum	0.999998136
01995c1b7e1e92423555dbc655f7d851	D_0__Bacteria;D_1__Actinobacteria;D_2__Actinomycetia;D_3__Bifidobacteriales;D_4__Bifidobacteriaceae;D_5__Bifidobacterium;D_6__Bifidobacterium.dentium	0.99999996
f3902908c346bdd992a8dd4c7b256ed3	D_0__Bacteria;D_1__Bacteroidetes;D_2__Bacteroidia;D_3__Bacteroidales;D_4__Prevotellaceae;D_5__Prevotella;D_6__Prevotella.oris	0.75214239
51c6166896c9766b88257158606f71a6	D_0__Bacteria;D_1__Bacteroidetes;D_2__Bacteroidia;D_3__Bacteroidales;D_4__Prevotellaceae;D_5__Alloprevotella;D_6__Alloprevotella.rava	0.886165871
6b443aeb7ff328978591521cc39b6c47	D_0__Bacteria;D_1__Saccharibacteria;D_2__Saccharimonadia;D_3__Saccharimonadales.D_4__;D_5__;D_6__	0.975535217
c5639f6531689b5793595c1549cca9d0	D_0__Bacteria;D_1__Bacteroidetes;D_2__Bacteroidia;D_3__Bacteroidales;D_4__Prevotellaceae;D_5__Prevotella;D_6__Prevotella.maculosa	0.982630596
61052b3c325d84ae556edded6903899a	D_0__Bacteria;D_1__Spirochaetes;D_2__Spirochaetia;D_3__Spirochaetales;D_4__Treponemataceae;D_5__Treponema;D_6__Treponema.amylovorum	0.961374498
dd7945740523c6a2b4a357a96c996cb8	D_0__Bacteria;D_1__Bacteroidetes;D_2__Bacteroidia;D_3__Bacteroidales;D_4__Prevotellaceae;D_5__Prevotella;D_6__Prevotella.melaninogenica	0.999999998
e215d1ed52804ced985596217ebe7f99	D_0__Bacteria;D_1__Spirochaetes;D_2__Spirochaetia;D_3__Spirochaetales;D_4__Treponemataceae;D_5__Treponema;D_6__Treponema.maltophilum	0.900267822
4fff8733973acca745c9e9bb08028834	D_0__Bacteria;D_1__Bacteroidetes;D_2__Bacteroidia;D_3__Bacteroidales;D_4__Tannerellaceae;D_5__Tannerella;D_6__Tannerella.serpentiformis	0.758356848
b2b898341f945cfdd4880a29a9c04aab	D_0__Bacteria;D_1__Firmicutes;D_2__Bacilli;D_3__Bacillales;D_4__;D_5__Gemella;D_6__Gemella.haemolysans	0.999999973
acc20b8635dba61fbd42fcc77f993703	D_0__Bacteria;D_1__Spirochaetes;D_2__Spirochaetia;D_3__Spirochaetales;D_4__Treponemataceae;D_5__Treponema;D_6__Treponema.denticola	0.993074145
c387ee308cc14518e4fd568790e249c5	D_0__Bacteria;D_1__Firmicutes;D_2__Clostridia;D_3__Eubacteriales;D_4__Oscillospiraceae;D_5__Ruminococcus;D_6__Ruminococcus.bromii	0.896739191
59667bb1dd20830d81e2ec2ff2e3c303	D_0__Bacteria;D_1__Proteobacteria;D_2__Betaproteobacteria;D_3__Neisseriales;D_4__Neisseriaceae;D_5__Simonsiella;D_6__Simonsiella.muelleri	0.999999976
c247d19a2d301c7576f1a92357e29ba4	D_0__Bacteria;D_1__Bacteroidetes;D_2__Bacteroidia;D_3__Bacteroidales;D_4__Prevotellaceae;D_5__Prevotella;D_6__Prevotella.micans	0.945461295
49e48a21916d84e43830989fac00cc23	D_0__Bacteria;D_1__Firmicutes;D_2__Clostridia;D_3__Eubacteriales;D_4__Peptostreptococcaceae;D_5__Peptostreptococcus;D_6__Peptostreptococcus.stomatis	0.769602564
49de4d875ba5f66c009516235658785b	D_0__Bacteria;D_1__Bacteroidetes;D_2__Bacteroidia;D_3__Bacteroidales;D_4__Prevotellaceae;D_5__Prevotella;D_6__Prevotella.scopos	0.757388916
303d7bba187cf9d87e51213da4997a30	D_0__Bacteria;D_1__Proteobacteria;D_2__Gammaproteobacteria;D_3__Xanthomonadales;D_4__Rhodanobacteraceae;D_5__Dyella;D_6__Dyella.kyungheensis	0.713156086
42ecea2d123ed072981f4d530bd04640	D_0__Bacteria;D_1__Tenericutes;D_2__Mollicutes;D_3__Mycoplasmatales;D_4__Mycoplasmataceae;D_5__Mycoplasma;D_6__Mycoplasma.spermatophilum	0.998580139
62d77ea9ba7129b8e3a6de0279abb1ee	D_0__Bacteria;D_1__Spirochaetes;D_2__Spirochaetia;D_3__Spirochaetales;D_4__Treponemataceae;D_5__Treponema;D_6__Treponema.medium	0.88979135
28d009840241e17e9926414f404a6107	D_0__Bacteria;D_1__Bacteroidetes;D_2__Bacteroidia;D_3__Bacteroidales;D_4__Prevotellaceae;D_5__Prevotella;D_6__Prevotella.jejuni	0.992044604
0e398c29102d09cfe2f840800ac22e81	D_0__Bacteria;D_1__Firmicutes;D_2__Tissierellia;D_3__Tissierellales;D_4__Peptoniphilaceae;D_5__Parvimonas;D_6__Parvimonas.micra	1
69c5afc08e1444acc0d9441372bbb575	D_0__Bacteria;D_1__Bacteroidetes;D_2__Bacteroidia;D_3__Bacteroidales;D_4__Porphyromonadaceae;D_5__Porphyromonas;D_6__Porphyromonas.gingivalis	1
20a324fd4d3a95632b375ac5516f65e2	D_0__Bacteria;D_1__Bacteroidetes;D_2__Bacteroidia;D_3__Bacteroidales;D_4__Prevotellaceae;D_5__Prevotella;D_6__Prevotella.oris	0.999917784
2560f41790172e084a0032d422629ec3	D_0__Bacteria;D_1__Bacteroidetes;D_2__Flavobacteriia;D_3__Flavobacteriales;D_4__Flavobacteriaceae;D_5__Capnocytophaga;D_6__Capnocytophaga.sputigena	0.834329058
93b4b1db9ad4d37e81ecd61ad1e5c382	D_0__Bacteria;D_1__Bacteroidetes;D_2__Bacteroidia;D_3__Bacteroidales;D_4__Prevotellaceae;D_5__Alloprevotella;D_6__Alloprevotella.rava	0.917460195
97236b1668b4a9c4b21d692ba8e0c824	D_0__Bacteria;D_1__Firmicutes;D_2__Negativicutes;D_3__Selenomonadales;D_4__Selenomonadaceae;D_5__Selenomonas;D_6__Selenomonas.noxia	1
0c018ff7c0e52883bbe0b8d4e8d51936	D_0__Bacteria;D_1__Patescibacteria;D_2__Gracilibacteria;D_3__Absconditabacteriales (SR1);D_4__;D_5__;D_6__	1
32c53795ae194fddce3666b90ea85d90	D_0__Bacteria;D_1__Fusobacteria;D_2__Fusobacteriia;D_3__Fusobacteriales;D_4__Fusobacteriaceae;D_5__Fusobacterium;D_6__Fusobacterium.nucleatum	1
1b39520f1372ce89813b930798af2504	D_0__Bacteria;D_1__Bacteroidetes;D_2__Bacteroidia;D_3__Bacteroidales;D_4__Prevotellaceae;D_5__Prevotella;D_6__Prevotella.oulorum	0.999984443
eabfe21d02c23ee34181c5a0baadf6e6	D_0__Bacteria;D_1__Actinobacteria;D_2__Actinomycetia;D_3__Actinomycetales;D_4__Actinomycetaceae;D_5__Actinomyces;D_6__Actinomyces.catuli	0.992032422
1ff1188bfaa8262d62cb706112a3962b	D_0__Bacteria;D_1__Bacteroidetes;D_2__Bacteroidia;D_3__Bacteroidales;D_4__Prevotellaceae;D_5__Prevotella;D_6__Prevotella.veroralis	0.919358688
ce78d7af7d8f4650d20ee405e7d077e4	D_0__Bacteria;D_1__Bacteroidetes;D_2__Flavobacteriia;D_3__Flavobacteriales;D_4__Flavobacteriaceae;D_5__Capnocytophaga;D_6__Capnocytophaga.leadbetteri	0.986720924
99c767cf0195f7847e0188f8c8bde001	D_0__Bacteria;D_1__Bacteroidetes;D_2__Bacteroidia;D_3__Bacteroidales;D_4__Porphyromonadaceae;D_5__Porphyromonas;D_6__Porphyromonas.catoniae	1
3453e00005713a63dd8c48bfa5321f1b	D_0__Bacteria;D_1__Actinobacteria;D_2__Coriobacteriia;D_3__Eggerthellales;D_4__Eggerthellaceae;D_5__Slackia;D_6__Slackia.exigua	0.982806393
bdb1a49bc856e22956c7f8ba27394588	D_0__Bacteria;D_1__Bacteroidetes;D_2__Bacteroidia;D_3__Bacteroidales;D_4__Prevotellaceae;D_5__Prevotella;D_6__Prevotella.intermedia	0.797030742
03724a01ffd1bf4a18abe5a0ff4400c6	D_0__Bacteria;D_1__Fusobacteria;D_2__Fusobacteriia;D_3__Fusobacteriales;D_4__Leptotrichiaceae;D_5__Leptotrichia;D_6__Leptotrichia.buccalis	0.999920856
57709e37e1d2a9427b5c72cfe4a4b077	D_0__Bacteria;D_1__Bacteroidetes;D_2__Bacteroidia;D_3__Bacteroidales;D_4__Prevotellaceae;D_5__Alloprevotella;D_6__Alloprevotella.rava	1
841e84d158cd00bd7654f5e434f13577	D_0__Bacteria;D_1__Firmicutes;D_2__Bacilli;D_3__Lactobacillales;D_4__Streptococcaceae;D_5__Streptococcus;D_6__Streptococcus.constellatus	1
a3c4efe2da1235159d110326ccb0b233	D_0__Bacteria;D_1__Bacteroidetes;D_2__Bacteroidia;D_3__Bacteroidales;D_4__Prevotellaceae;D_5__Prevotella;D_6__Prevotella.pallens	0.987396268
0aee861f278c162a7b93cfd07f55260d	D_0__Bacteria;D_1__Synergistetes;D_2__Synergistia;D_3__Synergistales;D_4__Synergistaceae;D_5__Fretibacterium;D_6__Fretibacterium.fastidiosum	0.999999998
a0b27d55687fea4365e5e3a29fda9421	D_0__Bacteria;D_1__Firmicutes;D_2__Negativicutes;D_3__Veillonellales;D_4__Veillonellaceae;D_5__Veillonella;D_6__Veillonella.dispar	1
a336430d8a58ad98087648b90711cad1	D_0__Bacteria;D_1__Actinobacteria;D_2__Actinomycetia;D_3__Corynebacteriales;D_4__Corynebacteriaceae;D_5__Corynebacterium;D_6__Corynebacterium.durum	0.999423672
a35d6a10cc682838899c86885c460859	D_0__Bacteria;D_1__Fusobacteria;D_2__Fusobacteriia;D_3__Fusobacteriales;D_4__Leptotrichiaceae;D_5__Leptotrichia;D_6__Leptotrichia.buccalis	0.863019441
a1fde49a24ee4e55a4ede63125abedbc	D_0__Bacteria;D_1__Fusobacteria;D_2__Fusobacteriia;D_3__Fusobacteriales;D_4__Leptotrichiaceae;D_5__Leptotrichia;D_6__Leptotrichia.trevisanii	0.720912829
48a62bedf5e960efd51b6ff7e452220b	D_0__Bacteria;D_1__Bacteroidetes;D_2__Bacteroidia;D_3__Bacteroidales;D_4__Bacteroidaceae;D_5__Bacteroides;D_6__Bacteroides.fragilis	1
bcaf16fd539e86a3e806e1772f11e7e3	D_0__Bacteria;D_1__Bacteroidetes;D_2__Bacteroidia;D_3__Bacteroidales;D_4__Porphyromonadaceae;D_5__Porphyromonas;D_6__Porphyromonas.catoniae	0.761613547
d2132d5a8582fa8e1c075b626f47e185	D_0__Bacteria;D_1__Proteobacteria;D_2__Gammaproteobacteria;D_3__Pasteurellales;D_4__Pasteurellaceae;D_5__Haemophilus;D_6__Haemophilus.seminalis	0.999839584
8eb4ee1fb2a7438279ff8ac6251eca48	D_0__Bacteria;D_1__Firmicutes;D_2__Bacilli;D_3__Lactobacillales;D_4__Streptococcaceae;D_5__Streptococcus;D_6__Streptococcus.koreensis	1
2434229f289db0ee9bce4425460bebc0	D_0__Bacteria;D_1__Firmicutes;D_2__Clostridia;D_3__Eubacteriales;D_4__Lachnospiraceae;D_5__Lachnoanaerobaculum;D_6__Lachnoanaerobaculum.orale	0.99999726
acd7718684958653719ae109bc08c8a1	D_0__Bacteria;D_1__Proteobacteria;D_2__Alphaproteobacteria;D_3__Sphingomonadales;D_4__Sphingomonadaceae;D_5__Sphingobium;D_6__Sphingobium.amiense	0.998189081
e2daed809c9cf489044b56adfd9744c7	D_0__Bacteria;D_1__Bacteroidetes;D_2__Bacteroidia;D_3__Bacteroidales;D_4__Prevotellaceae;D_5__Prevotella;D_6__Prevotella.buccalis	0.997778148
7f3b14e6ddc550d0eeb884def5dc943c	D_0__Bacteria;D_1__Actinobacteria;D_2__Actinomycetia;D_3__Actinomycetales;D_4__Actinomycetaceae;D_5__Actinomyces;D_6__Actinomyces.timonensis	0.753287146
3a82c466907c36334bd1bc5be651a328	D_0__Bacteria;D_1__Proteobacteria;D_2__Gammaproteobacteria;D_3__Xanthomonadales;D_4__Xanthomonadaceae;D_5__Stenotrophomonas;D_6__Stenotrophomonas.maltophilia	0.999999329
f3a98dcdb41bc0d4baba5e46118b89b8	D_0__Bacteria;D_1__Bacteroidetes;D_2__Bacteroidia;D_3__Bacteroidales;D_4__Prevotellaceae;D_5__Prevotella;D_6__Prevotella.nanceiensis	1
f3e435fff69ceb17679bd63fdf43cc97	D_0__Bacteria;D_1__Proteobacteria;D_2__Betaproteobacteria;D_3__Burkholderiales;D_4__Sutterellaceae;D_5__Sutterella;D_6__Sutterella.timonensis	1
b51d0e2283f53a9fcb7c4b7d430abfe6	D_0__Bacteria;D_1__Firmicutes;D_2__Clostridia;D_3__Eubacteriales;D_4__Clostridiaceae;D_5__Clostridium;D_6__Clostridium.sp.	0.999975483
4e66abb3e839e64d26a94920805e3f62	D_0__Bacteria;D_1__Proteobacteria;D_2__Alphaproteobacteria;D_3__Sphingomonadales;D_4__Erythrobacteraceae;D_5__Pelagerythrobacter;D_6__Pelagerythrobacter.aerophilus	0.999994661
bd37b8bd8f0a3b73f97a12fbb3ad813d	D_0__Bacteria;D_1__Fusobacteria;D_2__Fusobacteriia;D_3__Fusobacteriales;D_4__Leptotrichiaceae;D_5__Leptotrichia;D_6__Leptotrichia.wadei	1
565c60ec76ebb2e7d3d24ee14019db24	D_0__Bacteria;D_1__Firmicutes;D_2__Clostridia;D_3__Eubacteriales;D_4__Lachnospiraceae;D_5__Lachnoanaerobaculum;D_6__Lachnoanaerobaculum.orale	0.999998825
7ee8a2c0882f1baf7192fc75dde867b9	D_0__Bacteria;D_1__Proteobacteria;D_2__Gammaproteobacteria;D_3__Pasteurellales;D_4__Pasteurellaceae;D_5__Aggregatibacter;D_6__Aggregatibacter.segnis	0.865450471
92241333ffec2dbbb0984f9d44c71e25	D_0__Bacteria;D_1__Firmicutes;D_2__Bacilli;D_3__Bacillales;D_4__Paenibacillaceae;D_5__Ammoniphilus;D_6__Ammoniphilus.resinae	0.755649749
711ac1801b391f016160a03cae47a084	D_0__Bacteria;D_1__Firmicutes;D_2__Negativicutes;D_3__Selenomonadales;D_4__Selenomonadaceae;D_5__Selenomonas;D_6__Selenomonas.flueggei	0.915879086
25b3afef3abbf4a72952c9ce929a11c8	D_0__Bacteria;D_1__Saccharibacteria;D_2__Saccharimonadia;D_3__Saccharimonadales.D_4__Saccharimonadaceae	0.999998604
90c1488f87852249181ffac85762f31f	D_0__Bacteria;D_1__Proteobacteria;D_2__Betaproteobacteria;D_3__Neisseriales;D_4__Neisseriaceae;D_5__Kingella;D_6__Kingella.denitrificans	1
7d01176af82168ff83c4e9b2b053bf6a	D_0__Bacteria;D_1__Actinobacteria;D_2__Actinomycetia;D_3__Actinomycetales;D_4__Actinomycetaceae;D_5__Schaalia;D_6__Schaalia.odontolytica	0.999999989
d7dbc9eca27dec6b6c173f855023470d	D_0__Bacteria;D_1__Bacteroidetes;D_2__Bacteroidia;D_3__Bacteroidales;D_4__Porphyromonadaceae;D_5__Porphyromonas;D_6__Porphyromonas.gingivalis	1
d68675eddd0bc0591bf8cf27ff46aa90	NA	0.966112329
cd3e929445d6dfda68dba8f5d428d6c3	D_0__Bacteria;D_1__Firmicutes;D_2__Clostridia;D_3__Eubacteriales;D_4__Syntrophomonadaceae;D_5__Syntrophomonas;D_6__Syntrophomonas.wolfei	0.995168027
10de793b98a27e6ebd06b075334182c0	D_0__Bacteria;D_1__Bacteroidetes;D_2__Flavobacteriia;D_3__Flavobacteriales;D_4__Flavobacteriaceae;D_5__Capnocytophaga;D_6__Capnocytophaga.sputigena	0.91895949
51c82e15b053a060b5867c7e08cbc515	D_0__Bacteria;D_1__Proteobacteria;D_2__Gammaproteobacteria;D_3__Cardiobacteriales;D_4__Cardiobacteriaceae;D_5__Cardiobacterium;D_6__Cardiobacterium.hominis	0.968209763
9910d7c2fcacd1182b300ea91deca08a	D_0__Bacteria;D_1__Fusobacteria;D_2__Fusobacteriia;D_3__Fusobacteriales;D_4__Leptotrichiaceae;D_5__Leptotrichia;D_6__Leptotrichia.buccalis	0.999987669
bac6bdc34343fe9c74289c15e516d418	D_0__Bacteria;D_1__Bacteroidetes;D_2__Bacteroidia;D_3__Bacteroidales;D_4__Prevotellaceae;D_5__Alloprevotella;D_6__Alloprevotella.rava	1
24adad482aec625a948f615871b795a5	D_0__Bacteria;D_1__Firmicutes;D_2__Bacilli;D_3__Bacillales;D_4__Gemella;D_5__;D_6__	0.999999999
1fe3b25edc66004d3822e03df245876e	D_0__Bacteria;D_1__Fusobacteria;D_2__Fusobacteriia;D_3__Fusobacteriales;D_4__Fusobacteriaceae;D_5__Fusobacterium;D_6__Fusobacterium.nucleatum	0.709091311
822ff27295773b80165b9d4059095f81	D_0__Bacteria;D_1__Fusobacteria;D_2__Fusobacteriia;D_3__Fusobacteriales;D_4__Fusobacteriaceae;D_5__Fusobacterium;D_6__Fusobacterium.nucleatum	1
06444153f3a1fbcee1e2730f043319f4	D_0__Bacteria;D_1__Proteobacteria;D_2__Epsilonproteobacteria;D_3__Campylobacterales;D_4__Campylobacteraceae;D_5__Campylobacter;D_6__Campylobacter.curvus	0.856696175
985c1eeb04e360b0abd5b94c97e59eab	D_0__Bacteria;D_1__Actinobacteria;D_2__Actinomycetia;D_3__Micrococcales;D_4__Micrococcaceae;D_5__Rothia;D_6__Rothia.dentocariosa	0.999999959
daece1820cd507f6555f591b2c5fd77a	D_0__Bacteria;D_1__Bacteroidetes;D_2__Bacteroidia;D_3__Bacteroidales;D_4__Prevotellaceae;D_5__Prevotella;D_6__Prevotella.oris	0.896037903
cfa85900918945637f2453c0836054cb	D_0__Bacteria;D_1__Firmicutes;D_2__Tissierellia;D_3__Tissierellales;D_4__Tissierellaceae;D_5__Tissierella;D_6__Tissierella.praeacuta	0.999999998
78d746b191d191ea3682b8382480310c	D_0__Bacteria;D_1__Firmicutes;D_2__Bacilli;D_3__Lactobacillales;D_4__Streptococcaceae;D_5__Streptococcus;D_6__Streptococcus.infantis	1
9862d2ab4f6055dc8fafdae2a5cfb916	D_0__Bacteria;D_1__Actinobacteria;D_2__Actinomycetia;D_3__Actinomycetales;D_4__Actinomycetaceae;D_5__Peptidiphaga;D_6__Peptidiphaga.gingivicola	0.999844064
1275e9b6783b9cfbc55f11798a229d9a	D_0__Bacteria;D_1__Firmicutes;D_2__Bacilli;D_3__Lactobacillales;D_4__Lactobacillaceae;D_5__Ligilactobacillus;D_6__Ligilactobacillus.salivarius	0.999999219
b6d5d1c6dd5f52b7f3140a69eb46d08b	D_0__Bacteria;D_1__Fusobacteria;D_2__Fusobacteriia;D_3__Fusobacteriales;D_4__Fusobacteriaceae;D_5__Fusobacterium;D_6__Fusobacterium.periodonticum	0.95319281
6c5b1cd4222db302319a612f447b63ff	D_0__Bacteria;D_1__Actinobacteria;D_2__Actinomycetia;D_3__Micrococcales;D_4__Micrococcaceae;D_5__Rothia;D_6__Rothia.mucilaginosa	0.886049405
c94a5b877ba0c6c05f59dc81841a5235	D_0__Bacteria;D_1__Firmicutes;D_2__Tissierellia;D_3__Tissierellales;D_4__Peptoniphilaceae;D_5__Anaerococcus;D_6__Anaerococcus.octavius	1
8b08c6299b2bb770d8e7730ee1bedd9b	D_0__Bacteria;D_1__Firmicutes;D_2__Bacilli;D_3__Lactobacillales;D_4__Streptococcaceae;D_5__Streptococcus;D_6__Streptococcus.infantis	1
b0bdc83ac374784e6e8a164e3278e46d	D_0__Bacteria;D_1__Bacteroidetes;D_2__Sphingobacteriia;D_3__Sphingobacteriales;D_4__;D_5__;D_6__	1
ed33eb059a5b609411195d51ed45486b	D_0__Bacteria;D_1__Bacteroidetes;D_2__Bacteroidia;D_3__Bacteroidales;D_4__Prevotellaceae;D_5__Prevotella;D_6__Prevotella.vespertina	0.99999975
3615af25ca0f415be15be09947cdee82	D_0__Bacteria;D_1__Fusobacteria;D_2__Fusobacteriia;D_3__Fusobacteriales;D_4__Fusobacteriaceae;D_5__Fusobacterium;D_6__Fusobacterium.periodonticum	0.93328981
f95c20774a5cca1de2a193898774b3ed	D_0__Bacteria;D_1__Firmicutes;D_2__Tissierellia;D_3__Tissierellales;D_4__Peptoniphilaceae;D_5__Peptoniphilus;D_6__Peptoniphilus.coxii	1
36c944cddca44b78567d428d470496fa	D_0__Bacteria;D_1__Firmicutes;D_2__Bacilli;D_3__Lactobacillales;D_4__Streptococcaceae;D_5__Streptococcus;D_6__Streptococcus.sanguinis	1
39ec61f178bfddab63b9ac5b3406bf33	D_0__Bacteria;D_1__Spirochaetes;D_2__Spirochaetia;D_3__Spirochaetales;D_4__Treponemataceae;D_5__Treponema;D_6__Treponema.denticola	1
b4581f233e5dfa2dbf3d121addc2a81e	D_0__Bacteria;D_1__Firmicutes;D_2__Clostridia;D_3__Eubacteriales;D_4__Lachnospiraceae;D_5__Lachnoclostridium;D_6__Lachnoclostridium.sp.	0.999999996
1b25f7d50279d9e53c35deddf054e230	D_0__Bacteria;D_1__Firmicutes;D_2__Negativicutes;D_3__Veillonellales;D_4__Veillonellaceae;D_5__Dialister;D_6__Dialister.pneumosintes	1
f39df72dddb6b3a65a78676fa39a63a6	D_0__Bacteria;D_1__Spirochaetes;D_2__Spirochaetia;D_3__Spirochaetales;D_4__Treponemataceae;D_5__Treponema;D_6__Treponema.maltophilum	0.887349893
4c0339f1e8bdaa9600eb0828a31a59cc	D_0__Bacteria;D_1__Bacteroidetes;D_2__Bacteroidia;D_3__Bacteroidales;D_4__Prevotellaceae;D_5__Prevotella;D_6__Prevotella.intermedia	1
d0f7721b21ff0b1088dac7a03e264453	D_0__Bacteria;D_1__Bacteroidetes;D_2__Flavobacteriia;D_3__Flavobacteriales;D_4__Flavobacteriaceae;D_5__Capnocytophaga;D_6__Capnocytophaga.endodontalis	0.992104092
e302eff188fd2ef37c32f374641aac39	D_0__Bacteria;D_1__Proteobacteria;D_2__Betaproteobacteria;D_3__Neisseriales;D_4__Neisseriaceae;D_5__Neisseria;D_6__Neisseria.perflava	0.999999695
bbe4f6eabf8e7f495261cbd2bbac5a5c	D_0__Bacteria;D_1__Bacteroidetes;D_2__Bacteroidia;D_3__Bacteroidales;D_4__Prevotellaceae;D_5__Prevotella;D_6__Prevotella.shahii	0.936742122
4553875e12aa63b9be702a1f5f8f5945	D_0__Bacteria;D_1__Spirochaetes;D_2__Spirochaetia;D_3__Spirochaetales;D_4__Treponemataceae;D_5__Treponema;D_6__Treponema.medium	0.969583398
d11830031a0f28d82d56a3884ff726fb	D_0__Bacteria;D_1__Firmicutes;D_2__Clostridia;D_3__Eubacteriales;D_4__Peptostreptococcaceae;D_5__Peptostreptococcus;D_6__Peptostreptococcus.stomatis	0.725169943
d444f169aa31aadadab18974b935a680	D_0__Bacteria;D_1__Proteobacteria;D_2__Betaproteobacteria;D_3__Neisseriales;D_4__Neisseriaceae;D_5__Morococcus;D_6__Morococcus.cerebrosus	0.999995485
e6f6ad7eeaa0a4af830198f4cff835de	D_0__Bacteria;D_1__Fusobacteria;D_2__Fusobacteriia;D_3__Fusobacteriales;D_4__Leptotrichiaceae;D_5__Sneathia;D_6__Sneathia.sanguinegens	0.90904064
44c0646030a75d0f57e6db87892d7cba	D_0__Bacteria;D_1__Actinobacteria;D_2__Actinomycetia;D_3__Actinomycetales;D_4__Actinomycetaceae;D_5__Schaalia;D_6__Schaalia.odontolytica	0.785473916
096445ea54b5a842f43521a314037474	D_0__Bacteria;D_1__Firmicutes;D_2__Bacilli;D_3__Lactobacillales;D_4__Streptococcaceae;D_5__Streptococcus;D_6__Streptococcus.infantis	1
94a607d561b9b0e3f22765816b32a420	D_0__Bacteria;D_1__Bacteroidetes;D_2__Bacteroidia;D_3__Bacteroidales;D_4__Porphyromonadaceae;D_5__Porphyromonas;D_6__Porphyromonas.pasteri	1
b0b407364d4cbc4305f8c9abcddf2d39	D_0__Bacteria;D_1__Firmicutes;D_2__Negativicutes;D_3__Selenomonadales;D_4__Selenomonadaceae;D_5__Selenomonas;D_6__Selenomonas.infelix	0.851035343
195ed07b375553a054f61e88253afe00	D_0__Bacteria;D_1__Firmicutes;D_2__Clostridia;D_3__Eubacteriales;D_4__Peptostreptococcaceae;D_5__Filifactor;D_6__Filifactor.alocis	0.92184294
5795d8a61058020a5a1748fe1a21126c	D_0__Bacteria;D_1__Actinobacteria;D_2__Actinomycetia;D_3__Actinomycetales;D_4__Actinomycetaceae;D_5__Actinomyces;D_6__Actinomyces.graevenitzii	0.999995091
95a7184681e2fd2ae8317058314d1f42	D_0__Bacteria;D_1__Spirochaetes;D_2__Spirochaetia;D_3__Spirochaetales;D_4__Treponemataceae;D_5__Treponema;D_6__Treponema.medium	0.989725381
227932bf110ce13bcbb1f31ed697be19	D_0__Bacteria;D_1__Fibrobacteres;D_2__;D_3__;D_4__;D_5__;D_6__	0.982262166
262a6a4bbe3dfd72728730fbe138cee1	D_0__Bacteria;D_1__Proteobacteria;D_2__Gammaproteobacteria;D_3__Xanthomonadales;D_4__Xanthomonadaceae;D_5__Stenotrophomonas;D_6__Stenotrophomonas.pavanii	0.999999135
1f10906f71de9534cf4b174b49a4dfb8	D_0__Bacteria;D_1__Firmicutes;D_2__Clostridia;D_3__Eubacteriales;D_4__Clostridiaceae;D_5__Clostridium;D_6__Clostridium.sp.	0.99999766
a4e1e2c1373b125618820d123a444dcb	D_0__Bacteria;D_1__Fusobacteria;D_2__Fusobacteriia;D_3__Fusobacteriales;D_4__Leptotrichiaceae;D_5__Leptotrichia;D_6__Leptotrichia.wadei	0.762860515
47d6708aeb5950430b3cfe30b8422af1	D_0__Bacteria;D_1__Firmicutes;D_2__Negativicutes;D_3__Selenomonadales;D_4__Selenomonadaceae;D_5__Selenomonas;D_6__Selenomonas.infelix	1
16935bc2a65b5fdcd4c92d305405c4e1	D_0__Bacteria;D_1__Firmicutes;D_2__;D_3__;D_4__;D_5__;D_6__	0.999999999
250483327d05c4801e948cb4db5381c5	D_0__Bacteria;D_1__Firmicutes;D_2__Clostridia;D_3__Eubacteriales;D_4__Lachnospiraceae;D_5__Johnsonella;D_6__Johnsonella.ignava	0.730736086
f1ef21fd68738567491a88a15e677b35	D_0__Bacteria;D_1__Bacteroidetes;D_2__Bacteroidia;D_3__Bacteroidales;D_4__Prevotellaceae;D_5__Alloprevotella;D_6__Alloprevotella.rava	1
cbbe260a1b08b85d275017e970b2a0e7	D_0__Bacteria;D_1__Spirochaetes;D_2__Spirochaetia;D_3__Spirochaetales;D_4__Treponemataceae;D_5__Treponema;D_6__Treponema.socranskii	0.961050521
c4e35abe68276e9ec1d077c425fb991b	D_0__Bacteria;D_1__Bacteroidetes;D_2__Bacteroidia;D_3__Bacteroidales;D_4__Prevotellaceae;D_5__Prevotella;D_6__Prevotella.jejuni	0.974391036
9a782c06735dcd40165b7ea09ea0ea98	D_0__Bacteria;D_1__Proteobacteria;D_2__Betaproteobacteria;D_3__Neisseriales;D_4__Neisseriaceae;D_5__Snodgrassella;D_6__Snodgrassella.alvi	0.999983557
a1cfb29d1898eb6236a53c0de0c98b8b	D_0__Bacteria;D_1__Bacteroidetes;D_2__Bacteroidia;D_3__Bacteroidales;D_4__Prevotellaceae;D_5__Prevotella;D_6__Prevotella.buccae	0.716041502
097f64dd9cc24df568f59e4e8982caa1	D_0__Bacteria;D_1__Saccharibacteria;D_2__Saccharimonadia;D_3__Saccharimonadales.D_4__Saccharimonadaceae	0.998732563
2fd9758fd3ba58965baf6e2e7fcb4669	D_0__Bacteria;D_1__Bacteroidetes;D_2__Bacteroidia;D_3__Bacteroidales;D_4__Porphyromonadaceae;D_5__Porphyromonas;D_6__Porphyromonas.pasteri	0.820203829
b7dbf7b948cecbc3eff24bc4d74b09d4	D_0__Bacteria;D_1__Spirochaetes;D_2__Spirochaetia;D_3__Spirochaetales;D_4__Treponemataceae;D_5__Treponema;D_6__Treponema.denticola	0.999817438
7a995ed81e23904729e2418ad0deb450	D_0__Bacteria;D_1__Fusobacteria;D_2__Fusobacteriia;D_3__Fusobacteriales;D_4__Fusobacteriaceae;D_5__Fusobacterium;D_6__Fusobacterium.periodonticum	0.891911933
03161ffa79394ffa5e0f8a85abad9c1d	D_0__Bacteria;D_1__Bacteroidetes;D_2__Bacteroidia;D_3__Bacteroidales;D_4__Prevotellaceae;D_5__Prevotella;D_6__Prevotella.nigrescens	0.99357147
c150dba633f1b4cae9c9dbc3a82a9fe2	D_0__Bacteria;D_1__Bacteroidetes;D_2__Bacteroidia;D_3__Bacteroidales;D_4__Prevotellaceae;D_5__Prevotella;D_6__Prevotella.pallens	0.979996738
dd46ea2c3183877b97f54056bf7e05c6	D_0__Bacteria;D_1__Fusobacteria;D_2__Fusobacteriia;D_3__Fusobacteriales;D_4__Fusobacteriaceae;D_5__Fusobacterium;D_6__Fusobacterium.nucleatum	1
9caf17e128e378b9c85db33f543bf9b9	D_0__Bacteria;D_1__Proteobacteria;D_2__Betaproteobacteria;D_3__Rhodocyclales;D_4__Rhodocyclaceae;D_5__Propionivibrio;D_6__Propionivibrio.dicarboxylicus	0.99251553
3da722e2b3b36f1a99f6123a199617b6	D_0__Bacteria;D_1__Firmicutes;D_2__Negativicutes;D_3__Veillonellales;D_4__Veillonellaceae;D_5__Dialister;D_6__Dialister.invisus	0.753177631
a0a29cf875933f2f95ae92b0c79d286f	D_0__Bacteria;D_1__Bacteroidetes;D_2__Bacteroidia;D_3__Bacteroidales;D_4__Prevotellaceae;D_5__Prevotella;D_6__Prevotella.denticola	0.994286036
34b0608db5ba7e184f86e3b8cd635229	D_0__Bacteria;D_1__Proteobacteria;D_2__Betaproteobacteria;D_3__Neisseriales;D_4__Neisseriaceae;D_5__Morococcus;D_6__Morococcus.cerebrosus	0.999996321
2d6e29b369dadc3a29f162106c638b34	D_0__Bacteria;D_1__Fusobacteria;D_2__Fusobacteriia;D_3__Fusobacteriales;D_4__Leptotrichiaceae;D_5__Leptotrichia;D_6__Leptotrichia.buccalis	0.902419008
e995840d8682db027fd891ca52470ed7	D_0__Bacteria;D_1__Fusobacteria;D_2__Fusobacteriia;D_3__Fusobacteriales;D_4__Leptotrichiaceae;D_5__Leptotrichia;D_6__Leptotrichia.buccalis	1
e421e6e6fb76cba92145f71a432fccc9	D_0__Bacteria;D_1__Spirochaetes;D_2__Spirochaetia;D_3__Spirochaetales;D_4__Treponemataceae;D_5__Treponema;D_6__Treponema.medium	0.808349934
85a9d70c31def1f57f4cf1bda114e67b	D_0__Bacteria;D_1__Bacteroidetes;D_2__Bacteroidia;D_3__Bacteroidales;D_4__Prevotellaceae;D_5__Prevotella;D_6__Prevotella.shahii	0.965296823
7bcebb8293084f89a6f0e43f6dba8a2b	D_0__Bacteria;D_1__Actinobacteria;D_2__Actinomycetia;D_3__Corynebacteriales;D_4__Corynebacteriaceae;D_5__Corynebacterium;D_6__Corynebacterium.accolens	0.999944077
9187130ead5300118841fa5e8ca01927	D_0__Bacteria;D_1__Proteobacteria;D_2__Alphaproteobacteria;D_3__Rhodobacterales;D_4__Rhodobacteraceae;D_5__Fuscovulum;D_6__Fuscovulum.blasticum	0.710584944
a0d65baff43afde299fefb47ded2e90c	D_0__Bacteria;D_1__Proteobacteria;D_2__Betaproteobacteria;D_3__Neisseriales;D_4__Neisseriaceae;D_5__Neisseria;D_6__Neisseria.bacilliformis	0.998007127
ecf79e0cc6c8f919d94ee295f22d6b06	D_0__Bacteria;D_1__Bacteroidetes;D_2__Bacteroidia;D_3__Bacteroidales;D_4__;D_5__;D_6__	0.996652992
3ecd4136e10e704b2959ce72b3ebcef3	D_0__Bacteria;D_1__Firmicutes;D_2__Negativicutes;D_3__Selenomonadales;D_4__Selenomonadaceae;D_5__Selenomonas;D_6__Selenomonas.flueggei	0.719543529
df70499219fce48e3b3e3dc036f1fcd7	D_0__Bacteria;D_1__Firmicutes;D_2__Clostridia;D_3__Eubacteriales;D_4__Lachnospiraceae;D_5__Johnsonella;D_6__Johnsonella.ignava	0.986461032
dcf028e58601a762fea19703bfddcdaa	D_0__Bacteria;D_1__Bacteroidetes;D_2__Bacteroidia;D_3__Bacteroidales;D_4__Prevotellaceae;D_5__Alloprevotella;D_6__Alloprevotella.rava	0.885088764
3cb1c17437459638c5e53d70d6cd8586	D_0__Bacteria;D_1__Firmicutes;D_2__Bacilli;D_3__Lactobacillales;D_4__Streptococcaceae;D_5__Streptococcus;D_6__Streptococcus.infantis	1
f94289f36ee700d8afa4729354eac312	D_0__Bacteria;D_1__Fusobacteria;D_2__Fusobacteriia;D_3__Fusobacteriales;D_4__Fusobacteriaceae;D_5__Fusobacterium;D_6__Fusobacterium.periodonticum	0.942732377
4be4800416dce8f8580539693504043c	D_0__Bacteria;D_1__Firmicutes;D_2__Clostridia;D_3__Eubacteriales;D_4__Eubacteriaceae;D_5__Eubacterium;D_6__Eubacterium.infirmum	0.991428597
873071cab227b4c63287857958d6a8ba	D_0__Bacteria;D_1__Proteobacteria;D_2__Betaproteobacteria;D_3__Neisseriales;D_4__Neisseriaceae;D_5__Neisseria;D_6__Neisseria.mucosa	0.999992879
9e6a9197fd2618ac90ff152fd69eeb30	D_0__Bacteria;D_1__Saccharibacteria;D_2__Saccharimonadia;D_3__Saccharimonadales.D_4__Saccharimonadaceae	0.977973205
59a05b5476df24d0194cf893ad838f4f	D_0__Bacteria;D_1__Bacteroidetes;D_2__Bacteroidia;D_3__Bacteroidales;D_4__Prevotellaceae;D_5__Alloprevotella;D_6__Alloprevotella.rava	1
65852cc2059a4159a60e89249ad67c32	D_0__Bacteria;D_1__Chloroflexi;D_2__Anaerolineae;D_3__Anaerolineales;D_4__Anaerolineaceae;D_5__Flexilinea;D_6__Flexilinea.flocculi	0.999999315
7b50e2dd5dea0e62ad4720b674f30a21	D_0__Bacteria;D_1__Firmicutes;D_2__Bacilli;D_3__Lactobacillales;D_4__Streptococcaceae;D_5__Streptococcus;D_6__Streptococcus.thermophilus	1
fa2fd558ed7bb33761b702a4fcda2697	D_0__Bacteria;D_1__Bacteroidetes;D_2__Bacteroidia;D_3__Bacteroidales;D_4__Prevotellaceae;D_5__Prevotella;D_6__Prevotella.maculosa	0.987457088
257f903038e66a787b1e21280461ac83	D_0__Bacteria;D_1__Actinobacteria;D_2__Actinomycetia;D_3__Actinomycetales;D_4__Actinomycetaceae;D_5__Actinomyces;D_6__Actinomyces.graevenitzii	0.999998245
c8eb7d5e2dcc73fc8acd0e9e4c5f1d37	D_0__Bacteria;D_1__Firmicutes;D_2__Negativicutes;D_3__Selenomonadales;D_4__Selenomonadaceae;D_5__Selenomonas;D_6__Selenomonas.infelix	0.722048712
9cd389b55c8e1c8db704b5acf419515b	D_0__Bacteria;D_1__Firmicutes;D_2__Bacilli;D_3__Lactobacillales;D_4__Streptococcaceae;D_5__Streptococcus;D_6__Streptococcus.parasanguinis	1
c96b29ce3d61ae628e4eb6fa85bf35f0	D_0__Bacteria;D_1__Spirochaetes;D_2__Spirochaetia;D_3__Spirochaetales;D_4__Treponemataceae;D_5__Treponema;D_6__Treponema.medium	1
729becf23dfca101c9d25570341cf88c	D_0__Bacteria;D_1__Bacteroidetes;D_2__Bacteroidia;D_3__Bacteroidales;D_4__Prevotellaceae;D_5__Prevotella;D_6__Prevotella.intermedia	1
8250d3f4e578678a669997bc0f380cb3	D_0__Bacteria;D_1__Fusobacteria;D_2__Fusobacteriia;D_3__Fusobacteriales;D_4__Fusobacteriaceae;D_5__Fusobacterium;D_6__Fusobacterium.nucleatum	1
f713901141f30cf9053adc841f653a6d	D_0__Bacteria;D_1__Firmicutes;D_2__Tissierellia;D_3__Tissierellales;D_4__Peptoniphilaceae;D_5__Parvimonas;D_6__Parvimonas.micra	1
39232c00bee3f258a70bcb7135bb2318	D_0__Bacteria;D_1__Firmicutes;D_2__Clostridia;D_3__Eubacteriales;D_4__Peptostreptococcaceae;D_5__Filifactor;D_6__Filifactor.alocis	0.933655705
7ea537725a189442bdec76d018367f6b	D_0__Bacteria;D_1__Proteobacteria;D_2__Gammaproteobacteria;D_3__Pasteurellales;D_4__Pasteurellaceae;D_5__Haemophilus;D_6__Haemophilus.influenzae	0.999984012
f62f383492b8d7e30390593afad1d502	D_0__Bacteria;D_1__Firmicutes;D_2__Negativicutes;D_3__Selenomonadales;D_4__Selenomonadaceae;D_5__Selenomonas;D_6__Selenomonas.flueggei	0.701648416
5b77841c175d5f959db2d4b1f4e230fe	D_0__Bacteria;D_1__Actinobacteria;D_2__Coriobacteriia;D_3__Coriobacteriales;D_4__Atopobiaceae;D_5__Lancefieldella;D_6__Lancefieldella.rimae	0.999827262
22610c396294dc5fbf5e3cf2111f8cd6	D_0__Bacteria;D_1__Firmicutes;D_2__Bacilli;D_3__Lactobacillales;D_4__Streptococcaceae;D_5__Streptococcus;D_6__Streptococcus.infantis	1
c90780c85aab838b6c2d416643852bb8	D_0__Bacteria;D_1__Actinobacteria;D_2__Actinomycetia;D_3__Corynebacteriales;D_4__Corynebacteriaceae;D_5__Corynebacterium;D_6__Corynebacterium.durum	0.998786903
f5e9b0e0f44be5f7a9e946347a27a7d7	D_0__Bacteria;D_1__Actinobacteria;D_2__Actinomycetia;D_3__Micrococcales;D_4__Intrasporangiaceae;D_5__Janibacter;D_6__Janibacter.anophelis	0.997677934
dfdef0bf64d23617919a53b9ec909c6f	D_0__Bacteria;D_1__Proteobacteria;D_2__Gammaproteobacteria;D_3__Pasteurellales;D_4__Pasteurellaceae;D_5__Aggregatibacter;D_6__Aggregatibacter.segnis	0.890932489
8a1d8bc317012038960b8a271e486728	D_0__Bacteria;D_1__Proteobacteria;D_2__Alphaproteobacteria;D_3__Rhodospirillales;D_4__Azospirillaceae;D_5__Azospirillum;D_6__Azospirillum.griseum	0.999999491
4182e1ab7ded13e1886ced1ca2ec4999	D_0__Bacteria;D_1__Firmicutes;D_2__Clostridia;D_3__Eubacteriales;D_4__Peptostreptococcaceae;D_5__Peptostreptococcus;D_6__Peptostreptococcus.stomatis	0.758728823
1df03dc709d3b35a210658ff4ed36c7e	D_0__Bacteria;D_1__Proteobacteria;D_2__Alphaproteobacteria;D_3__Hyphomicrobiales;D_4__Brucellaceae;D_5__Brucella;D_6__Brucella.intermedia	0.948371572
00947ea9c2a17a429a5fca1d6a829a03	NA	0.947397002
fdb1dcf4608d289a5cd7510fcbdb4fdd	D_0__Bacteria;D_1__Actinobacteria;D_2__Actinomycetia;D_3__Actinomycetales;D_4__Actinomycetaceae;D_5__Schaalia;D_6__Schaalia.odontolytica	0.999999991
925131e235d4641c8713b44e49510be1	D_0__Bacteria;D_1__Firmicutes;D_2__Bacilli;D_3__Bacillales;D_4__;D_5__Gemella;D_6__Gemella.parahaemolysans	0.999999999
db945d103e6ed9623858cf6ff8abebaa	D_0__Bacteria;D_1__Firmicutes;D_2__Bacilli;D_3__Lactobacillales;D_4__Streptococcaceae;D_5__Streptococcus;D_6__Streptococcus.constellatus	1
aaba43beafd8ee752c87f108dcfbc8e8	D_0__Bacteria;D_1__Tenericutes;D_2__;D_3__Mycoplasmoidales;D_4__Metamycoplasmataceae;D_5__Metamycoplasma;D_6__Metamycoplasma.salivarium	0.999948011
f9955659931fc746a3fa10b2000f3089	D_0__Bacteria;D_1__Firmicutes;D_2__Negativicutes;D_3__Selenomonadales;D_4__Selenomonadaceae;D_5__Schwartzia;D_6__Schwartzia.succinivorans	0.989678904
81e26898614715ac7831c9247e0da00c	D_0__Bacteria;D_1__Bacteroidetes;D_2__Bacteroidia;D_3__Bacteroidales;D_4__Prevotellaceae;D_5__Alloprevotella;D_6__Alloprevotella.rava	0.731140166
1b151b0914854b6d95b44592e630610b	D_0__Bacteria;D_1__Fusobacteria;D_2__Fusobacteriia;D_3__Fusobacteriales;D_4__Fusobacteriaceae;D_5__Fusobacterium;D_6__Fusobacterium.periodonticum	0.882883717
116e37fd373db889b158f6c9d7d0c449	D_0__Bacteria;D_1__Firmicutes;D_2__Erysipelotrichia;D_3__Erysipelotrichales;D_4__Erysipelotrichaceae;D_5__Solobacterium;D_6__Solobacterium.moorei	0.878073184
f4da378796549735dadb4eb82e834a0e	D_0__Bacteria;D_1__Bacteroidetes;D_2__Bacteroidia;D_3__Bacteroidales;D_4__Prevotellaceae;D_5__Prevotella;D_6__Prevotella.albensis	0.988502191
d6b7d6f458274920e085cde28c671df6	D_0__Bacteria;D_1__Bacteroidetes;D_2__Bacteroidia;D_3__Bacteroidales;D_4__Prevotellaceae;D_5__Prevotella;D_6__Prevotella.oris	0.864887579
62326cba611589e4b357c59eafeba310	D_0__Bacteria;D_1__Bacteroidetes;D_2__Flavobacteriia;D_3__Flavobacteriales;D_4__Flavobacteriaceae;D_5__Capnocytophaga;D_6__Capnocytophaga.granulosa	0.995126677
055e8055aedf463c7e8a855499ac53b4	D_0__Bacteria;D_1__Spirochaetes;D_2__Spirochaetia;D_3__Spirochaetales;D_4__Treponemataceae;D_5__Treponema;D_6__Treponema.medium	0.991382889
287db95345c04c4958e4293535110005	D_0__Bacteria;D_1__Firmicutes;D_2__Bacilli;D_3__Lactobacillales;D_4__Carnobacteriaceae;D_5__Granulicatella;D_6__Granulicatella.elegans	0.999999999
b71e71ffa317902378af5026991b64b3	D_0__Bacteria;D_1__Actinobacteria;D_2__Actinomycetia;D_3__Corynebacteriales;D_4__Corynebacteriaceae;D_5__Corynebacterium;D_6__Corynebacterium.mucifaciens	0.724540641
90904f7c0c2bf0754ecee9bfc22ed1a2	D_0__Bacteria;D_1__Fusobacteria;D_2__Fusobacteriia;D_3__Fusobacteriales;D_4__Leptotrichiaceae;D_5__Leptotrichia;D_6__Leptotrichia.hofstadii	1
750b713620e9a7e016d336d280992eeb	D_0__Bacteria;D_1__Firmicutes;D_2__Clostridia;D_3__Eubacteriales;D_4__Eubacteriaceae;D_5__Eubacterium;D_6__Eubacterium.brachy	0.999835352
60fa16e60cc07983ad139d31c582c44e	D_0__Bacteria;D_1__Firmicutes;D_2__Negativicutes;D_3__Veillonellales;D_4__Veillonellaceae;D_5__Veillonella;D_6__Veillonella.dispar	1
027efe673531d0084eab395eb8272d0c	D_0__Bacteria;D_1__Proteobacteria;D_2__Gammaproteobacteria;D_3__Pasteurellales;D_4__Pasteurellaceae;D_5__Aggregatibacter;D_6__Aggregatibacter.segnis	0.857540282
f0b02022c53b188f0e57af6ec7c0d3b2	D_0__Bacteria;D_1__Fusobacteria;D_2__Fusobacteriia;D_3__Fusobacteriales;D_4__Leptotrichiaceae;D_5__Pseudoleptotrichia;D_6__Pseudoleptotrichia.goodfellowii	0.983996262
32179229888bda3d0039295a80e77c66	D_0__Bacteria;D_1__Spirochaetes;D_2__Spirochaetia;D_3__Spirochaetales;D_4__Treponemataceae;D_5__Treponema;D_6__Treponema.socranskii	0.88013379
41978b8bc0eebc46490103342430340a	D_0__Bacteria;D_1__Firmicutes;D_2__Negativicutes;D_3__Selenomonadales;D_4__Selenomonadaceae;D_5__Selenomonas;D_6__Selenomonas.sputigena	0.718163244
7f97d03fd7535ea4f313504786d2423e	D_0__Bacteria;D_1__Firmicutes;D_2__Negativicutes;D_3__Veillonellales;D_4__Veillonellaceae;D_5__Dialister;D_6__Dialister.pneumosintes	1
1b340a84835048ad169e96a6d46a3ff4	D_0__Bacteria;D_1__Proteobacteria;D_2__Betaproteobacteria;D_3__Neisseriales;D_4__Neisseriaceae;D_5__Neisseria;D_6__Neisseria.perflava	0.999999709
44ea55db2005af5310b359d2e2856fdd	D_0__Bacteria;D_1__Firmicutes;D_2__Bacilli;D_3__Bacillales;D_4__;D_5__Gemella;D_6__Gemella.morbillorum	0.999999998
c12e78fb7580923719b1bce165d5e5dc	D_0__Bacteria;D_1__Bacteroidetes;D_2__Bacteroidia;D_3__Bacteroidales;D_4__Prevotellaceae;D_5__Prevotella;D_6__Prevotella.buccalis	0.98929285
6fbd493f0e5b9be698e0f1f9f5996414	D_0__Bacteria;D_1__Proteobacteria;D_2__Betaproteobacteria;D_3__Neisseriales;D_4__Neisseriaceae;D_5__Neisseria;D_6__Neisseria.cinerea	0.999997838
d8119dd99021254f5a5d36c6df7b4db7	D_0__Bacteria;D_1__Firmicutes;D_2__Negativicutes;D_3__Selenomonadales;D_4__Selenomonadaceae;D_5__Selenomonas;D_6__Selenomonas.artemidis	0.999182643
49fffb7d86cb82ee826ca3445185df08	D_0__Bacteria;D_1__Actinobacteria;D_2__Actinomycetia;D_3__Actinomycetales;D_4__Actinomycetaceae;D_5__Schaalia;D_6__Schaalia.odontolytica	0.822778575
368c6dc2e7f7fa62f284a70df13daae8	NA	0.96531035
57e8a3c0e4e25720edbb8fb65f55f63d	D_0__Bacteria;D_1__Bacteroidetes;D_2__Bacteroidia;D_3__Bacteroidales;D_4__Prevotellaceae;D_5__Prevotella;D_6__Prevotella.maculosa	0.996567629
689d4159bb699d7e68cf4ae6252124db	D_0__Bacteria;D_1__Firmicutes;D_2__Negativicutes;D_3__Selenomonadales;D_4__Selenomonadaceae;D_5__Selenomonas;D_6__Selenomonas.infelix	1
dbb42ab0294c0e73c589d9ff84b05816	D_0__Bacteria;D_1__Spirochaetes;D_2__Spirochaetia;D_3__Spirochaetales;D_4__Treponemataceae;D_5__Treponema;D_6__Treponema.amylovorum	1
c266108c9b4fc3fa5276147c41e5f112	D_0__Bacteria;D_1__Firmicutes;D_2__Clostridia;D_3__Eubacteriales;D_4__Peptostreptococcaceae;D_5__Filifactor;D_6__Filifactor.alocis	0.905040117
f9c5c22c4c70e6e6159231132f88fef1	D_0__Bacteria;D_1__Actinobacteria;D_2__Coriobacteriia;D_3__Coriobacteriales;D_4__Atopobiaceae;D_5__Lancefieldella;D_6__Lancefieldella.rimae	0.8540569
095fd66bda27dad52c3252047c7f43e0	D_0__Bacteria;D_1__Firmicutes;D_2__Negativicutes;D_3__Veillonellales;D_4__Veillonellaceae;D_5__Veillonella;D_6__Veillonella.rodentium	0.998124963
9a1aab141755f3a0b8d938295467ab59	D_0__Bacteria;D_1__Firmicutes;D_2__Clostridia;D_3__Eubacteriales;D_4__Lachnospiraceae;D_5__Catonella;D_6__Catonella.morbi	0.899911627
4b001d7da43f2342efdfd5c6ef4a9b59	D_0__Bacteria;D_1__Bacteroidetes;D_2__Bacteroidia;D_3__Bacteroidales;D_4__Prevotellaceae;D_5__Alloprevotella;D_6__Alloprevotella.rava	1
64cb99f813f620ba44e4011a9680f2e3	D_0__Bacteria;D_1__Bacteroidetes;D_2__Flavobacteriia;D_3__Flavobacteriales;D_4__Weeksellaceae;D_5__Kaistella;D_6__Kaistella.montana	0.960902794
402d3e3bbbbbe7fe782d7db35905df55	D_0__Bacteria;D_1__Bacteroidetes;D_2__Bacteroidia;D_3__Bacteroidales;D_4__Prevotellaceae;D_5__Prevotella;D_6__Prevotella.oris	0.917030716
41dce44b592c605a5c087314ffdd5de0	D_0__Bacteria;D_1__Firmicutes;D_2__Negativicutes;D_3__Veillonellales;D_4__Veillonellaceae;D_5__Veillonella;D_6__Veillonella.rodentium	1
4e557c3dca3b7c7649a979654d3edf43	D_0__Bacteria;D_1__Firmicutes;D_2__Clostridia;D_3__Eubacteriales;D_4__Lachnospiraceae;D_5__Oribacterium;D_6__Oribacterium.asaccharolyticum	0.917241389
861d7e5d9048eb952fa1bff3664e46c1	D_0__Bacteria;D_1__Spirochaetes;D_2__Spirochaetia;D_3__Spirochaetales;D_4__Treponemataceae;D_5__Treponema;D_6__Treponema.maltophilum	0.945748465
115bb264e58283ac71b5d7f1955cbdb2	D_0__Bacteria;D_1__Bacteroidetes;D_2__Bacteroidia;D_3__Bacteroidales;D_4__Prevotellaceae;D_5__Prevotella;D_6__Prevotella.vespertina	0.999999608
a3ecc2e26f7bc793ddd03ba2124612c4	D_0__Bacteria;D_1__Firmicutes;D_2__Negativicutes;D_3__Selenomonadales;D_4__Selenomonadaceae;D_5__Selenomonas;D_6__Selenomonas.sputigena	0.999795316
f58804eb50356dc4c46da4b9e30fa604	D_0__Bacteria;D_1__Firmicutes;D_2__Negativicutes;D_3__Selenomonadales;D_4__Selenomonadaceae;D_5__Selenomonas;D_6__Selenomonas.sputigena	0.819058134
4dea18e641ad2c998dcbe599299b7c33	D_0__Bacteria;D_1__Firmicutes;D_2__Clostridia;D_3__Eubacteriales;D_4__Oscillospiraceae;D_5__Faecalibacterium;D_6__Faecalibacterium.prausnitzii	0.999998255
34105383bf3ae46c862b122f7a84e495	D_0__Bacteria;D_1__Fusobacteria;D_2__Fusobacteriia;D_3__Fusobacteriales;D_4__Leptotrichiaceae;D_5__Leptotrichia;D_6__Leptotrichia.buccalis	0.913956168
ca282cd3d23a427377e03129b9a7df4c	D_0__Bacteria;D_1__Fusobacteria;D_2__Fusobacteriia;D_3__Fusobacteriales;D_4__Fusobacteriaceae;D_5__Fusobacterium;D_6__Fusobacterium.nucleatum	0.742110763
954feaa5ec0cff7428222148a82e4251	D_0__Bacteria;D_1__Actinobacteria;D_2__Actinomycetia;D_3__Corynebacteriales;D_4__Lawsonellaceae;D_5__Lawsonella;D_6__Lawsonella.clevelandensis	0.999999997
bf02861e8812f3e9cdb67e4aba371d77	D_0__Bacteria;D_1__Bacteroidetes;D_2__Bacteroidia;D_3__Bacteroidales;D_4__Prevotellaceae;D_5__Prevotella;D_6__Prevotella.loescheii	0.997572223
e48b4ff7c4658c9760abebf0c9326a8d	D_0__Bacteria;D_1__Proteobacteria;D_2__Betaproteobacteria;D_3__Neisseriales;D_4__Neisseriaceae;D_5__Neisseria;D_6__Neisseria.bacilliformis	0.939574314
6f5e32cae01f6b6a727e716a83422d48	D_0__Bacteria;D_1__Firmicutes;D_2__Negativicutes;D_3__Selenomonadales;D_4__Selenomonadaceae;D_5__Selenomonas;D_6__Selenomonas.sputigena	0.999999995
88db85e563a370405e0391faa2103ef5	D_0__Bacteria;D_1__Bacteroidetes;D_2__Sphingobacteriia;D_3__Sphingobacteriales;D_4__Sphingobacteriaceae;D_5__;D_6__	0.999998943
9c2660e6b2af932767757e0395aa6edf	D_0__Bacteria;D_1__Proteobacteria;D_2__Betaproteobacteria;D_3__Neisseriales;D_4__Neisseriaceae;D_5__Eikenella;D_6__Eikenella.halliae	0.958949104
6e03a6dd9b63af9b80a805ee5f3464ec	D_0__Bacteria;D_1__Proteobacteria;D_2__Deltaproteobacteria;D_3__Desulfovibrionales;D_4__Desulfovibrionaceae;D_5__Bilophila;D_6__Bilophila.wadsworthia	0.999999993
0c8913e2f3445afab741473d98fcb0f0	D_0__Bacteria;D_1__Firmicutes;D_2__Negativicutes;D_3__Selenomonadales;D_4__Selenomonadaceae;D_5__Selenomonas;D_6__Selenomonas.sputigena	0.999999973
7e3235e2cf1881e35d49e9f187ad29c1	D_0__Bacteria;D_1__Bacteroidetes;D_2__Flavobacteriia;D_3__Flavobacteriales;D_4__Weeksellaceae;D_5__Kaistella;D_6__Kaistella.jeonii	0.99999984
f6d5eccb8f723851793072ba02fcc8e4	D_0__Bacteria;D_1__Firmicutes;D_2__Clostridia;D_3__Eubacteriales;D_4__Peptostreptococcaceae;D_5__Peptostreptococcus;D_6__Peptostreptococcus.stomatis	1
2ec677d4940f3730f0e612f485e9dbf6	D_0__Bacteria;D_1__Spirochaetes;D_2__Spirochaetia;D_3__Spirochaetales;D_4__Treponemataceae;D_5__Treponema;D_6__Treponema.succinifaciens	0.769369318
596a7a6a70ad80a2f1c060f126737695	D_0__Bacteria;D_1__Bacteroidetes;D_2__Flavobacteriia;D_3__Flavobacteriales;D_4__Weeksellaceae;D_5__Kaistella;D_6__Kaistella.treverensis	0.987585253
a46596f6e4f57ad3e29a5fb5e102b6d7	D_0__Bacteria;D_1__Firmicutes;D_2__Bacilli;D_3__Lactobacillales;D_4__Lactobacillaceae;D_5__Ligilactobacillus;D_6__Ligilactobacillus.salivarius	0.999998744
01199eee330ec325e4db5e8bcd01fbcc	D_0__Bacteria;D_1__Bacteroidetes;D_2__Bacteroidia;D_3__Bacteroidales;D_4__Prevotellaceae;D_5__Prevotella;D_6__Prevotella.bryantii	0.99998853
0e8f54b0e8233affe98bbd8e6b5f9754	D_0__Bacteria;D_1__Synergistetes;D_2__Synergistia;D_3__Synergistales;D_4__Synergistaceae;D_5__Jonquetella;D_6__Jonquetella.anthropi	1
8fd653e6f1292c1e19102df52286eb8c	D_0__Bacteria;D_1__Firmicutes;D_2__Clostridia;D_3__Eubacteriales;D_4__Lachnospiraceae;D_5__;D_6__	0.872423861
76e5894b6961e837238a7b7e4e791cb8	D_0__Bacteria;D_1__Firmicutes;D_2__Clostridia;D_3__Eubacteriales;D_4__Oscillospiraceae;D_5__Subdoligranulum;D_6__Subdoligranulum.variabile	0.999993332
2bc9992e4e37afb1956a536cc3fb7e3e	D_0__Bacteria;D_1__Bacteroidetes;D_2__Bacteroidia;D_3__Bacteroidales;D_4__Bacteroidaceae;D_5__Bacteroides;D_6__Bacteroides.rodentium	0.977462082
c2305b9b3073e0738912ebf7d1c5a0cf	D_0__Bacteria;D_1__Firmicutes;D_2__Negativicutes;D_3__Selenomonadales;D_4__Selenomonadaceae;D_5__Selenomonas;D_6__Selenomonas.sputigena	0.721872234
ce781d59a65d46bb0e159516c668d7eb	D_0__Bacteria;D_1__Firmicutes;D_2__Negativicutes;D_3__Veillonellales;D_4__Veillonellaceae;D_5__Veillonella;D_6__Veillonella.dispar	1
6096a410f66551a483934c6c91ca59f5	D_0__Bacteria;D_1__Firmicutes;D_2__Bacilli;D_3__Lactobacillales;D_4__Streptococcaceae;D_5__Streptococcus;D_6__Streptococcus.gordonii	0.720021029
ce6ace1e00269ba237fbe51d4fa81c4f	D_0__Bacteria;D_1__Firmicutes;D_2__Tissierellia;D_3__Tissierellales;D_4__Peptoniphilaceae;D_5__Parvimonas;D_6__Parvimonas.micra	1
938d39b88d82a5b570d34582bdda6be2	D_0__Bacteria;D_1__Bacteroidetes;D_2__Bacteroidia;D_3__Bacteroidales;D_4__Tannerellaceae;D_5__Tannerella;D_6__Tannerella.serpentiformis	0.759374172
9700cd0b9a535f18195726204bd056d2	D_0__Bacteria;D_1__Bacteroidetes;D_2__Bacteroidia;D_3__Bacteroidales;D_4__Prevotellaceae;D_5__Prevotella;D_6__Prevotella.vespertina	0.999999845
90c008acd9cbff325417ca94d36dc217	D_0__Bacteria;D_1__Bacteroidetes;D_2__Bacteroidia;D_3__Bacteroidales;D_4__Prevotellaceae;D_5__Alloprevotella;D_6__Alloprevotella.rava	1
2094c74e2bf8dd5c7c6286b729f7f3aa	D_0__Bacteria;D_1__Firmicutes;D_2__Negativicutes;D_3__Veillonellales;D_4__Veillonellaceae;D_5__Veillonella;D_6__Veillonella.dispar	0.763130278
11b926d19cdf2476733de1eb5efd030e	D_0__Bacteria;D_1__Proteobacteria;D_2__Gammaproteobacteria;D_3__Enterobacterales;D_4__Yersiniaceae;D_5__Serratia;D_6__Serratia.marcescens	0.999235246
edb09ca7349ea813928b94f360a08ddd	D_0__Bacteria;D_1__Spirochaetes;D_2__Spirochaetia;D_3__Spirochaetales;D_4__Treponemataceae;D_5__Treponema;D_6__Treponema.amylovorum	0.999999978
2aef1883447e4ca89cd2679d608f3858	D_0__Bacteria;D_1__Firmicutes;D_2__Clostridia;D_3__Eubacteriales;D_4__Lachnospiraceae;D_5__Catonella;D_6__Catonella.morbi	0.921405866
a2fa5c800e0415b2b427e66115ed1deb	D_0__Bacteria;D_1__Firmicutes;D_2__Bacilli;D_3__Lactobacillales;D_4__Aerococcaceae;D_5__Aerococcus;D_6__Aerococcus.christensenii	0.999891645
283f7d67ace619c8c7499644a9d48ff1	D_0__Bacteria;D_1__Tenericutes;D_2__;D_3__Mycoplasmoidales;D_4__Metamycoplasmataceae;D_5__Metamycoplasma;D_6__Metamycoplasma.salivarium	1
4388e15c504c119b9677cccfd09e52f8	D_0__Bacteria;D_1__Proteobacteria;D_2__Epsilonproteobacteria;D_3__Campylobacterales;D_4__Campylobacteraceae;D_5__Campylobacter;D_6__Campylobacter.showae	1
4499be21393a69c1f8f8471299a2bdb6	D_0__Bacteria;D_1__Bacteroidetes;D_2__Bacteroidia;D_3__Bacteroidales;D_4__Williamwhitmaniaceae;D_5__Williamwhitmania;D_6__Williamwhitmania.taraxaci	0.999997711
440805fd50ef50add20cb1afec15f223	D_0__Bacteria;D_1__Bacteroidetes;D_2__Bacteroidia;D_3__Bacteroidales;D_4__Prevotellaceae;D_5__Prevotella;D_6__Prevotella.oris	0.970818729
ec2bc3e4440208baf0aaff84f06bddb2	D_0__Bacteria;D_1__Fusobacteria;D_2__Fusobacteriia;D_3__Fusobacteriales;D_4__Leptotrichiaceae;D_5__Leptotrichia;D_6__Leptotrichia.buccalis	1
ee2d362127018bc83170f15b8e1ad44d	D_0__Bacteria;D_1__Firmicutes;D_2__Negativicutes;D_3__Selenomonadales;D_4__Selenomonadaceae;D_5__Selenomonas;D_6__Selenomonas.flueggei	0.945036007
8913e591e47897d95c62d0b7c38f1737	D_0__Bacteria;D_1__Bacteroidetes;D_2__Bacteroidia;D_3__Bacteroidales;D_4__Prevotellaceae;D_5__Prevotella;D_6__Prevotella.koreensis	0.815575923
7b57f05747403da5189f81b98a5b5817	D_0__Bacteria;D_1__Proteobacteria;D_2__Betaproteobacteria;D_3__Burkholderiales;D_4__Burkholderiaceae;D_5__Cupriavidus;D_6__Cupriavidus.malaysiensis	0.999805654
65193476333b0a8b2611adc07b7d2962	D_0__Bacteria;D_1__Bacteroidetes;D_2__Bacteroidia;D_3__Bacteroidales;D_4__Prevotellaceae;D_5__Prevotella;D_6__Prevotella.intermedia	0.999994058
fd77c723e45a835c4638c84a15df5bbb	D_0__Bacteria;D_1__Proteobacteria;D_2__Gammaproteobacteria;D_3__Oceanospirillales;D_4__Halomonadaceae;D_5__Halomonas;D_6__Halomonas.lutescens	0.999999581
94b328a4bfb0cb39db21e4f0b20892e6	D_0__Bacteria;D_1__Fusobacteria;D_2__Fusobacteriia;D_3__Fusobacteriales;D_4__Fusobacteriaceae;D_5__Fusobacterium;D_6__Fusobacterium.nucleatum	1
b1917f7dfda279ac43f683d7d16ec141	D_0__Bacteria;D_1__Proteobacteria;D_2__Deltaproteobacteria;D_3__Desulfovibrionales;D_4__Desulfovibrionaceae;D_5__Desulfovibrio;D_6__Desulfovibrio.legallii	0.999966864
0445e53824506d36f89a70768742a1e3	D_0__Bacteria;D_1__Fusobacteria;D_2__Fusobacteriia;D_3__Fusobacteriales;D_4__Fusobacteriaceae;D_5__Fusobacterium;D_6__Fusobacterium.nucleatum	1
2594f7eac1d2dbdc103c2a5a01f4d9bc	D_0__Bacteria;D_1__Bacteroidetes;D_2__Flavobacteriia;D_3__Flavobacteriales;D_4__Weeksellaceae;D_5__Cloacibacterium;D_6__Cloacibacterium.normanense	0.723607776
f6779afe1f3508710099239d5981735b	D_0__Bacteria;D_1__Firmicutes;D_2__Clostridia;D_3__Eubacteriales;D_4__Oscillospiraceae;D_5__Ruminococcus;D_6__Ruminococcus.albus	0.99995322
609f4f46cbbd6ee97a5a3fda69d43ee6	D_0__Bacteria;D_1__Bacteroidetes;D_2__Bacteroidia;D_3__Bacteroidales;D_4__Prevotellaceae;D_5__Prevotella;D_6__Prevotella.oris	0.960358355
5873703898cb7457341b3362dc27a7fb	D_0__Bacteria;D_1__Proteobacteria;D_2__Gammaproteobacteria;D_3__Moraxellales;D_4__Moraxellaceae;D_5__Acinetobacter;D_6__Acinetobacter.qingfengensis	0.999999675
1a2a9c41fbcc57f6cf0515cf25a3efd1	D_0__Bacteria;D_1__Firmicutes;D_2__Tissierellia;D_3__Tissierellales;D_4__Peptoniphilaceae;D_5__;D_6__	0.999721079
de51190b10ef57ffd062e2484e64456a	D_0__Bacteria;D_1__Proteobacteria;D_2__Betaproteobacteria;D_3__Burkholderiales;D_4__Alcaligenaceae;D_5__Achromobacter;D_6__Achromobacter.marplatensis	0.840537592
b470951256f48b17075646bd1018f18a	D_0__Bacteria;D_1__Bacteroidetes;D_2__Bacteroidia;D_3__Bacteroidales;D_4__Prevotellaceae;D_5__Prevotella;D_6__Prevotella.oulorum	0.997951716
1977abb987e7fe4e466b7951c47dceca	D_0__Bacteria;D_1__Spirochaetes;D_2__Spirochaetia;D_3__Spirochaetales;D_4__Treponemataceae;D_5__Treponema;D_6__Treponema.amylovorum	0.75718812
87418b7f82614a998f941d7d34b8659f	D_0__Bacteria;D_1__Spirochaetes;D_2__Spirochaetia;D_3__Spirochaetales;D_4__Treponemataceae;D_5__Treponema;D_6__Treponema.medium	0.736084579
c1714badc8abc2aa9d3d0c73f684aa95	D_0__Bacteria;D_1__Proteobacteria;D_2__Deltaproteobacteria;D_3__Desulfovibrionales;D_4__Desulfomicrobiaceae;D_5__Desulfomicrobium;D_6__Desulfomicrobium.orale	1
3237de79657266d76e62b315529d59a1	D_0__Bacteria;D_1__Bacteroidetes;D_2__Bacteroidia;D_3__Bacteroidales;D_4__Prevotellaceae;D_5__Prevotella;D_6__Prevotella.shahii	0.988001784
37ae928807fa6c0d16be114bf0b3bcf4	D_0__Bacteria;D_1__Proteobacteria;D_2__Betaproteobacteria;D_3__Neisseriales;D_4__Neisseriaceae;D_5__Neisseria;D_6__Neisseria.perflava	0.999999728
95c85e0da9a42c9ba4b5922636c965e8	D_0__Bacteria;D_1__Actinobacteria;D_2__Coriobacteriia;D_3__Coriobacteriales;D_4__Coriobacteriaceae;D_5__Olegusella;D_6__Olegusella.massiliensis	0.995865915
32163ce35163de4863d843b364005ae9	D_0__Bacteria;D_1__Firmicutes;D_2__Negativicutes;D_3__Veillonellales;D_4__Veillonellaceae;D_5__Veillonella;D_6__Veillonella.rodentium	0.999999999
77c4d768f3e6b6133eb7611c02651ee4	D_0__Bacteria;D_1__Fusobacteria;D_2__Fusobacteriia;D_3__Fusobacteriales;D_4__Leptotrichiaceae;D_5__Leptotrichia;D_6__Leptotrichia.wadei	1
5652eafea6cf7fae2455ba08ce249a5b	D_0__Bacteria;D_1__Bacteroidetes;D_2__Bacteroidia;D_3__Bacteroidales;D_4__Porphyromonadaceae;D_5__Porphyromonas;D_6__Porphyromonas.catoniae	1
ca553115116bd2c3dca5821c09a7ac35	D_0__Bacteria;D_1__Spirochaetes;D_2__Spirochaetia;D_3__Spirochaetales;D_4__Treponemataceae;D_5__Treponema;D_6__Treponema.medium	1
e9b4cc04cd18bb0c368f74823c86d112	D_0__Bacteria;D_1__Firmicutes;D_2__Tissierellia;D_3__Tissierellales;D_4__Peptoniphilaceae;D_5__Peptoniphilus;D_6__Peptoniphilus.harei	0.754275025
298dfa5c6030bbb162300f6ca75dfc9f	D_0__Bacteria;D_1__Firmicutes;D_2__Bacilli;D_3__Lactobacillales;D_4__Carnobacteriaceae;D_5__Granulicatella;D_6__Granulicatella.adiacens	0.724822373
4548cd26ebe8c5ecfa3c9692ee2312a7	D_0__Bacteria;D_1__Fusobacteria;D_2__Fusobacteriia;D_3__Fusobacteriales;D_4__Leptotrichiaceae;D_5__Leptotrichia;D_6__Leptotrichia.hofstadii	0.715743477
99c20e369a03de150194dd0537808296	D_0__Bacteria;D_1__Actinobacteria;D_2__Actinomycetia;D_3__Actinomycetales;D_4__Actinomycetaceae;D_5__Fannyhessea;D_6__Fannyhessea.vaginae	0.994213617
302d124c14fdd4d042ae26586019b9ce	D_0__Bacteria;D_1__Actinobacteria;D_2__Actinomycetia;D_3__Bifidobacteriales;D_4__Bifidobacteriaceae;D_5__Scardovia;D_6__Scardovia.wiggsiae	0.999999978
5900cceb106bc6db0e69fab56e8ee0ba	D_0__Bacteria;D_1__Firmicutes;D_2__Negativicutes;D_3__Selenomonadales;D_4__Selenomonadaceae;D_5__Schwartzia;D_6__Schwartzia.succinivorans	1
94fe26110bddb904330a96053ec06513	D_0__Bacteria;D_1__Tenericutes;D_2__Mollicutes;D_3__Mycoplasmatales;D_4__Mycoplasmataceae;D_5__Mycoplasmopsis;D_6__Mycoplasmopsis.lipophila	0.999999963
3d48012def4034b54f63dfb062689d55	D_0__Bacteria;D_1__Firmicutes;D_2__Clostridia;D_3__Eubacteriales;D_4__Eubacteriaceae;D_5__Eubacterium;D_6__Eubacterium.saphenum	0.999570355
0f8f85955a4badc70becfa9457b70792	D_0__Bacteria;D_1__Bacteroidetes;D_2__Flavobacteriia;D_3__Flavobacteriales;D_4__Flavobacteriaceae;D_5__Capnocytophaga;D_6__Capnocytophaga.granulosa	0.988026933
be35481aa3332f164f1405ce025476c7	D_0__Bacteria;D_1__Bacteroidetes;D_2__Bacteroidia;D_3__Bacteroidales;D_4__Prevotellaceae;D_5__Prevotella;D_6__Prevotella.maculosa	0.889804007
d5c9c4ad0e0d2ae19b35a78de065127e	D_0__Bacteria;D_1__Firmicutes;D_2__Negativicutes;D_3__Veillonellales;D_4__Veillonellaceae;D_5__Veillonella;D_6__Veillonella.rodentium	1
1d6450757fe0d0ce3cd5c2e3b7d565ac	D_0__Bacteria;D_1__Bacteroidetes;D_2__Bacteroidia;D_3__Bacteroidales;D_4__Prevotellaceae;D_5__Prevotella;D_6__Prevotella.shahii	0.999120874
360f465994758db1bd8eb8d82f0e7a5a	D_0__Bacteria;D_1__Bacteroidetes;D_2__Bacteroidia;D_3__Bacteroidales;D_4__Prevotellaceae;D_5__Prevotella;D_6__Prevotella.intermedia	0.905991553
6210947e391b884ddbecaa1f032d65c3	D_0__Bacteria;D_1__Firmicutes;D_2__Clostridia;D_3__Eubacteriales;D_4__Lachnospiraceae;D_5__Lachnoanaerobaculum;D_6__Lachnoanaerobaculum.orale	0.999998462
d678b3477494a1cbb6cd155e9c162492	D_0__Bacteria;D_1__Proteobacteria;D_2__Betaproteobacteria;D_3__Neisseriales;D_4__Neisseriaceae;D_5__Neisseria;D_6__Neisseria.cinerea	0.999999502
ff566c01e5f091cefe4ce446edfe0d06	D_0__Bacteria;D_1__Fusobacteria;D_2__Fusobacteriia;D_3__Fusobacteriales;D_4__Fusobacteriaceae;D_5__Fusobacterium;D_6__Fusobacterium.nucleatum	1
2224180fb40824b98f3e42463c6af009	D_0__Bacteria;D_1__Fusobacteria;D_2__Fusobacteriia;D_3__Fusobacteriales;D_4__Leptotrichiaceae;D_5__Leptotrichia;D_6__Leptotrichia.buccalis	1
589102ceeb7563b07057f9c09aa6991e	D_0__Bacteria;D_1__Proteobacteria;D_2__Deltaproteobacteria;D_3__Desulfovibrionales;D_4__Desulfomicrobiaceae;D_5__Desulfomicrobium;D_6__Desulfomicrobium.orale	1
ec7daf71b44664318cbb9aac47022776	D_0__Bacteria;D_1__Firmicutes;D_2__Clostridia;D_3__Eubacteriales;D_4__Lachnospiraceae;D_5__Lachnoanaerobaculum;D_6__Lachnoanaerobaculum.gingivalis	0.724657862
e326a7f4aec76de3e2b607d549b128e6	D_0__Bacteria;D_1__Firmicutes;D_2__Bacilli;D_3__Lactobacillales;D_4__Lactobacillaceae;D_5__Limosilactobacillus;D_6__Limosilactobacillus.vaginalis	0.945317306
667caaeaca94917bba80809c239161f3	D_0__Bacteria;D_1__Bacteroidetes;D_2__Bacteroidia;D_3__Bacteroidales;D_4__Prevotellaceae;D_5__Prevotella;D_6__Prevotella.maculosa	0.983004041
eb63d43254f0507bed8f2c4071361cfa	D_0__Bacteria;D_1__Bacteroidetes;D_2__Bacteroidia;D_3__Bacteroidales;D_4__Prevotellaceae;D_5__Prevotella;D_6__Prevotella.oris	0.973478189
9f25e6c2032575b5337488639cc7a0a6	D_0__Bacteria;D_1__Firmicutes;D_2__Negativicutes;D_3__Veillonellales;D_4__Veillonellaceae;D_5__Dialister;D_6__Dialister.invisus	0.790248877
fb8f68f61682806c0f08b210d151429c	D_0__Bacteria;D_1__Fusobacteria;D_2__Fusobacteriia;D_3__Fusobacteriales;D_4__Leptotrichiaceae;D_5__Leptotrichia;D_6__Leptotrichia.trevisanii	0.820018739
8ff34e3067f6bd94620485770bd59598	D_0__Bacteria;D_1__Firmicutes;D_2__Clostridia;D_3__Eubacteriales;D_4__Lachnospiraceae;D_5__Stomatobaculum;D_6__Stomatobaculum.longum	0.951317511
44e3f6443598a1e019d3b06fcb265179	D_0__Bacteria;D_1__Bacteroidetes;D_2__Bacteroidia;D_3__Bacteroidales;D_4__Prevotellaceae;D_5__Prevotella;D_6__Prevotella.bryantii	0.999967528
43ab54f7996110a8c485b0ebb8a46b8d	D_0__Bacteria;D_1__Bacteroidetes;D_2__Bacteroidia;D_3__Bacteroidales;D_4__Prevotellaceae;D_5__Prevotella;D_6__Prevotella.shahii	0.857102056
401417295e2a1c926c4b127830fc659f	D_0__Bacteria;D_1__Firmicutes;D_2__Negativicutes;D_3__Selenomonadales;D_4__Selenomonadaceae;D_5__Selenomonas;D_6__Selenomonas.flueggei	0.719438728
874cd749ca6051634128cc98610e7476	D_0__Bacteria;D_1__Firmicutes;D_2__Bacilli;D_3__Lactobacillales;D_4__Streptococcaceae;D_5__Streptococcus;D_6__Streptococcus.anginosus	1
de74bcd747e2e21162016933e5ced6e6	D_0__Bacteria;D_1__Fusobacteria;D_2__Fusobacteriia;D_3__Fusobacteriales;D_4__Fusobacteriaceae;D_5__Fusobacterium;D_6__Fusobacterium.nucleatum	1
2b311b3e029b8f53475cbc9c3d56713f	D_0__Bacteria;D_1__Firmicutes;D_2__Bacilli;D_3__Lactobacillales;D_4__Streptococcaceae;D_5__Streptococcus;D_6__Streptococcus.infantis	0.999999997
75e1c0feea907e963b47a752e4aea227	D_0__Bacteria;D_1__Bacteroidetes;D_2__Bacteroidia;D_3__Bacteroidales;D_4__Porphyromonadaceae;D_5__Porphyromonas;D_6__Porphyromonas.pasteri	0.982763688
bbe3977c33904b477212e5155b733952	D_0__Bacteria;D_1__Bacteroidetes;D_2__Bacteroidia;D_3__Bacteroidales;D_4__Prevotellaceae;D_5__Prevotella;D_6__Prevotella.oralis	0.99999999
09c0e186d03d1686648c3c88244919d5	D_0__Bacteria;D_1__Bacteroidetes;D_2__Bacteroidia;D_3__Bacteroidales;D_4__Prevotellaceae;D_5__Alloprevotella;D_6__Alloprevotella.rava	0.712302554
887477e320ed0e475416ab315328e335	D_0__Bacteria;D_1__Proteobacteria;D_2__Alphaproteobacteria;D_3__Rhodobacterales;D_4__Rhodobacteraceae;D_5__Fuscovulum;D_6__Fuscovulum.blasticum	0.880396975
0e65400aa180810ff369a70d898fa642	D_0__Bacteria;D_1__Firmicutes;D_2__Clostridia;D_3__Eubacteriales;D_4__;D_5__;D_6__	1
ba4c0c62695daad87a92850b7b752ed1	D_0__Bacteria;D_1__Firmicutes;D_2__Negativicutes;D_3__Selenomonadales;D_4__Selenomonadaceae;D_5__Selenomonas;D_6__Selenomonas.sputigena	0.819298463
a5fbffc8a7db9aff78be37ca3dfb6038	D_0__Bacteria;D_1__Firmicutes;D_2__Negativicutes;D_3__Veillonellales;D_4__Veillonellaceae;D_5__Anaeroglobus;D_6__Anaeroglobus.geminatus	0.999996501
984dc6276501bd592b3cbe450600b064	D_0__Bacteria;D_1__Bacteroidetes;D_2__Bacteroidia;D_3__Bacteroidales;D_4__Prevotellaceae;D_5__Prevotella;D_6__Prevotella.shahii	0.999853426
3721b072be10639a5c6fa826b9013a79	D_0__Bacteria;D_1__Bacteroidetes;D_2__Bacteroidia;D_3__Bacteroidales;D_4__Prevotellaceae;D_5__Prevotella;D_6__Prevotella.oris	0.978474377
44fddc5a27de159b071e91113549795c	D_0__Bacteria;D_1__Fusobacteria;D_2__Fusobacteriia;D_3__Fusobacteriales;D_4__Fusobacteriaceae;D_5__Fusobacterium;D_6__Fusobacterium.nucleatum	1
5833edaadaef972cafb50edf2ed57134	D_0__Bacteria;D_1__Firmicutes;D_2__Clostridia;D_3__Eubacteriales;D_4__Eubacteriaceae;D_5__Pseudoramibacter;D_6__Pseudoramibacter.alactolyticus	0.765337854
2ccae2375b3eabbda8feb3e93f18b9ef	D_0__Bacteria;D_1__Firmicutes;D_2__Negativicutes;D_3__Selenomonadales;D_4__Selenomonadaceae;D_5__Selenomonas;D_6__Selenomonas.infelix	0.787346658
68ea9805fa3f55cc0c9f28f2e9e32724	D_0__Bacteria;D_1__Actinobacteria;D_2__Actinomycetia;D_3__Actinomycetales;D_4__Actinomycetaceae;D_5__Schaalia;D_6__Schaalia.odontolytica	0.965737983
f71876d2e79e2f2b6ce23b67f810e1e2	D_0__Bacteria;D_1__Spirochaetes;D_2__Spirochaetia;D_3__Spirochaetales;D_4__Treponemataceae;D_5__Treponema;D_6__Treponema.denticola	0.909077994
cf5ce5f726819572bc5cfe030526f4ed	D_0__Bacteria;D_1__Firmicutes;D_2__Negativicutes;D_3__Selenomonadales;D_4__Selenomonadaceae;D_5__Selenomonas;D_6__Selenomonas.sputigena	0.99999354
90bbdcaa5ab91b1d082727bd375cc074	D_0__Bacteria;D_1__Bacteroidetes;D_2__Bacteroidia;D_3__Bacteroidales;D_4__Prevotellaceae;D_5__Alloprevotella;D_6__Alloprevotella.tannerae	0.928722114
d759b8aa6bc3a119f9504a5cd6174b5c	D_0__Bacteria;D_1__Proteobacteria;D_2__Alphaproteobacteria;D_3__Hyphomicrobiales;D_4__Nitrobacteraceae;D_5__Bradyrhizobium;D_6__Bradyrhizobium.oligotrophicum	0.900520458
10198084c1d6231f766b11653f2a268b	D_0__Bacteria;D_1__Spirochaetes;D_2__Spirochaetia;D_3__Spirochaetales;D_4__Treponemataceae;D_5__Treponema;D_6__Treponema.medium	0.98762849
312e3b0c736e6d26b13aeaae760e1571	D_0__Bacteria;D_1__Firmicutes;D_2__Negativicutes;D_3__Selenomonadales;D_4__Selenomonadaceae;D_5__Selenomonas;D_6__Selenomonas.noxia	1
e7aee354a153211c8d8200fdb9242219	D_0__Bacteria;D_1__Firmicutes;D_2__Negativicutes;D_3__Selenomonadales;D_4__Selenomonadaceae;D_5__Selenomonas;D_6__Selenomonas.sputigena	0.788119585
361a0fff9b48957869235ce2da16fc10	D_0__Bacteria;D_1__Actinobacteria;D_2__Actinomycetia;D_3__Corynebacteriales;D_4__Corynebacteriaceae;D_5__Corynebacterium;D_6__Corynebacterium.matruchotii	0.999999315
4cd39a695e52029c7a1cb5506654ec7c	D_0__Bacteria;D_1__Firmicutes;D_2__Bacilli;D_3__Bacillales;D_4__Staphylococcaceae;D_5__Staphylococcus;D_6__Staphylococcus.capitis	0.999987716
3158c796e164f9142fb5a615759654b0	D_0__Bacteria;D_1__Firmicutes;D_2__Clostridia;D_3__Eubacteriales;D_4__Lachnospiraceae;D_5__Anaerostipes;D_6__Anaerostipes.hadrus	0.999999668
bc74e1f6923a295388c096bcd79c1029	D_0__Bacteria;D_1__Firmicutes;D_2__Clostridia;D_3__Eubacteriales;D_4__Oscillospiraceae;D_5__Ruminococcus;D_6__Ruminococcus.bromii	0.893004464
c4e7893c24e24e7b3667bdef3a5b1482	D_0__Bacteria;D_1__Proteobacteria;D_2__Alphaproteobacteria;D_3__Sphingomonadales;D_4__Sphingomonadaceae;D_5__Novosphingobium;D_6__Novosphingobium.lotistagni	0.77728799
66382ff24698f5b7ce16533d5d828848	D_0__Bacteria;D_1__Actinobacteria;D_2__Actinomycetia;D_3__Corynebacteriales;D_4__Dietziaceae;D_5__Dietzia;D_6__Dietzia.cinnamea	0.868941509
86fd8b42dacb91c85dc9a746425cbcc4	D_0__Bacteria;D_1__Proteobacteria;D_2__Gammaproteobacteria;D_3__Moraxellales;D_4__Moraxellaceae;D_5__Acinetobacter;D_6__Acinetobacter.calcoaceticus	1
9b88030b31a68b2e943858829526f2c7	D_0__Bacteria;D_1__Firmicutes;D_2__Negativicutes;D_3__Selenomonadales;D_4__Selenomonadaceae;D_5__Selenomonas;D_6__Selenomonas.infelix	1
7456d2423c3f7c308ea127dce02bfe65	D_0__Bacteria;D_1__Firmicutes;D_2__Bacilli;D_3__Lactobacillales;D_4__Carnobacteriaceae;D_5__Granulicatella;D_6__Granulicatella.adiacens	0.861493264
7b17c8a2c3f3a926309307f7632fabe7	D_0__Bacteria;D_1__Bacteroidetes;D_2__Bacteroidia;D_3__Bacteroidales;D_4__Prevotellaceae;D_5__Prevotella;D_6__Prevotella.oris	0.863815529
25f8bac87c1a14ce39fe633de4a66bec	D_0__Bacteria;D_1__Spirochaetes;D_2__Spirochaetia;D_3__Spirochaetales;D_4__Treponemataceae;D_5__Treponema;D_6__Treponema.denticola	1
bd299828563043e983ae5e8e4ba10546	D_0__Bacteria;D_1__Bacteroidetes;D_2__Bacteroidia;D_3__Bacteroidales;D_4__Porphyromonadaceae;D_5__Porphyromonas;D_6__Porphyromonas.catoniae	0.890224783
680aca5a39ecf213a4211ec783d0883a	D_0__Bacteria;D_1__Actinobacteria;D_2__Coriobacteriia;D_3__Coriobacteriales;D_4__Atopobiaceae;D_5__Olsenella;D_6__Olsenella.phocaeensis	0.987848039
e7090c1006785b5a95cda08f8e1db73e	D_0__Bacteria;D_1__Actinobacteria;D_2__Actinomycetia;D_3__Micrococcales;D_4__Dermabacteraceae;D_5__Dermabacter;D_6__Dermabacter.jinjuensis	0.85485688
073e79f2a87d2e0d86ac854389722079	D_0__Bacteria;D_1__Bacteroidetes;D_2__Flavobacteriia;D_3__Flavobacteriales;D_4__Weeksellaceae;D_5__Kaistella;D_6__Kaistella.jeonii	0.913891847
b875d1989bd1b13b5f269bb53b4364ee	D_0__Bacteria;D_1__Bacteroidetes;D_2__Bacteroidia;D_3__Bacteroidales;D_4__Prevotellaceae;D_5__Prevotella;D_6__Prevotella.bryantii	0.999992988
b45c278cd5b8e0a6b1748c49ccf9f973	D_0__Bacteria;D_1__Bacteroidetes;D_2__Bacteroidia;D_3__Bacteroidales;D_4__Prevotellaceae;D_5__Prevotella;D_6__Prevotella.pleuritidis	0.999342968
d1920a254475c4b395ae405a70c172ec	D_0__Bacteria;D_1__Synergistetes;D_2__Synergistia;D_3__Synergistales;D_4__Synergistaceae;D_5__Fretibacterium;D_6__Fretibacterium.fastidiosum	0.826053212
a2589a2c5e450f23fdca5608925cf518	D_0__Bacteria;D_1__Bacteroidetes;D_2__Bacteroidia;D_3__Bacteroidales;D_4__Prevotellaceae;D_5__Prevotella;D_6__Prevotella.jejuni	0.978711799
963e73227746a345cfb3c7e2656e3a06	D_0__Bacteria;D_1__Firmicutes;D_2__Negativicutes;D_3__Veillonellales;D_4__Veillonellaceae;D_5__Dialister;D_6__Dialister.micraerophilus	0.789145216
121dd40146dff9d8cc03b030f6a2cc74	D_0__Bacteria;D_1__Firmicutes;D_2__Negativicutes;D_3__Selenomonadales;D_4__Selenomonadaceae;D_5__Schwartzia;D_6__Schwartzia.succinivorans	0.872345321
1b649df8b13f37710acca24bb89b0e4a	D_0__Bacteria;D_1__Fusobacteria;D_2__Fusobacteriia;D_3__Fusobacteriales;D_4__Leptotrichiaceae;D_5__Leptotrichia;D_6__Leptotrichia.buccalis	1
7872680384c3b1b343e635c920011ec6	D_0__Bacteria;D_1__Firmicutes;D_2__Negativicutes;D_3__Selenomonadales;D_4__Selenomonadaceae;D_5__Selenomonas;D_6__Selenomonas.flueggei	1
7e304f92ab5da65b96cd3102825dc213	D_0__Bacteria;D_1__Fusobacteria;D_2__Fusobacteriia;D_3__Fusobacteriales;D_4__Fusobacteriaceae;D_5__Fusobacterium;D_6__Fusobacterium.nucleatum	1
b124ca06b83609669361ebb34dbda51c	D_0__Bacteria;D_1__Bacteroidetes;D_2__Bacteroidia;D_3__Bacteroidales;D_4__Prevotellaceae;D_5__Prevotella;D_6__Prevotella.oris	0.972649851
b2ab6da62393014c4ee4836d9b682b86	D_0__Bacteria;D_1__Proteobacteria;D_2__Gammaproteobacteria;D_3__Xanthomonadales;D_4__Xanthomonadaceae;D_5__Stenotrophomonas;D_6__Stenotrophomonas.hibiscicola	0.999998804
3aa7201de7292a8f0733786df50ab5a2	D_0__Bacteria;D_1__Proteobacteria;D_2__Betaproteobacteria;D_3__Neisseriales;D_4__Neisseriaceae;D_5__Neisseria;D_6__Neisseria.bacilliformis	0.998935693
c48a69c6ac7e4261130e082762a6611e	D_0__Bacteria;D_1__Proteobacteria;D_2__Betaproteobacteria;D_3__Neisseriales;D_4__Neisseriaceae;D_5__Simonsiella;D_6__Simonsiella.muelleri	0.999999992
30b0e64e14e94dc14128acfe7ea5e68b	D_0__Bacteria;D_1__Firmicutes;D_2__Clostridia;D_3__Eubacteriales;D_4__Lachnospiraceae;D_5__Johnsonella;D_6__Johnsonella.ignava	0.859088997
1e35efba1b2d2ad36ff423d4787c2127	D_0__Bacteria;D_1__Spirochaetes;D_2__Spirochaetia;D_3__Spirochaetales;D_4__Treponemataceae;D_5__Treponema;D_6__Treponema.denticola	0.909132823
9c1b9a5ea8366820b7f5fd2b5c6055f1	D_0__Bacteria;D_1__Firmicutes;D_2__Clostridia;D_3__Eubacteriales;D_4__Eubacteriaceae;D_5__Eubacterium;D_6__Eubacterium.brachy	0.999839167
720a8347d792f0370c628828e3d8e8a5	D_0__Bacteria;D_1__Bacteroidetes;D_2__Bacteroidia;D_3__Bacteroidales;D_4__Prevotellaceae;D_5__Prevotella;D_6__Prevotella.albensis	0.955194955
953a0ee8206b8039c5a0864c8b81bedd	D_0__Bacteria;D_1__Firmicutes;D_2__Negativicutes;D_3__Selenomonadales;D_4__Selenomonadaceae;D_5__Schwartzia;D_6__Schwartzia.succinivorans	0.736084748
712a9bd9c0e287e8a0bb7eed90659e76	D_0__Bacteria;D_1__Firmicutes;D_2__Clostridia;D_3__Eubacteriales;D_4__Eubacteriaceae;D_5__Eubacterium;D_6__Eubacterium.saphenum	0.999798491
3f269c04e70104cde28bf8bb306f5058	D_0__Bacteria;D_1__Tenericutes;D_2__Mollicutes;D_3__Mycoplasmatales;D_4__Mycoplasmataceae;D_5__Mycoplasma;D_6__Mycoplasma.feliminutum	0.99997389
1b49bbaa69522ca859e9eb1d8321e147	D_0__Bacteria;D_1__Actinobacteria;D_2__Actinomycetia;D_3__Corynebacteriales;D_4__Corynebacteriaceae;D_5__Corynebacterium;D_6__Corynebacterium.matruchotii	0.999999307
23bb044e80542bc53c668b31842d7473	D_0__Bacteria;D_1__Spirochaetes;D_2__Spirochaetia;D_3__Spirochaetales;D_4__Treponemataceae;D_5__Treponema;D_6__Treponema.pectinovorum	1
a41c98e4ea31b5bfc5e69fbdc3702490	D_0__Bacteria;D_1__Bacteroidetes;D_2__Bacteroidia;D_3__Bacteroidales;D_4__Prevotellaceae;D_5__Prevotella;D_6__Prevotella.pallens	0.931607866
ff3fdb91f84856c9994b122e713a81ad	D_0__Bacteria;D_1__Bacteroidetes;D_2__Flavobacteriia;D_3__Flavobacteriales;D_4__Weeksellaceae;D_5__Kaistella;D_6__Kaistella.treverensis	0.949554998
4512114ae2339a9c12edec1d618c2a2e	D_0__Bacteria;D_1__Actinobacteria;D_2__Coriobacteriia;D_3__Eggerthellales;D_4__Eggerthellaceae;D_5__Slackia;D_6__Slackia.exigua	0.928508538
73f3aeb72747a041adebd7982688057a	D_0__Bacteria;D_1__Firmicutes;D_2__Negativicutes;D_3__Selenomonadales;D_4__Selenomonadaceae;D_5__Selenomonas;D_6__Selenomonas.dianae	0.999919555
cf530b124eee3ff20b66af8ec42d3464	D_0__Bacteria;D_1__Proteobacteria;D_2__Betaproteobacteria;D_3__Burkholderiales;D_4__Comamonadaceae;D_5__Pelomonas;D_6__Pelomonas.aquatica	0.935112744
f854e5775b0d3b739639736b514b8327	D_0__Bacteria;D_1__Bacteroidetes;D_2__Bacteroidia;D_3__Bacteroidales;D_4__Prevotellaceae;D_5__Prevotella;D_6__Prevotella.oulorum	0.987394594
ae946d372ff1a7bb7d8ba7b4dc837242	D_0__Bacteria;D_1__Proteobacteria;D_2__Epsilonproteobacteria;D_3__Campylobacterales;D_4__Campylobacteraceae;D_5__Campylobacter;D_6__Campylobacter.pinnipediorum	1
bac69cd8e950843dda7481ddb07306d8	D_0__Bacteria;D_1__Bacteroidetes;D_2__Bacteroidia;D_3__Bacteroidales;D_4__Prevotellaceae;D_5__Prevotella;D_6__Prevotella.buccae	0.802119519
290043cb078f224fa7a569b25f40108b	D_0__Bacteria;D_1__Spirochaetes;D_2__Spirochaetia;D_3__Spirochaetales;D_4__Treponemataceae;D_5__Treponema;D_6__Treponema.amylovorum	0.99967195
aec56d1cf7e7453508fde4b237285890	D_0__Bacteria;D_1__Proteobacteria;D_2__Alphaproteobacteria;D_3__Sphingomonadales;D_4__Erythrobacteraceae;D_5__Erythrobacter;D_6__Erythrobacter.colymbi	0.995052289
fbc4bb5e8986687d8bc72c4830908c6f	D_0__Bacteria;D_1__Spirochaetes;D_2__Spirochaetia;D_3__Spirochaetales;D_4__Treponemataceae;D_5__Treponema;D_6__Treponema.medium	0.96547816
6f58cfcd62f48070876bb022bbb103b2	D_0__Bacteria;D_1__Firmicutes;D_2__Negativicutes;D_3__Selenomonadales;D_4__Selenomonadaceae;D_5__Selenomonas;D_6__Selenomonas.infelix	0.771647015
db30a254afdc99d92b355a98def792a2	D_0__Bacteria;D_1__Actinobacteria;D_2__Actinomycetia;D_3__Actinomycetales;D_4__Actinomycetaceae;D_5__Schaalia;D_6__Schaalia.odontolytica	0.944288646
51e0884935fec0f1b3485dd68c9d319b	D_0__Bacteria;D_1__Fusobacteria;D_2__Fusobacteriia;D_3__Fusobacteriales;D_4__Leptotrichiaceae;D_5__Leptotrichia;D_6__Leptotrichia.trevisanii	0.875322764
73f452b5db78730038a2bec2065cc9e3	D_0__Bacteria;D_1__Bacteroidetes;D_2__Bacteroidia;D_3__Bacteroidales;D_4__Prevotellaceae;D_5__Alloprevotella;D_6__Alloprevotella.rava	1
d0cd04c1bf5ee2b1306853cc4b96dfc2	D_0__Bacteria;D_1__Fusobacteria;D_2__Fusobacteriia;D_3__Fusobacteriales;D_4__Leptotrichiaceae;D_5__Leptotrichia;D_6__Leptotrichia.wadei	0.984467309
369e62f873e90a0f9223836440313edf	D_0__Bacteria;D_1__Bacteroidetes;D_2__Bacteroidia;D_3__Bacteroidales;D_4__Prevotellaceae;D_5__Prevotella;D_6__Prevotella.oulorum	0.997377193
4699f908d51e80fd0150978d77577324	D_0__Bacteria;D_1__Firmicutes;D_2__Clostridia;D_3__Eubacteriales;D_4__Clostridiaceae;D_5__Clostridium;D_6__Clostridium.sp.	0.999979611
00aef607b4e9ba675e5f51ed8f053a7f	D_0__Bacteria;D_1__Bacteroidetes;D_2__Sphingobacteriia;D_3__Sphingobacteriales;D_4__;D_5__;D_6__	1
2c6281b1697aee880975e3adc45ec6e0	D_0__Bacteria;D_1__Synergistetes;D_2__Synergistia;D_3__Synergistales;D_4__Synergistaceae;D_5__Fretibacterium;D_6__Fretibacterium.fastidiosum	0.999999998
00e7eab7d922091e740c59a6d7040532	D_0__Bacteria;D_1__Firmicutes;D_2__Bacilli;D_3__Lactobacillales;D_4__Streptococcaceae;D_5__Streptococcus;D_6__Streptococcus.danieliae	1
9edeeac35bdf5e257b739022903c1d46	D_0__Bacteria;D_1__Bacteroidetes;D_2__Flavobacteriia;D_3__Flavobacteriales;D_4__Flavobacteriaceae;D_5__Capnocytophaga;D_6__Capnocytophaga.sputigena	0.994851367
8dab44a814d335246b5c1e13a024fe8f	D_0__Bacteria;D_1__Firmicutes;D_2__Negativicutes;D_3__Selenomonadales;D_4__Selenomonadaceae;D_5__Selenomonas;D_6__Selenomonas.sputigena	0.999999998
979745d2a4a12d949cc7db3ba0bae6db	D_0__Bacteria;D_1__Spirochaetes;D_2__Spirochaetia;D_3__Spirochaetales;D_4__Treponemataceae;D_5__Treponema;D_6__Treponema.maltophilum	0.919255668
a2488502aba19f425687581e2708e730	D_0__Bacteria;D_1__Proteobacteria;D_2__Gammaproteobacteria;D_3__Pasteurellales;D_4__Pasteurellaceae;D_5__Haemophilus;D_6__Haemophilus.seminalis	0.999991904
920a0ebbe68969d0bb8631ef3698599f	D_0__Bacteria;D_1__Saccharibacteria;D_2__Saccharimonadia;D_3__Saccharimonadales.D_4__Saccharimonadaceae	0.999995822
60ed3fbfeb27cf5e76e4ec89e7a95860	D_0__Bacteria;D_1__Proteobacteria;D_2__Betaproteobacteria;D_3__Neisseriales;D_4__Neisseriaceae;D_5__Snodgrassella;D_6__Snodgrassella.alvi	0.999905342
9cf858d452f25195546803386b4ab4da	D_0__Bacteria;D_1__Bacteroidetes;D_2__Bacteroidia;D_3__Bacteroidales;D_4__Tannerellaceae;D_5__Tannerella;D_6__Tannerella.forsythia	0.999999975
eb8a9ecc38e99ef0f63ecf5b0d5692d0	D_0__Bacteria;D_1__Bacteroidetes;D_2__Flavobacteriia;D_3__Flavobacteriales;D_4__Flavobacteriaceae;D_5__Capnocytophaga;D_6__Capnocytophaga.granulosa	0.995124527
e06251ef033bc57cc83f77dc0859c648	D_0__Bacteria;D_1__Actinobacteria;D_2__Actinomycetia;D_3__Actinomycetales;D_4__Actinomycetaceae;D_5__Schaalia;D_6__Schaalia.odontolytica	0.936660175
a43db85f63e7f573e940ac472b7ff1d6	D_0__Bacteria;D_1__Firmicutes;D_2__Erysipelotrichia;D_3__Erysipelotrichales;D_4__Erysipelotrichaceae;D_5__Galactobacillus;D_6__Galactobacillus.timonensis	0.807123895
ace976481b5efa7a1c9dfd4dc83bfad8	D_0__Bacteria;D_1__Spirochaetes;D_2__Spirochaetia;D_3__Spirochaetales;D_4__Treponemataceae;D_5__Treponema;D_6__Treponema.medium	0.796899418
f02e82d99c850b6a783c0fd7747ec12d	D_0__Bacteria;D_1__Proteobacteria;D_2__Gammaproteobacteria;D_3__Xanthomonadales;D_4__Xanthomonadaceae;D_5__Luteimonas;D_6__Luteimonas.aestuarii	0.881064467
a8b843db657e1650ebe92223319fc03a	D_0__Bacteria;D_1__Firmicutes;D_2__Tissierellia;D_3__Tissierellales;D_4__Peptoniphilaceae;D_5__Anaerococcus;D_6__Anaerococcus.urinomassiliensis	1
3e117e18afbd61618b2cb3cf8750773d	D_0__Bacteria;D_1__Bacteroidetes;D_2__Bacteroidia;D_3__Bacteroidales;D_4__Porphyromonadaceae;D_5__Porphyromonas;D_6__Porphyromonas.endodontalis	1
6e05f5c813dbbdfeb4389c32bf627c33	D_0__Bacteria;D_1__Firmicutes;D_2__Clostridia;D_3__Eubacteriales;D_4__Lachnospiraceae;D_5__Lachnoclostridium;D_6__Lachnoclostridium.aminophilum	0.888554496
bf2d7a8321bda2059f4c046a2a973fc5	D_0__Bacteria;D_1__Fusobacteria;D_2__Fusobacteriia;D_3__Fusobacteriales;D_4__Fusobacteriaceae;D_5__Fusobacterium;D_6__Fusobacterium.periodonticum	0.956055341
c28a8fae0e351828a8b45dd95f3df465	D_0__Bacteria;D_1__Firmicutes;D_2__Negativicutes;D_3__Veillonellales;D_4__Veillonellaceae;D_5__Dialister;D_6__Dialister.micraerophilus	0.772285261
da4c76d07a312cf34ce14a90d662e47b	D_0__Bacteria;D_1__Firmicutes;D_2__Bacilli;D_3__Lactobacillales;D_4__Streptococcaceae;D_5__Streptococcus;D_6__Streptococcus.infantis	0.999999999
f8ad64b660500511a7fd55e9bf15fa69	D_0__Bacteria;D_1__Fusobacteria;D_2__Fusobacteriia;D_3__Fusobacteriales;D_4__Leptotrichiaceae;D_5__Leptotrichia;D_6__Leptotrichia.wadei	0.917739342
a41a2810964b2bcdafd13a3637e516dc	D_0__Bacteria;D_1__Bacteroidetes;D_2__Flavobacteriia;D_3__Flavobacteriales;D_4__Flavobacteriaceae;D_5__Capnocytophaga;D_6__Capnocytophaga.leadbetteri	0.938820887
79e3eeb64791520649ca1b90db9bdc49	D_0__Bacteria;D_1__Proteobacteria;D_2__Betaproteobacteria;D_3__Burkholderiales;D_4__Comamonadaceae;D_5__Ottowia;D_6__Ottowia.flava	0.99865445
e0319ecbfa0d6c7ec4159506cb12d701	D_0__Bacteria;D_1__Spirochaetes;D_2__Spirochaetia;D_3__Spirochaetales;D_4__Treponemataceae;D_5__Treponema;D_6__Treponema.denticola	1
f7d5ed712b0bd9ce7a1ee35ea641b86d	D_0__Bacteria;D_1__Bacteroidetes;D_2__Bacteroidia;D_3__Bacteroidales;D_4__Prevotellaceae;D_5__Prevotella;D_6__Prevotella.oris	0.866450666
8aadb35d9ea2179cb3212af1e24a7e9e	D_0__Bacteria;D_1__Tenericutes;D_2__Mollicutes;D_3__Mycoplasmatales;D_4__Mycoplasmataceae;D_5__Mycoplasmopsis;D_6__Mycoplasmopsis.lipophila	0.999999993
6ea300823c520d622af4cd6fa46d2ab2	D_0__Bacteria;D_1__Proteobacteria;D_2__Gammaproteobacteria;D_3__Oceanospirillales;D_4__Halomonadaceae;D_5__Halomonas;D_6__Halomonas.andesensis	0.999993734
51427246f05039219e7b0d079bcbd26a	D_0__Bacteria;D_1__Bacteroidetes;D_2__Bacteroidia;D_3__Bacteroidales;D_4__Tannerellaceae;D_5__Tannerella;D_6__Tannerella.serpentiformis	0.760844542
1b9d94a6d44785486badc0bb5cb297bc	D_0__Bacteria;D_1__Actinobacteria;D_2__Actinomycetia;D_3__Actinomycetales;D_4__Actinomycetaceae;D_5__Actinomyces;D_6__Actinomyces.massiliensis	0.943468499
2f3abb32544566fb3b5e5a6b78edd3a9	D_0__Bacteria;D_1__Bacteroidetes;D_2__Bacteroidia;D_3__Bacteroidales;D_4__Prevotellaceae;D_5__Prevotella;D_6__Prevotella.maculosa	0.994682175
e03b1180a0a67baa0f1040c68ca1ec20	D_0__Bacteria;D_1__Proteobacteria;D_2__Gammaproteobacteria;D_3__Pasteurellales;D_4__Pasteurellaceae;D_5__Haemophilus;D_6__Haemophilus.seminalis	0.999891944
b86348935899cc10ed6d8341f6f99dbb	D_0__Bacteria;D_1__Spirochaetes;D_2__Spirochaetia;D_3__Spirochaetales;D_4__Treponemataceae;D_5__Treponema;D_6__Treponema.lecithinolyticum	0.999998789
c4773b6af0ec8824894b4a3f698a1f1f	D_0__Bacteria;D_1__Bacteroidetes;D_2__Flavobacteriia;D_3__Flavobacteriales;D_4__Flavobacteriaceae;D_5__Capnocytophaga;D_6__Capnocytophaga.leadbetteri	0.983317588
af58445c4b321819eaf9b95276166a2f	D_0__Bacteria;D_1__Fusobacteria;D_2__Fusobacteriia;D_3__Fusobacteriales;D_4__Leptotrichiaceae;D_5__Leptotrichia;D_6__Leptotrichia.trevisanii	1
b4eb2ee140480dc82038a8bf592d0e54	D_0__Bacteria;D_1__Firmicutes;D_2__Clostridia;D_3__Eubacteriales;D_4__Lachnospiraceae;D_5__Shuttleworthia;D_6__Shuttleworthia.satelles	0.982580837
b0a868b852f6549a4641f63289d61a46	D_0__Bacteria;D_1__Firmicutes;D_2__Negativicutes;D_3__Selenomonadales;D_4__Selenomonadaceae;D_5__Selenomonas;D_6__Selenomonas.sputigena	0.885754665
3f583a5fcc9adfbe91b64f885e011a96	D_0__Bacteria;D_1__Fusobacteria;D_2__Fusobacteriia;D_3__Fusobacteriales;D_4__Fusobacteriaceae;D_5__Fusobacterium;D_6__Fusobacterium.nucleatum	1
574ac78d47079d750582396f9f270bd6	D_0__Bacteria;D_1__Proteobacteria;D_2__Betaproteobacteria;D_3__Nitrosomonadales;D_4__Methylophilaceae;D_5__Methylophilus;D_6__Methylophilus.luteus	0.98954386
9bf2bfe16c869de5f3e2c7817b92eabc	D_0__Bacteria;D_1__Firmicutes;D_2__Negativicutes;D_3__Selenomonadales;D_4__Selenomonadaceae;D_5__Selenomonas;D_6__Selenomonas.flueggei	0.716876542
9a897ef8722db225e0dcdd4065a55255	D_0__Bacteria;D_1__Firmicutes;D_2__Negativicutes;D_3__Selenomonadales;D_4__Selenomonadaceae;D_5__Selenomonas;D_6__Selenomonas.flueggei	1
a463dc5120ff958e85604679a3d37ad3	D_0__Bacteria;D_1__Actinobacteria;D_2__Actinomycetia;D_3__Micrococcales;D_4__Microbacteriaceae;D_5__Rhodoluna;D_6__Rhodoluna.limnophila	0.704014952
e9f3bed0b9a7007eab5d72c3ada45c15	D_0__Bacteria;D_1__Firmicutes;D_2__Clostridia;D_3__Eubacteriales;D_4__Peptococcaceae;D_5__Peptococcus;D_6__Peptococcus.simiae	1
1400f4c6d57e505e4fc23b9d2b39940d	D_0__Bacteria;D_1__Bacteroidetes;D_2__Bacteroidia;D_3__Bacteroidales;D_4__Prevotellaceae;D_5__Prevotella;D_6__Prevotella.nigrescens	0.994294359
3c42386889133e5e52971df1ff3940e7	D_0__Bacteria;D_1__Bacteroidetes;D_2__Bacteroidia;D_3__Bacteroidales;D_4__Prevotellaceae;D_5__Prevotella;D_6__Prevotella.maculosa	0.849768881
af82a73783cc54c4c8f6b851a3e00629	D_0__Bacteria;D_1__Bacteroidetes;D_2__Bacteroidia;D_3__Bacteroidales;D_4__Prevotellaceae;D_5__Prevotella;D_6__Prevotella.oris	0.984593423
03939a6e54e686712bd039b19aa130cd	D_0__Bacteria;D_1__Fusobacteria;D_2__Fusobacteriia;D_3__Fusobacteriales;D_4__Fusobacteriaceae;D_5__Fusobacterium;D_6__Fusobacterium.nucleatum	1
3d59c7d05fbe60fe51a46514506fd78d	D_0__Bacteria;D_1__Firmicutes;D_2__Negativicutes;D_3__Veillonellales;D_4__Veillonellaceae;D_5__Veillonella;D_6__Veillonella.montpellierensis	0.982323621
f763d31b2aa8ec1816081855ea7352b5	D_0__Bacteria;D_1__Firmicutes;D_2__Negativicutes;D_3__Selenomonadales;D_4__Selenomonadaceae;D_5__Selenomonas;D_6__Selenomonas.infelix	0.879130369
b35b92d28853c27459e70d276d59eacd	D_0__Bacteria;D_1__Bacteroidetes;D_2__Bacteroidia;D_3__Bacteroidales;D_4__Prevotellaceae;D_5__Prevotella;D_6__Prevotella.fusca	0.975099764
6904e63bf9b59616e77f4646ba6092dd	D_0__Bacteria;D_1__Bacteroidetes;D_2__Flavobacteriia;D_3__Flavobacteriales;D_4__Flavobacteriaceae;D_5__Capnocytophaga;D_6__Capnocytophaga.ochracea	0.845641918
1106ff16d193211fb72343b8ce43cb71	D_0__Bacteria;D_1__Bacteroidetes;D_2__Bacteroidia;D_3__Bacteroidales;D_4__Prevotellaceae;D_5__Prevotella;D_6__Prevotella.oralis	0.999975764
389217135e5d424a558dfa3ea72f17b5	D_0__Bacteria;D_1__Firmicutes;D_2__Clostridia;D_3__Eubacteriales;D_4__Lachnospiraceae;D_5__Mediterraneibacter;D_6__Mediterraneibacter.torques	0.771293777
c35454edc79ba275424205c4b9ddd58d	D_0__Bacteria;D_1__Bacteroidetes;D_2__Bacteroidia;D_3__Bacteroidales;D_4__Prevotellaceae;D_5__Prevotella;D_6__Prevotella.buccae	0.909328261
33d6b034be564fd4abf1793b29c008a2	D_0__Bacteria;D_1__Bacteroidetes;D_2__Bacteroidia;D_3__Bacteroidales;D_4__Prevotellaceae;D_5__Prevotella;D_6__Prevotella.koreensis	0.970697494
b462d9f6549030e9e755f932d2ac6224	D_0__Bacteria;D_1__Fusobacteria;D_2__Fusobacteriia;D_3__Fusobacteriales;D_4__Leptotrichiaceae;D_5__Leptotrichia;D_6__Leptotrichia.buccalis	1
3c003ed7fb0eb92e9458798760a4a4b8	D_0__Bacteria;D_1__Spirochaetes;D_2__Spirochaetia;D_3__Spirochaetales;D_4__Treponemataceae;D_5__Treponema;D_6__Treponema.socranskii	1
b9307050151a4fc6bef9f8da45ec92c8	D_0__Bacteria;D_1__Actinobacteria;D_2__Coriobacteriia;D_3__Coriobacteriales;D_4__Coriobacteriaceae;D_5__Collinsella;D_6__Collinsella.aerofaciens	1
71920aa1a421cee34da088d714aec8a9	D_0__Bacteria;D_1__Firmicutes;D_2__Negativicutes;D_3__Selenomonadales;D_4__Selenomonadaceae;D_5__Selenomonas;D_6__Selenomonas.sputigena	0.871319046
23556bfe63f8eb51de114a60ac686b69	D_0__Bacteria;D_1__Firmicutes;D_2__Bacilli;D_3__Lactobacillales;D_4__Lactobacillaceae;D_5__Lactobacillus;D_6__Lactobacillus.gasseri	0.999450836
794c06a7c7499c3b3805de4c3210b909	D_0__Bacteria;D_1__Proteobacteria;D_2__Betaproteobacteria;D_3__Burkholderiales;D_4__Burkholderiaceae;D_5__Lautropia;D_6__Lautropia.mirabilis	0.872578941
74a349a8607f2e199e432c7dc8583830	D_0__Bacteria;D_1__Firmicutes;D_2__Bacilli;D_3__Lactobacillales;D_4__Streptococcaceae;D_5__Streptococcus;D_6__Streptococcus.infantis	0.999999999
07ac6bbab81d43604e38f045db3c624f	D_0__Bacteria;D_1__Proteobacteria;D_2__Gammaproteobacteria;D_3__Pasteurellales;D_4__Pasteurellaceae;D_5__Haemophilus;D_6__Haemophilus.seminalis	0.851308142
05523ea97f9ef60e0dfd89376337619c	D_0__Bacteria;D_1__Bacteroidetes;D_2__Bacteroidia;D_3__Bacteroidales;D_4__Prevotellaceae;D_5__Prevotella;D_6__Prevotella.oris	0.702198728
f52f616381f0c4b346f83574c091f5a7	D_0__Bacteria;D_1__Firmicutes;D_2__Negativicutes;D_3__Selenomonadales;D_4__Selenomonadaceae;D_5__Selenomonas;D_6__Selenomonas.infelix	0.836803697
93332ae20f9dd53040bc88a628ba662e	D_0__Bacteria;D_1__Firmicutes;D_2__Negativicutes;D_3__Selenomonadales;D_4__Selenomonadaceae;D_5__Schwartzia;D_6__Schwartzia.succinivorans	0.999999484
967a7c7c5100556f11312ec6c6b9a405	D_0__Bacteria;D_1__Firmicutes;D_2__Negativicutes;D_3__Veillonellales;D_4__Veillonellaceae;D_5__Veillonella;D_6__Veillonella.montpellierensis	0.97555356
12a90875f8022fc02b12a57b401b423b	D_0__Bacteria;D_1__Bacteroidetes;D_2__Flavobacteriia;D_3__Flavobacteriales;D_4__Flavobacteriaceae;D_5__Capnocytophaga;D_6__Capnocytophaga.granulosa	0.873845583
46ec96bfce19208923d0a6073d69a379	D_0__Bacteria;D_1__Bacteroidetes;D_2__Bacteroidia;D_3__Bacteroidales;D_4__Porphyromonadaceae;D_5__Porphyromonas;D_6__Porphyromonas.endodontalis	0.813501149
9cd3e121134ca1a78fe8d010f8eea102	D_0__Bacteria;D_1__Bacteroidetes;D_2__Bacteroidia;D_3__Bacteroidales;D_4__Odoribacteraceae;D_5__Odoribacter;D_6__Odoribacter.denticanis	0.995197532
b51f0536f67b2100e4034142969c0c3b	D_0__Bacteria;D_1__Bacteroidetes;D_2__Bacteroidia;D_3__Bacteroidales;D_4__Prevotellaceae;D_5__Prevotella;D_6__Prevotella.shahii	0.969557227
e78967bb83fea6f78389b833d509d830	D_0__Bacteria;D_1__Actinobacteria;D_2__Coriobacteriia;D_3__Eggerthellales;D_4__Eggerthellaceae;D_5__Slackia;D_6__Slackia.exigua	0.926768566
4abe2f884cf2b9d04a8f10297bdf0f91	D_0__Bacteria;D_1__Bacteroidetes;D_2__Bacteroidia;D_3__Bacteroidales;D_4__Dysgonomonadaceae;D_5__Proteiniphilum;D_6__Proteiniphilum.saccharofermentans	0.995261084
c1c5436fd0070a4b87005a1b5313cbf0	D_0__Bacteria;D_1__Bacteroidetes;D_2__Bacteroidia;D_3__Bacteroidales;D_4__Prevotellaceae;D_5__Alloprevotella;D_6__Alloprevotella.rava	0.788969097
2fafebfa63a0ff874917778af16399f0	D_0__Bacteria;D_1__Firmicutes;D_2__Negativicutes;D_3__Selenomonadales;D_4__Selenomonadaceae;D_5__Selenomonas;D_6__Selenomonas.flueggei	0.721347257
fc1ae87675b0d3b304fdc7fc4580bfb8	D_0__Bacteria;D_1__Proteobacteria;D_2__Gammaproteobacteria;D_3__Pasteurellales;D_4__Pasteurellaceae;D_5__Aggregatibacter;D_6__Aggregatibacter.aphrophilus	0.971868905
385bc182950d68a3bf5cc9d8daee75b3	D_0__Bacteria;D_1__Bacteroidetes;D_2__Bacteroidia;D_3__Bacteroidales;D_4__Prevotellaceae;D_5__Alloprevotella;D_6__Alloprevotella.tannerae	0.958298989
250107a64a4a104354158ab927b51a14	D_0__Bacteria;D_1__Firmicutes;D_2__Negativicutes;D_3__Veillonellales;D_4__Veillonellaceae;D_5__Veillonella;D_6__Veillonella.rodentium	0.997093448
3baa7fd6aaac8cc308841173536aec8e	D_0__Bacteria;D_1__Firmicutes;D_2__Negativicutes;D_3__Veillonellales;D_4__Veillonellaceae;D_5__Veillonella;D_6__Veillonella.montpellierensis	0.990730932
2f187355e548a2bf40bc242d531e7fe3	D_0__Bacteria;D_1__Proteobacteria;D_2__Gammaproteobacteria;D_3__Pasteurellales;D_4__Pasteurellaceae;D_5__Haemophilus;D_6__Haemophilus.pittmaniae	0.999739589
1c5aa57671e0c91df24fef88dbd97e03	D_0__Bacteria;D_1__Fibrobacteres;D_2__;D_3__;D_4__;D_5__;D_6__	0.995420418
f5b0e29df60e1501faeb7082ffb04f00	D_0__Bacteria;D_1__Actinobacteria;D_2__Actinomycetia;D_3__Actinomycetales;D_4__Actinomycetaceae;D_5__Schaalia;D_6__Schaalia.meyeri	0.982400647
615ccf3306f1b586190b904aaf3a42af	D_0__Bacteria;D_1__Bacteroidetes;D_2__Bacteroidia;D_3__Bacteroidales;D_4__Prevotellaceae;D_5__Prevotella;D_6__Prevotella.nigrescens	0.977446062
7a180a7b958b6bed11ac94ae45cef370	D_0__Bacteria;D_1__Bacteroidetes;D_2__Bacteroidia;D_3__Bacteroidales;D_4__Prevotellaceae;D_5__Prevotella;D_6__Prevotella.shahii	0.828061458
8e08125303eb3ae3a48c737bb6c7f4a2	D_0__Bacteria;D_1__Proteobacteria;D_2__Betaproteobacteria;D_3__Burkholderiales;D_4__Comamonadaceae;D_5__Limnohabitans;D_6__Limnohabitans.planktonicus	0.999369137
e850fa482693544c595ae1abe0c8ac37	D_0__Bacteria;D_1__Bacteroidetes;D_2__Bacteroidia;D_3__Bacteroidales;D_4__Prevotellaceae;D_5__Prevotella;D_6__Prevotella.intermedia	0.709427913
a0d14a71ff17a336e0b78ecf9a80186a	D_0__Bacteria;D_1__Firmicutes;D_2__Clostridia;D_3__Eubacteriales;D_4__Lachnospiraceae;D_5__Blautia;D_6__Blautia.luti	0.999056076
0bf49b53f32083edf3dbb6330fd5f5fb	D_0__Bacteria;D_1__Firmicutes;D_2__Clostridia;D_3__Eubacteriales;D_4__;D_5__;D_6__	0.999999997
e79c75551c6d49a6377794590cbe6f78	D_0__Bacteria;D_1__Bacteroidetes;D_2__Bacteroidia;D_3__Bacteroidales;D_4__Tannerellaceae;D_5__Tannerella;D_6__Tannerella.serpentiformis	0.999999976
9f9e2c539f8ff4e900b1f23a1851b648	D_0__Bacteria;D_1__Bacteroidetes;D_2__Flavobacteriia;D_3__Flavobacteriales;D_4__Weeksellaceae;D_5__Chryseobacterium;D_6__Chryseobacterium.taklimakanense	0.999995891
f493fd15b1903cd335d95f3e67f28211	D_0__Bacteria;D_1__Bacteroidetes;D_2__Bacteroidia;D_3__Bacteroidales;D_4__Prevotellaceae;D_5__Prevotella;D_6__Prevotella.scopos	0.829947989
5698e8beb639a617a4791dfab3917f6c	D_0__Bacteria;D_1__Firmicutes;D_2__Bacilli;D_3__Lactobacillales;D_4__Lactobacillaceae;D_5__Lactobacillus;D_6__Lactobacillus.rogosae	0.772795417
7be9ea883943a61b117946373f3212f6	D_0__Bacteria;D_1__Bacteroidetes;D_2__Flavobacteriia;D_3__Flavobacteriales;D_4__Flavobacteriaceae;D_5__Capnocytophaga;D_6__Capnocytophaga.sputigena	0.733747704
f83ac83875b2f595e70602b9b3a25b82	D_0__Bacteria;D_1__Bacteroidetes;D_2__Bacteroidia;D_3__Bacteroidales;D_4__Prevotellaceae;D_5__Prevotella;D_6__Prevotella.oris	0.927923933
78037ce6235b914a683c593ff8d04343	D_0__Bacteria;D_1__Spirochaetes;D_2__Spirochaetia;D_3__Spirochaetales;D_4__Treponemataceae;D_5__Treponema;D_6__Treponema.denticola	1
66580019c46aeec4be6c9b60b822f179	D_0__Bacteria;D_1__Fusobacteria;D_2__Fusobacteriia;D_3__Fusobacteriales;D_4__Fusobacteriaceae;D_5__Fusobacterium;D_6__Fusobacterium.periodonticum	0.867619719
d0ca86442ca6c9f99d0a9db9f6e71eb1	D_0__Bacteria;D_1__Saccharibacteria;D_2__Saccharimonadia;D_3__Saccharimonadales.D_4__Saccharimonadaceae	0.933362054
3f9f010fbbbb4fb6c8d21fb0ddee894d	D_0__Bacteria;D_1__Actinobacteria;D_2__Actinomycetia;D_3__Actinomycetales;D_4__Actinomycetaceae;D_5__Schaalia;D_6__Schaalia.odontolytica	1
684f5d14f074ab6cbb920fbe5e6eb832	D_0__Bacteria;D_1__Spirochaetes;D_2__Spirochaetia;D_3__Spirochaetales;D_4__Treponemataceae;D_5__Treponema;D_6__Treponema.amylovorum	0.998782591
c993430ed8f95b5b3b021d808140a656	D_0__Bacteria;D_1__Spirochaetes;D_2__Spirochaetia;D_3__Spirochaetales;D_4__Treponemataceae;D_5__Treponema;D_6__Treponema.amylovorum	0.944576599
81ca84184f4834149a8c1051da332a51	D_0__Bacteria;D_1__Actinobacteria;D_2__Actinomycetia;D_3__Actinomycetales;D_4__Actinomycetaceae;D_5__Schaalia;D_6__Schaalia.cardiffensis	0.999999519
7e90c7a22f4deeb254e9e231a6f13b4a	D_0__Bacteria;D_1__Firmicutes;D_2__Negativicutes;D_3__Veillonellales;D_4__Veillonellaceae;D_5__Veillonella;D_6__Veillonella.denticariosi	0.999999997
cc317131190d5395aa7950ef37d3ae97	D_0__Bacteria;D_1__Firmicutes;D_2__Clostridia;D_3__Eubacteriales;D_4__Peptostreptococcaceae;D_5__Romboutsia;D_6__Romboutsia.timonensis	0.985208544
89c56f9281c7773057af9247bfb32e86	D_0__Bacteria;D_1__Fusobacteria;D_2__Fusobacteriia;D_3__Fusobacteriales;D_4__Fusobacteriaceae;D_5__Fusobacterium;D_6__Fusobacterium.nucleatum	1
712b53a9f9774cbe344e3917c3dba503	D_0__Bacteria;D_1__Firmicutes;D_2__Negativicutes;D_3__Selenomonadales;D_4__Selenomonadaceae;D_5__Selenomonas;D_6__Selenomonas.artemidis	0.979816461
7ab6750b578aa9778fde0061a59f64ab	D_0__Bacteria;D_1__Spirochaetes;D_2__Spirochaetia;D_3__Spirochaetales;D_4__Treponemataceae;D_5__Treponema;D_6__Treponema.socranskii	0.852122949
616fdabb69bc485657a190ef334db925	D_0__Bacteria;D_1__Bacteroidetes;D_2__Bacteroidia;D_3__Bacteroidales;D_4__Prevotellaceae;D_5__Prevotella;D_6__Prevotella.maculosa	0.944082063
5943fa104a2ca6a11dbd638b7af36975	D_0__Bacteria;D_1__Actinobacteria;D_2__Actinomycetia;D_3__Actinomycetales;D_4__Actinomycetaceae;D_5__Actinomyces;D_6__Actinomyces.israelii	0.996249664
ad5939ffdfb50e08aff7761656b2b627	D_0__Bacteria;D_1__Bacteroidetes;D_2__Bacteroidia;D_3__Bacteroidales;D_4__Bacteroidaceae;D_5__Phocaeicola;D_6__Phocaeicola.vulgatus	1
3b6ce5c2dc7c7529711170d0a253d294	D_0__Bacteria;D_1__Actinobacteria;D_2__Actinomycetia;D_3__Actinomycetales;D_4__Actinomycetaceae;D_5__Schaalia;D_6__Schaalia.odontolytica	0.999999999
d5c348ea61e98ed3257ca8dcca579e7d	D_0__Bacteria;D_1__Fusobacteria;D_2__Fusobacteriia;D_3__Fusobacteriales;D_4__Fusobacteriaceae;D_5__Fusobacterium;D_6__Fusobacterium.nucleatum	1
a0f661d2967b9858536fbb94fc64fb35	D_0__Bacteria;D_1__Actinobacteria;D_2__Coriobacteriia;D_3__Coriobacteriales;D_4__Atopobiaceae;D_5__Lancefieldella;D_6__Lancefieldella.parvula	0.999201418
a9a6ed493e1148cbc62a74a820a0a441	D_0__Bacteria;D_1__Bacteroidetes;D_2__Bacteroidia;D_3__Bacteroidales;D_4__Prevotellaceae;D_5__Alloprevotella;D_6__Alloprevotella.rava	0.998291246
7974b109673725a366949eeefaa97223	D_0__Bacteria;D_1__Firmicutes;D_2__Clostridia;D_3__Eubacteriales;D_4__Peptococcaceae;D_5__Peptococcus;D_6__Peptococcus.simiae	0.723262945
ae56d6d1d1dbb193b33e50aab09c88d4	D_0__Bacteria;D_1__Bacteroidetes;D_2__Bacteroidia;D_3__Bacteroidales;D_4__Tannerellaceae;D_5__Tannerella;D_6__Tannerella.forsythia	0.999999948
b8cfd33dfb6b8b2bf8e995deda9d2140	D_0__Bacteria;D_1__Bacteroidetes;D_2__Bacteroidia;D_3__Bacteroidales;D_4__Tannerellaceae;D_5__Tannerella;D_6__Tannerella.serpentiformis	0.999999648
c0763f7ab9d0f7d3f97f5c45355d3e00	D_0__Bacteria;D_1__Actinobacteria;D_2__Actinomycetia;D_3__Corynebacteriales;D_4__Corynebacteriaceae;D_5__Corynebacterium;D_6__Corynebacterium.durum	0.994478963
2c2521c589b246249b114d82319ca39e	D_0__Bacteria;D_1__Fusobacteria;D_2__Fusobacteriia;D_3__Fusobacteriales;D_4__Leptotrichiaceae;D_5__Leptotrichia;D_6__Leptotrichia.wadei	0.983204206
093d3252a7620cd9bfa6f9e744733441	D_0__Bacteria;D_1__Bacteroidetes;D_2__Bacteroidia;D_3__Bacteroidales;D_4__Prevotellaceae;D_5__Prevotella;D_6__Prevotella.oris	0.969702641
e7f59e8621d49dbe045c3c7fd1711562	D_0__Bacteria;D_1__Proteobacteria;D_2__Betaproteobacteria;D_3__Neisseriales;D_4__Neisseriaceae;D_5__Neisseria;D_6__Neisseria.elongata	0.817107888
a7383ddc7a7b71c3905630cf49e97c46	D_0__Bacteria;D_1__Firmicutes;D_2__Negativicutes;D_3__Veillonellales;D_4__Veillonellaceae;D_5__Veillonella;D_6__Veillonella.dispar	0.999999999
787d047f4e01483076695d92f9f96c12	D_0__Bacteria;D_1__Bacteroidetes;D_2__Bacteroidia;D_3__Bacteroidales;D_4__Prevotellaceae;D_5__Prevotella;D_6__Prevotella.nigrescens	0.991937649
a9c20558f14febc3b01dc9cde2125359	D_0__Bacteria;D_1__Proteobacteria;D_2__Betaproteobacteria;D_3__Neisseriales;D_4__Neisseriaceae;D_5__Kingella;D_6__Kingella.oralis	0.918439833
a7104d93ac23de135e7463ed929499d4	D_0__Bacteria;D_1__Spirochaetes;D_2__Spirochaetia;D_3__Spirochaetales;D_4__Treponemataceae;D_5__Treponema;D_6__Treponema.medium	0.87598976
0b21ba7bb539d86ee777106e0f9ac36d	D_0__Bacteria;D_1__Proteobacteria;D_2__Betaproteobacteria;D_3__Neisseriales;D_4__Neisseriaceae;D_5__Neisseria;D_6__Neisseria.oralis	0.846483608
68317d4ea181dc40c194e768f6a50723	D_0__Bacteria;D_1__Proteobacteria;D_2__Betaproteobacteria;D_3__Neisseriales;D_4__Neisseriaceae;D_5__Neisseria;D_6__Neisseria.perflava	0.999996745
fbc1e337c6a45c939f0acaabd472bad3	D_0__Bacteria;D_1__Fusobacteria;D_2__Fusobacteriia;D_3__Fusobacteriales;D_4__Leptotrichiaceae;D_5__Leptotrichia;D_6__Leptotrichia.buccalis	0.839422606
747d0d260ab6c6347aa99633c7784eff	D_0__Bacteria;D_1__Bacteroidetes;D_2__Bacteroidia;D_3__Bacteroidales;D_4__Prevotellaceae;D_5__Alloprevotella;D_6__Alloprevotella.rava	1
511ba59180cb0bbe15fe3e3371eaae6c	D_0__Bacteria;D_1__Actinobacteria;D_2__Coriobacteriia;D_3__Coriobacteriales;D_4__Atopobiaceae;D_5__Lancefieldella;D_6__Lancefieldella.rimae	0.795600196
ca095d60f12df55ee571b8504abf749c	D_0__Bacteria;D_1__Firmicutes;D_2__Clostridia;D_3__Eubacteriales;D_4__Lachnospiraceae;D_5__Anaerobutyricum;D_6__Anaerobutyricum.hallii	0.999999964
d6a102efc759e17e02da99871369e665	D_0__Bacteria;D_1__Spirochaetes;D_2__Spirochaetia;D_3__Spirochaetales;D_4__Treponemataceae;D_5__Treponema;D_6__Treponema.denticola	0.922109743
4537d9fa5cf80d2257ea47b72772fc58	D_0__Bacteria;D_1__Tenericutes;D_2__;D_3__Mycoplasmoidales;D_4__Metamycoplasmataceae;D_5__Metamycoplasma;D_6__Metamycoplasma.salivarium	1
b765b080acd7cdddc4233649720877ed	D_0__Bacteria;D_1__Fusobacteria;D_2__Fusobacteriia;D_3__Fusobacteriales;D_4__Leptotrichiaceae;D_5__Leptotrichia;D_6__Leptotrichia.buccalis	0.770110509
70dd73743347eeb4c26394c955168130	D_0__Bacteria;D_1__Firmicutes;D_2__Clostridia;D_3__Eubacteriales;D_4__Lachnospiraceae;D_5__Shuttleworthia;D_6__Shuttleworthia.satelles	0.958494557
f849a06029e6c5618184cce74b76a81f	D_0__Bacteria;D_1__Bacteroidetes;D_2__Flavobacteriia;D_3__Flavobacteriales;D_4__Flavobacteriaceae;D_5__Capnocytophaga;D_6__Capnocytophaga.gingivalis	0.99951613
f9b05f9539c05c4b198cc98d0c8c73c2	D_0__Bacteria;D_1__Firmicutes;D_2__Negativicutes;D_3__Selenomonadales;D_4__Selenomonadaceae;D_5__Megamonas;D_6__Megamonas.funiformis	0.779295662
05bdacab0f01ed23b7c52b4b7248bdba	D_0__Bacteria;D_1__Bacteroidetes;D_2__Bacteroidia;D_3__Bacteroidales;D_4__Prevotellaceae;D_5__Prevotella;D_6__Prevotella.pallens	0.979831317
41f00f961c031fe48b1eec8c207879d7	D_0__Bacteria;D_1__Bacteroidetes;D_2__Bacteroidia;D_3__Bacteroidales;D_4__Prevotellaceae;D_5__Alloprevotella;D_6__Alloprevotella.rava	1
a1b70ec74966b99a4bed5271b589de78	D_0__Bacteria;D_1__Actinobacteria;D_2__Actinomycetia;D_3__Micrococcales;D_4__Micrococcaceae;D_5__Rothia;D_6__Rothia.mucilaginosa	0.999999605
ead9b76ac54d08b26b4fddaa46745512	D_0__Bacteria;D_1__Firmicutes;D_2__Clostridia;D_3__Eubacteriales;D_4__Lachnospiraceae;D_5__Stomatobaculum;D_6__Stomatobaculum.longum	0.948411243
4ff6323e61a01044278645920cc3029e	D_0__Bacteria;D_1__Firmicutes;D_2__Bacilli;D_3__Lactobacillales;D_4__Carnobacteriaceae;D_5__Granulicatella;D_6__Granulicatella.adiacens	0.868143466
01fbb78fc277a58127e6bca5c36d1973	D_0__Bacteria;D_1__Firmicutes;D_2__Clostridia;D_3__Eubacteriales;D_4__Eubacteriaceae;D_5__Eubacterium;D_6__Eubacterium.brachy	0.808863449
39278328316cf98f29fc7f6252d9dd91	D_0__Bacteria;D_1__Bacteroidetes;D_2__Bacteroidia;D_3__Bacteroidales;D_4__Prevotellaceae;D_5__Prevotella;D_6__Prevotella.histicola	0.718245556
7799e6a7de00599230186c343e4af10e	D_0__Bacteria;D_1__Spirochaetes;D_2__Spirochaetia;D_3__Spirochaetales;D_4__Treponemataceae;D_5__Treponema;D_6__Treponema.socranskii	1
26085b8649ab4f63b34ab3212ba97144	D_0__Bacteria;D_1__Proteobacteria;D_2__Betaproteobacteria;D_3__Neisseriales;D_4__Neisseriaceae;D_5__Neisseria;D_6__Neisseria.perflava	0.999999287
a10145c20952882d944ed21d26334b70	D_0__Bacteria;D_1__Firmicutes;D_2__Clostridia;D_3__Eubacteriales;D_4__Lachnospiraceae;D_5__Lachnoclostridium;D_6__Lachnoclostridium.sp.	0.999999972
548f8a4a021e061a1b368a040ee4200e	D_0__Bacteria;D_1__Bacteroidetes;D_2__Bacteroidia;D_3__Marinilabiliales;D_4__Marinilabiliaceae;D_5__Breznakibacter;D_6__Breznakibacter.xylanolyticus	0.99999427
ae073d973ef25a85c45254f40db451a2	D_0__Bacteria;D_1__Firmicutes;D_2__Negativicutes;D_3__Selenomonadales;D_4__Selenomonadaceae;D_5__Selenomonas;D_6__Selenomonas.sputigena	0.999999981
1f07b6ec70e611d9672b9df8b1b0ce5c	D_0__Bacteria;D_1__Proteobacteria;D_2__Betaproteobacteria;D_3__Burkholderiales;D_4__;D_5__Tepidimonas;D_6__Tepidimonas.taiwanensis	0.999987726
19c8902cca4f4484da0aea7ae2c4a4c6	D_0__Bacteria;D_1__Firmicutes;D_2__Negativicutes;D_3__Veillonellales;D_4__Veillonellaceae;D_5__Veillonella;D_6__Veillonella.rodentium	1
09ae4ba2372dd72b37b1b8433fd5d1f9	D_0__Bacteria;D_1__Firmicutes;D_2__Tissierellia;D_3__Tissierellales;D_4__Peptoniphilaceae;D_5__Anaerococcus;D_6__Anaerococcus.prevotii	1
e0af272551e2681b9f9cbe9d3e9cf5e3	D_0__Bacteria;D_1__Bacteroidetes;D_2__Bacteroidia;D_3__Bacteroidales;D_4__Prevotellaceae;D_5__Prevotella;D_6__Prevotella.oulorum	0.993936642
f96bdae93f5e5488e7323b83b8ea0125	D_0__Bacteria;D_1__Actinobacteria;D_2__Actinomycetia;D_3__Actinomycetales;D_4__Actinomycetaceae;D_5__Schaalia;D_6__Schaalia.odontolytica	1
df210261abe02f01fdec9b64e6c4be15	D_0__Bacteria;D_1__Bacteroidetes;D_2__Sphingobacteriia;D_3__Sphingobacteriales;D_4__Sphingobacteriaceae;D_5__Olivibacter;D_6__Olivibacter.jilunii	0.999999243
7f816f58d202c1d389615a1d110b51d2	D_0__Bacteria;D_1__Firmicutes;D_2__Clostridia;D_3__Eubacteriales;D_4__Peptostreptococcaceae;D_5__Peptoanaerobacter;D_6__Peptoanaerobacter.stomatis	0.999999042
38907d8315b88aa279a3d22530dcbd77	D_0__Bacteria;D_1__Actinobacteria;D_2__Actinomycetia;D_3__Actinomycetales;D_4__Actinomycetaceae;D_5__Actinomyces;D_6__Actinomyces.timonensis	0.9949777
3ee4cc79bdfe684608a73719962ad72b	D_0__Bacteria;D_1__Synergistetes;D_2__Synergistia;D_3__Synergistales;D_4__Synergistaceae;D_5__Fretibacterium;D_6__Fretibacterium.fastidiosum	0.999999968
df6c64fad18fedaea96bfe420cc9a78e	D_0__Bacteria;D_1__Bacteroidetes;D_2__Bacteroidia;D_3__Bacteroidales;D_4__Prevotellaceae;D_5__Prevotella;D_6__Prevotella.oulorum	0.993549332
0a1df75ff6cbee78b7111091c75d4e34	D_0__Bacteria;D_1__Firmicutes;D_2__Negativicutes;D_3__Veillonellales;D_4__Veillonellaceae;D_5__Dialister;D_6__Dialister.pneumosintes	0.99970422
995a49561def773a1ff1bee9bfa1918f	D_0__Bacteria;D_1__Bacteroidetes;D_2__Flavobacteriia;D_3__Flavobacteriales;D_4__Weeksellaceae;D_5__Kaistella;D_6__Kaistella.jeonii	0.999999164
d872488119cd98596dbd02a904f172ef	D_0__Bacteria;D_1__Actinobacteria;D_2__Actinomycetia;D_3__Actinomycetales;D_4__Actinomycetaceae;D_5__Actinomyces;D_6__Actinomyces.oris	1
24de84e5f1c274c3925438bd892b2487	D_0__Bacteria;D_1__Bacteroidetes;D_2__Sphingobacteriia;D_3__Sphingobacteriales;D_4__;D_5__;D_6__	1
17bdb6a9da5dd901fbe34cf28be14a39	D_0__Bacteria;D_1__Saccharibacteria;D_2__Saccharimonadia;D_3__Saccharimonadales.D_4__Saccharimonadaceae	0.986189175
9b8f07cb36f23727e0e35510ece779c0	D_0__Bacteria;D_1__Fusobacteria;D_2__Fusobacteriia;D_3__Fusobacteriales;D_4__Leptotrichiaceae;D_5__Leptotrichia;D_6__Leptotrichia.hongkongensis	1
0e9b3e66eeb5aab5b0c3a65596c07559	D_0__Bacteria;D_1__Proteobacteria;D_2__Epsilonproteobacteria;D_3__Campylobacterales;D_4__Campylobacteraceae;D_5__Campylobacter;D_6__Campylobacter.showae	1
66de944f1fc0a6e2632b95a554084545	D_0__Bacteria;D_1__Firmicutes;D_2__Clostridia;D_3__Eubacteriales;D_4__Lachnospiraceae;D_5__Catonella;D_6__Catonella.morbi	0.978628112
1bc876dc8e6862e362b627f8e3e3bd37	D_0__Bacteria;D_1__Firmicutes;D_2__Negativicutes;D_3__Selenomonadales;D_4__Selenomonadaceae;D_5__Selenomonas;D_6__Selenomonas.flueggei	0.773272841
399ee86fc193c97e6a4f6e498c764860	D_0__Bacteria;D_1__Proteobacteria;D_2__Betaproteobacteria;D_3__Neisseriales;D_4__Neisseriaceae;D_5__Neisseria;D_6__Neisseria.perflava	0.99999792
43c7411d5628efd358657b3c60fbb03e	D_0__Bacteria;D_1__Firmicutes;D_2__Bacilli;D_3__Bacillales;D_4__Staphylococcaceae;D_5__Staphylococcus;D_6__Staphylococcus.capitis	0.999978379
b5269f81515c46463ca29da958f2bd4f	D_0__Bacteria;D_1__Bacteroidetes;D_2__Bacteroidia;D_3__Bacteroidales;D_4__Bacteroidaceae;D_5__Phocaeicola;D_6__Phocaeicola.abscessus	0.755857672
0b2e4d41d521a4e1053a5ecda45a1914	D_0__Bacteria;D_1__Proteobacteria;D_2__Betaproteobacteria;D_3__Burkholderiales;D_4__Sutterellaceae;D_5__Sutterella;D_6__Sutterella.massiliensis	1
95808dbf4cbd3f7f4e5d462f748c3a2c	D_0__Bacteria;D_1__Proteobacteria;D_2__Epsilonproteobacteria;D_3__Campylobacterales;D_4__Campylobacteraceae;D_5__Campylobacter;D_6__Campylobacter.showae	1
e49ed9a59b8c8cbf32aff46ef25276b9	D_0__Bacteria;D_1__Firmicutes;D_2__Clostridia;D_3__Eubacteriales;D_4__Lachnospiraceae;D_5__Blautia;D_6__Blautia.obeum	0.998287967
33c7cd5d1d920f60eba619871fcd8291	D_0__Bacteria;D_1__Firmicutes;D_2__Bacilli;D_3__Bacillales;D_4__;D_5__Gemella;D_6__Gemella.sanguinis	0.999999998
d9ee45712e34b783b94a5f903a88f873	D_0__Bacteria;D_1__Fusobacteria;D_2__Fusobacteriia;D_3__Fusobacteriales;D_4__Fusobacteriaceae;D_5__Fusobacterium;D_6__Fusobacterium.nucleatum	1
e48624a63fde206002c46f21edc3dcef	D_0__Bacteria;D_1__Bacteroidetes;D_2__Bacteroidia;D_3__Bacteroidales;D_4__Prevotellaceae;D_5__Prevotella;D_6__Prevotella.salivae	0.9435887
926f04c5c33a132786a2f29c1c7b071f	D_0__Bacteria;D_1__Actinobacteria;D_2__Actinomycetia;D_3__Corynebacteriales;D_4__Corynebacteriaceae;D_5__Corynebacterium;D_6__Corynebacterium.simulans	0.933730919
[truncated: 5,539 more rows]
